# Supplementary material for: Monoclinic polymorph of 2-aza­niumylmethyl-1H-benzimidazol-3-ium dichloride monohydrate
Source: IUCrdata. 2025 Oct 7;10(Pt 10):x250868. doi: 10.1107/S2414314625008685 (PMC12598881; doi:10.1107/S2414314625008685)
Supplement: Supplementary file 1 [file x-10-x250868-sup1.cif]

##############################################################################
#                                                                            #
# This CIF contains the data for a data article accepted for                 #
# publication in IUCrData. It conforms to the requirements of                #
# Notes for Authors for IUCrData, and has been                               #
# peer reviewed under the auspices of IUCrData.                              #
#                                                                            #
# Full details of the Crystallographic Information File format               #
# are given in the paper "The Crystallographic Information File (CIF):       #
# a New Standard Archive File for Crystallography" by S. R. Hall, F. H.      #
# Allen and I. D. Brown [Acta Cryst. (1991), A47, 655-685].                  #
#                                                                            #
# The current version of the core CIF dictionary is obtainable from          #
# ftp://ftp.iucr.org/pub/cif_core.dic.                                       #
#                                                                            #
# Software is freely available for graphical display of the structure(s)     #
# in this CIF. For information consult the CIF software page                 #
# http://www.iucr.org/resources/cif/software.                                #
#                                                                            #
# This file may be used for bona fide research purposes within the           #
# scientific community so long as proper attribution is given to the data    # 
# article from which it was obtained.                                        #
#                                                                            #
##############################################################################
data_global
_audit_creation_method     'form.cif (version 2.0)'
_journal_data_validation_number     ?
_journal_date_recd_electronic     2025-09-15
_journal_date_accepted     2025-10-03
_journal_name_full     'IUCrData'
_journal_year     2025
_journal_volume     10
_journal_issue      1
_journal_page_first     0
_journal_page_last     0
_journal_paper_category     HO
_journal_paper_doi     10.1107/S2414314625008685
_journal_coeditor_code     HB4537
_publ_contact_author_name     'S. Jose Kavitha'
_publ_contact_author_address
;
      Department of Chemistry
      Mother Teresa Women's University
      Kodaikanal, Tamil Nadu
      INDIA
;
_publ_contact_author_email     'josekavitha@gmail.com'
_publ_contact_author_fax     ?
_publ_contact_author_phone     ?
_publ_section_title
;
Monoclinic polymorph of 2-azaniumylmethyl-1<i>H</i>-benzimidazol-3-ium
dichloride monohydrate
;
loop_
    _publ_author_name
    _publ_author_footnote
    _publ_author_address
    'Baskaran, Manjula Devi' .
;
Department of Chemistry
Mother Teresa Women's University
Kodaikanal
Tamil Nadu
India
;
    'Jayaraman, Shanthini' .
;
Department of Chemistry
Mother Teresa Women's University
Kodaikanal
Tamil Nadu
India
;
    'Hemamalini, Madhukar' .
;
Department of Chemistry
Mother Teresa Women's University
Kodaikanal
Tamil Nadu,
India
;
    'Elsegood, Mark R. J.' .
;
Chemistry Department
Loughborough University
Loughborough
Leicestershire
LE11 3TU, UK
;
    'Rajakannan, Venkatachalam' .
;
Department of Crystallography and Biophysics
University of Madras
Guindy Campus
Chennai-600 025
Tamil Nadu
India
;
    'Kavitha, Savaridasson Jose' .
;
Department of Chemistry
Mother Teresa Women's University
Kodaikanal
Tamil Nadu,
India
;
_publ_section_synopsis
;
The title hydrated salt, a new monoclinic polymorph, crystallizes in space
group <i>P</i>2~1~/<i>c</i>. The components pack in sheets in the <i>ab</i>
plane and these sheets are hydrogen bonded to their neighbours, generating a
three-dimensional network.
;
data_I
_audit_creation_method     'SHELXL-2019/3'
_chemical_name_systematic
;
2-Azaniumylmethyl-1<i>H</i>-benzimidazol-3-ium dichloride monohydrate
;
_chemical_name_common     ?
_chemical_formula_moiety     'C8 H11 N3 2+, 2(Cl 1-), H2 O'
_chemical_formula_sum     'C8 H13 Cl2 N3 O'
_chemical_formula_iupac     'C8 H11 N3 2+, 2Cl -, H2 O'
_chemical_formula_weight     238.11
_chemical_melting_point     ?
_space_group_crystal_system     monoclinic
_space_group_name_H-M_alt     'P 21/c'
_space_group_name_Hall     '-P 2ybc'
loop_
    _space_group_symop_operation_xyz
    'x, y, z'
    '-x, y+1/2, -z+1/2'
    '-x, -y, -z'
    'x, -y-1/2, z-1/2'
_cell_length_a     6.81630(11)
_cell_length_b     12.09585(19)
_cell_length_c     12.5226(2)
_cell_angle_alpha     90
_cell_angle_beta     90.7201(14)
_cell_angle_gamma     90
_cell_volume     1032.39(3)
_cell_formula_units_Z     4
_cell_measurement_reflns_used     29865
_cell_measurement_theta_min     2.32
_cell_measurement_theta_max     38.00
_cell_measurement_temperature     100(2)
_exptl_crystal_description     block
_exptl_crystal_colour     colourless
_exptl_crystal_size_max     0.180
_exptl_crystal_size_mid     0.150
_exptl_crystal_size_min     0.070
_exptl_crystal_density_diffrn     1.532
_exptl_crystal_density_meas     ?
_exptl_crystal_density_method     'not measured'
_exptl_crystal_F_000     496
_exptl_absorpt_coefficient_mu     0.600
_exptl_absorpt_correction_type     analytical
_exptl_absorpt_process_details
;
(CrystalisPro; Rigaku OD, 2024)
;
_exptl_absorpt_correction_T_min     0.988
_exptl_absorpt_correction_T_max     0.994
_diffrn_ambient_temperature     100(2)
_diffrn_source     'Rotating Anode'
_diffrn_radiation_type     MoK\a
_diffrn_radiation_wavelength     0.71073
_diffrn_measurement_device_type
;
Rigaku FRE+ diffractometer with HF Varimax confocal mirrors,
a UG2 goniometer and HyPix 6000HE detector
;
_diffrn_measurement_device     'four-circle diffractometer'
_diffrn_measurement_method     'profile data from \w-scans'
_diffrn_detector_area_resol_mean     10
_diffrn_reflns_number     49678
_diffrn_reflns_av_R_equivalents     0.0567
_diffrn_reflns_av_unetI/netI     0.0240
_diffrn_reflns_theta_min     2.341
_diffrn_reflns_theta_max     36.315
_diffrn_reflns_theta_full     25.242
_diffrn_measured_fraction_theta_max     1.000
_diffrn_measured_fraction_theta_full     1.000
_diffrn_reflns_limit_h_min     -11
_diffrn_reflns_limit_h_max     11
_diffrn_reflns_limit_k_min     -20
_diffrn_reflns_limit_k_max     20
_diffrn_reflns_limit_l_min     -20
_diffrn_reflns_limit_l_max     20
_diffrn_standards_number     0
_diffrn_standards_interval_count     0
_diffrn_standards_interval_time     0
_diffrn_standards_decay_%     0
_refine_special_details
;
The H atoms atoms were located in a difference Fourier map and
their coordinates allowed to refine freely. <i>U</i>~iso~(H) values were also
freely refined except for those on N1 and C5--C8, which were contstrained and
tied to those of the carrier atom with <i>U</i>~iso~(H) = 1.5 <i>U~eq~</i>(N)
and 1.2 <i>U~eq~</i>(C).
;
_reflns_number_total     5003
_reflns_number_gt     4463
_reflns_threshold_expression     'I > 2\s(I)'
_refine_ls_structure_factor_coef     Fsqd
_refine_ls_matrix_type     full
_refine_ls_R_factor_all     0.0333
_refine_ls_R_factor_gt     0.0291
_refine_ls_wR_factor_gt     0.0783
_refine_ls_wR_factor_ref     0.0802
_refine_ls_goodness_of_fit_ref     1.059
_refine_ls_restrained_S_all     1.060
_refine_ls_number_reflns     5003
_refine_ls_number_parameters     172
_refine_ls_number_restraints     5
_refine_ls_hydrogen_treatment     refxyz
_refine_ls_weighting_scheme     calc
_refine_ls_weighting_details
              'w=1/[\s^2^(Fo^2^)+(0.0466P)^2^+0.1488P] where P=(Fo^2^+2Fc^2^)/3'
_atom_sites_solution_hydrogens     difmap
_atom_sites_solution_primary     iterative
_atom_sites_solution_secondary     ?
_refine_ls_shift/su_max     0.002
_refine_ls_shift/su_mean     0.000
_refine_diff_density_max     0.720
_refine_diff_density_min     -0.221
_refine_ls_extinction_method     none
_refine_ls_extinction_coef     .
loop_
    _atom_type_symbol
    _atom_type_description
    _atom_type_scat_dispersion_real
    _atom_type_scat_dispersion_imag
    _atom_type_scat_source
    'C' 'C' 0.0033 0.0016
                         'International Tables Vol C Tables 4.2.6.8 and 6.1.1.4'
    'H' 'H' 0.0000 0.0000
                         'International Tables Vol C Tables 4.2.6.8 and 6.1.1.4'
    'N' 'N' 0.0061 0.0033
                         'International Tables Vol C Tables 4.2.6.8 and 6.1.1.4'
    'O' 'O' 0.0106 0.0060
                         'International Tables Vol C Tables 4.2.6.8 and 6.1.1.4'
    'Cl' 'Cl' 0.1484 0.1585
                         'International Tables Vol C Tables 4.2.6.8 and 6.1.1.4'
_computing_data_collection
                  'CrysAlisPro system (CCD 43.143a 64-bit (release 25-10-2024))'
_computing_cell_refinement
;
CrysAlisPro 1.171.43.141a (Rigaku OD, 2024)
;
_computing_data_reduction
;
CrysAlisPro 1.171.43.141a (Rigaku OD, 2024)
;
_computing_structure_solution
;
<i>SHELXT2018/2</i> (Sheldrick, 2015a)
;
_computing_structure_refinement
;
<i>SHELXL2019/3</i> (Sheldrick, 2015b)
;
_computing_molecular_graphics
;
SHELXTL (Sheldrick, 2008)
;
_computing_publication_material
;
SHELXTL (Sheldrick, 2008)
;
loop_
    _atom_site_type_symbol
    _atom_site_label
    _atom_site_fract_x
    _atom_site_fract_y
    _atom_site_fract_z
    _atom_site_U_iso_or_equiv
    _atom_site_adp_type
    _atom_site_calc_flag
    _atom_site_occupancy
    _atom_site_disorder_assembly
    _atom_site_disorder_group
    N N1 0.78913(11) 0.09281(6) 0.55978(6) 0.01490(11) Uani d 1 . .
    H H1C 0.6658(17) 0.0874(11) 0.5557(11) 0.022 Uiso d 1 . .
    H H1D 0.824(2) 0.0323(10) 0.5836(11) 0.022 Uiso d 1 . .
    H H1E 0.839(2) 0.0984(11) 0.4968(9) 0.022 Uiso d 1 . .
    C C1 0.84801(12) 0.18467(7) 0.63089(6) 0.01495(13) Uani d 1 . .
    H H1F 0.991(2) 0.1798(11) 0.6436(10) 0.019(3) Uiso d 1 . .
    H H1G 0.777(2) 0.1781(11) 0.6978(11) 0.023(3) Uiso d 1 . .
    C C2 0.80152(10) 0.29464(6) 0.58338(6) 0.01152(11) Uani d 1 . .
    N N2 0.83825(10) 0.38973(5) 0.63375(5) 0.01193(11) Uani d 1 . .
    H H2 0.896(2) 0.3946(13) 0.6957(13) 0.030(4) Uiso d 1 . .
    C C3 0.79320(10) 0.47665(6) 0.56549(6) 0.01090(11) Uani d 1 . .
    C C4 0.72336(10) 0.42885(6) 0.47064(6) 0.01071(11) Uani d 1 . .
    N N3 0.73024(9) 0.31486(5) 0.48549(5) 0.01132(10) Uani d 1 . .
    H H3 0.682(2) 0.2691(12) 0.4455(12) 0.026(3) Uiso d 1 . .
    C C5 0.66377(11) 0.49262(6) 0.38340(6) 0.01216(12) Uani d 1 . .
    H H5 0.6100(18) 0.4613(10) 0.3222(10) 0.015 Uiso d 1 . .
    C C6 0.67891(11) 0.60627(6) 0.39581(6) 0.01288(12) Uani d 1 . .
    H H6 0.6386(19) 0.6514(11) 0.3388(10) 0.015 Uiso d 1 . .
    C C7 0.74867(11) 0.65425(6) 0.49147(6) 0.01293(12) Uani d 1 . .
    H H7 0.7560(19) 0.7282(11) 0.4942(10) 0.016 Uiso d 1 . .
    C C8 0.80654(11) 0.59081(6) 0.57854(6) 0.01269(12) Uani d 1 . .
    H H8 0.8465(19) 0.6234(11) 0.6454(10) 0.015 Uiso d 1 . .
    O O1 0.54805(9) 0.17363(5) 0.34741(5) 0.01701(11) Uani d 1 . .
    H H1A 0.431(2) 0.1721(15) 0.3536(14) 0.043(4) Uiso d 1 . .
    H H1B 0.577(2) 0.1084(12) 0.3475(13) 0.038(4) Uiso d 1 . .
    Cl Cl1 0.35804(3) 0.07804(2) 0.63181(2) 0.01669(5) Uani d 1 . .
    Cl Cl2 1.05821(3) 0.36655(2) 0.85168(2) 0.01277(5) Uani d 1 . .
loop_
    _atom_site_aniso_label
    _atom_site_aniso_U_11
    _atom_site_aniso_U_22
    _atom_site_aniso_U_33
    _atom_site_aniso_U_12
    _atom_site_aniso_U_13
    _atom_site_aniso_U_23
    N1 0.0179(3) 0.0114(3) 0.0153(3) 0.0012(2) 0.0001(2) 0.0004(2)
    C1 0.0182(3) 0.0123(3) 0.0142(3) -0.0003(2) -0.0031(2) 0.0022(2)
    C2 0.0113(3) 0.0122(3) 0.0110(3) -0.0004(2) -0.0012(2) 0.0006(2)
    N2 0.0129(2) 0.0126(3) 0.0102(2) -0.00059(19) -0.00245(19) 0.00026(19)
    C3 0.0108(3) 0.0118(3) 0.0101(3) -0.0005(2) -0.00105(19) -0.0002(2)
    C4 0.0107(3) 0.0110(3) 0.0104(3) 0.0001(2) -0.0005(2) -0.0004(2)
    N3 0.0121(2) 0.0108(2) 0.0109(2) -0.00018(19) -0.00197(18) -0.00061(19)
    C5 0.0126(3) 0.0134(3) 0.0104(3) 0.0005(2) -0.0013(2) 0.0000(2)
    C6 0.0131(3) 0.0131(3) 0.0124(3) 0.0003(2) -0.0001(2) 0.0015(2)
    C7 0.0128(3) 0.0118(3) 0.0142(3) -0.0007(2) 0.0003(2) -0.0001(2)
    C8 0.0127(3) 0.0127(3) 0.0126(3) -0.0016(2) -0.0008(2) -0.0017(2)
    O1 0.0162(3) 0.0157(3) 0.0190(3) 0.00068(19) -0.0038(2) -0.0036(2)
    Cl1 0.01671(9) 0.01516(9) 0.01815(9) 0.00088(6) -0.00154(6) -0.00008(6)
    Cl2 0.01447(8) 0.01281(8) 0.01098(7) 0.00039(5) -0.00244(5) -0.00001(5)
_geom_special_details
;
 All esds (except the esd in the dihedral angle between two l.s. planes)
 are estimated using the full covariance matrix.  The cell esds are taken
 into account individually in the estimation of esds in distances, angles
 and torsion angles; correlations between esds in cell parameters are only
 used when they are defined by crystal symmetry.  An approximate (isotropic)
 treatment of cell esds is used for estimating esds involving l.s. planes.
;
loop_
    _geom_bond_atom_site_label_1
    _geom_bond_atom_site_label_2
    _geom_bond_site_symmetry_2
    _geom_bond_distance
    _geom_bond_publ_flag
    N1 C1 . 1.4763(10) ?
    N1 H1C . 0.844(12) ?
    N1 H1D . 0.825(11) ?
    N1 H1E . 0.864(11) ?
    C1 C2 . 1.4896(11) ?
    C1 H1F . 0.988(13) ?
    C1 H1G . 0.975(14) ?
    C2 N2 . 1.3340(9) ?
    C2 N3 . 1.3355(9) ?
    N2 C3 . 1.3871(9) ?
    N2 H2 . 0.866(16) ?
    C3 C8 . 1.3933(10) ?
    C3 C4 . 1.3991(10) ?
    C4 N3 . 1.3920(9) ?
    C4 C5 . 1.3938(10) ?
    N3 H3 . 0.812(15) ?
    C5 C6 . 1.3872(11) ?
    C5 H5 . 0.926(13) ?
    C6 C7 . 1.4085(11) ?
    C6 H6 . 0.937(13) ?
    C7 C8 . 1.3865(10) ?
    C7 H7 . 0.897(13) ?
    C8 H8 . 0.961(13) ?
    O1 H1A . 0.802(14) ?
    O1 H1B . 0.813(14) ?
loop_
    _geom_angle_atom_site_label_1
    _geom_angle_atom_site_label_2
    _geom_angle_atom_site_label_3
    _geom_angle_site_symmetry_1
    _geom_angle_site_symmetry_3
    _geom_angle
    _geom_angle_publ_flag
    C1 N1 H1C . . 111.0(9) ?
    C1 N1 H1D . . 111.9(10) ?
    H1C N1 H1D . . 103.9(13) ?
    C1 N1 H1E . . 112.7(9) ?
    H1C N1 H1E . . 110.5(13) ?
    H1D N1 H1E . . 106.5(13) ?
    N1 C1 C2 . . 112.11(6) ?
    N1 C1 H1F . . 108.2(8) ?
    C2 C1 H1F . . 108.8(8) ?
    N1 C1 H1G . . 108.9(8) ?
    C2 C1 H1G . . 108.1(8) ?
    H1F C1 H1G . . 110.7(11) ?
    N2 C2 N3 . . 109.88(6) ?
    N2 C2 C1 . . 122.91(6) ?
    N3 C2 C1 . . 127.10(6) ?
    C2 N2 C3 . . 108.87(6) ?
    C2 N2 H2 . . 124.2(11) ?
    C3 N2 H2 . . 126.5(11) ?
    N2 C3 C8 . . 131.71(7) ?
    N2 C3 C4 . . 106.27(6) ?
    C8 C3 C4 . . 122.02(7) ?
    N3 C4 C5 . . 131.45(6) ?
    N3 C4 C3 . . 106.58(6) ?
    C5 C4 C3 . . 121.96(6) ?
    C2 N3 C4 . . 108.38(6) ?
    C2 N3 H3 . . 125.4(11) ?
    C4 N3 H3 . . 125.4(11) ?
    C6 C5 C4 . . 116.11(7) ?
    C6 C5 H5 . . 121.8(8) ?
    C4 C5 H5 . . 122.0(8) ?
    C5 C6 C7 . . 121.83(7) ?
    C5 C6 H6 . . 118.1(8) ?
    C7 C6 H6 . . 120.1(8) ?
    C8 C7 C6 . . 122.04(7) ?
    C8 C7 H7 . . 120.5(8) ?
    C6 C7 H7 . . 117.5(8) ?
    C7 C8 C3 . . 116.02(6) ?
    C7 C8 H8 . . 122.2(8) ?
    C3 C8 H8 . . 121.7(8) ?
    H1A O1 H1B . . 102.8(17) ?
loop_
    _geom_torsion_atom_site_label_1
    _geom_torsion_atom_site_label_2
    _geom_torsion_atom_site_label_3
    _geom_torsion_atom_site_label_4
    _geom_torsion_site_symmetry_1
    _geom_torsion_site_symmetry_2
    _geom_torsion_site_symmetry_3
    _geom_torsion_site_symmetry_4
    _geom_torsion
    _geom_torsion_publ_flag
    N1 C1 C2 N2 . . . . 178.82(7) ?
    N1 C1 C2 N3 . . . . -5.29(11) ?
    N3 C2 N2 C3 . . . . -1.28(8) ?
    C1 C2 N2 C3 . . . . 175.23(7) ?
    C2 N2 C3 C8 . . . . -179.35(8) ?
    C2 N2 C3 C4 . . . . 0.97(8) ?
    N2 C3 C4 N3 . . . . -0.32(8) ?
    C8 C3 C4 N3 . . . . 179.96(7) ?
    N2 C3 C4 C5 . . . . -179.99(7) ?
    C8 C3 C4 C5 . . . . 0.28(11) ?
    N2 C2 N3 C4 . . . . 1.07(8) ?
    C1 C2 N3 C4 . . . . -175.26(7) ?
    C5 C4 N3 C2 . . . . 179.19(8) ?
    C3 C4 N3 C2 . . . . -0.44(8) ?
    N3 C4 C5 C6 . . . . -179.18(7) ?
    C3 C4 C5 C6 . . . . 0.40(11) ?
    C4 C5 C6 C7 . . . . -0.60(11) ?
    C5 C6 C7 C8 . . . . 0.14(12) ?
    C6 C7 C8 C3 . . . . 0.54(11) ?
    N2 C3 C8 C7 . . . . 179.61(7) ?
    C4 C3 C8 C7 . . . . -0.74(11) ?
loop_
    _geom_hbond_atom_site_label_D
    _geom_hbond_atom_site_label_H
    _geom_hbond_atom_site_label_A
    _geom_hbond_site_symmetry_A
    _geom_hbond_distance_DH
    _geom_hbond_distance_HA
    _geom_hbond_distance_DA
    _geom_hbond_angle_DHA
    _geom_hbond_publ_flag
    N1 H1C Cl1 . 0.844(12) 2.318(12) 3.0898(8) 152.2(13) yes
    N1 H1D Cl2 2_746 0.825(11) 2.302(11) 3.1262(7) 176.6(13) yes
    N1 H1E Cl2 4_565 0.864(11) 2.407(12) 3.2430(7) 163.0(13) yes
    N2 H2 Cl2 . 0.866(16) 2.259(16) 3.1099(6) 167.2(14) yes
    N3 H3 O1 . 0.812(15) 1.911(16) 2.7197(9) 173.6(15) yes
    O1 H1A Cl2 4_465 0.802(14) 2.585(14) 3.3752(7) 169.0(17) yes
    O1 H1B Cl1 3_656 0.813(14) 2.312(14) 3.1209(7) 172.9(15) yes
    C1 H1F Cl1 1_655 0.988(13) 2.793(13) 3.7079(8) 154.2(10) yes
    C5 H5 Cl1 4_565 0.926(13) 2.960(13) 3.8515(7) 162.1(10) yes
_shelx_space_group_comment
;
The symmetry employed for this shelxl refinement is uniquely defined
by the following loop, which should always be used as a source of
symmetry information in preference to the above space-group names.
They are only intended as comments.
;
_shelx_estimated_absorpt_T_min     0.900
_shelx_estimated_absorpt_T_max     0.959
_shelx_hkl_file
;
   0   0   1    0.02    0.04
   0   0   1   -0.01    0.05
   0   0  -1    0.01    0.05
   0   0   2  793.59   38.52
   0   0   2  832.20   38.48
   0   0  -2  915.53   38.52
   0   0   2  898.28   38.50
   0   0   2  819.48   38.46
   0   0   3   -0.04    0.12
   0   0   3    0.02    0.13
   0   0  -3   -0.05    0.17
   0   0  -3    0.11    0.14
   0   0   3    0.05    0.13
   0   0   3    0.02    0.06
   0   0  -3    0.07    0.09
   0   0   3    0.17    0.15
   0   0   4 2300.96  101.73
   0   0  -4 2272.43  101.81
   0   0   4 2258.55  101.65
   0   0  -4 2167.44  101.69
   0   0  -4 2185.55  101.69
   0   0  -4 2162.27  101.68
   0   0   4 2197.49  101.55
   0   0  -4 2400.50  101.61
   0   0   4 2245.87  101.69
   0   0   5    0.16    0.16
   0   0  -5    0.04    0.22
   0   0  -5    0.11    0.17
   0   0  -5    0.16    0.17
   0   0   5    0.10    0.16
   0   0  -5    0.32    0.25
   0   0   5    0.23    0.14
   0   0   6  244.47   10.67
   0   0  -6  244.72   10.93
   0   0  -6  227.27   10.74
   0   0  -6  226.54   10.74
   0   0  -6  223.32   11.00
   0   0   6  217.61   10.68
   0   0  -7    0.30    0.27
   0   0  -7   -0.04    0.19
   0   0  -7    0.23    0.20
   0   0   7   -0.03    0.19
   0   0  -7   -0.07    0.25
   0   0   7    0.25    0.15
   0   0   8  407.16   17.37
   0   0  -8  387.78   17.77
   0   0  -8  379.84   17.48
   0   0  -8  372.13   17.46
   0   0  -8  353.33   17.84
   0   0   8  352.85   17.39
   0   0  -9    0.16    0.30
   0   0  -9   -0.18    0.24
   0   0  -9    0.09    0.20
   0   0  -9   -0.10    0.35
   0   0   9    0.13    0.17
   0   0  -9    0.03    0.17
   0   0 -10  169.60    8.86
   0   0 -10  182.63    8.34
   0   0 -10  168.61    8.97
   0   0  10  177.54    8.35
   0   0 -11   -0.07    0.21
   0   0 -11    0.48    0.41
   0   0  11    0.04    0.21
   0   0 -11    0.29    0.44
   0   0 -11   -0.31    0.47
   0   0 -12   11.62    1.31
   0   0  12    9.17    0.74
   0   0 -12    9.89    1.13
   0   0 -12    9.34    1.18
   0   0 -13    0.66    0.62
   0   0 -13   -0.15    0.48
   0   0  13    0.69    0.56
   0   0  13   -0.04    0.21
   0   0 -13    0.12    0.52
   0   0 -13   -0.13    0.48
   0   0  14  181.15    8.89
   0   0 -14  176.20    9.60
   0   0 -14  170.76    9.71
   0   0  14  182.20    9.62
   0   0 -14  192.77    9.40
   0   0 -14  176.64    9.45
   0   0  15   -0.50    0.37
   0   0 -15    0.39    0.68
   0   0  15    0.83    0.65
   0   0 -15    0.31    0.67
   0   0 -15   -0.13    0.55
   0   0  16    3.58    0.67
   0   0 -16    1.85    0.91
   0   0  16    2.93    0.76
   0   0 -16    2.42    0.77
   0   0 -16    4.26    1.05
   0   0  17   -0.18    0.81
   0   0  17   -0.28    0.40
   0   0 -17    0.64    0.73
   0   0  17   -0.14    0.55
   0   0 -17    0.18    0.76
   0   0 -17   -0.45    0.53
   0   0  18   32.41    2.90
   0   0  18   27.61    2.16
   0   0 -18   35.02    3.18
   0   0  18   36.97    2.72
   0   0 -18   31.26    2.63
   0   0 -18   28.94    2.82
   0   0  19    0.20    0.76
   0   0  19   -0.10    0.45
   0   0 -19    1.36    0.88
   0   0  19    0.16    0.48
   0   0 -19    0.16    0.54
   0   0  20   -0.50    0.57
   0   0 -20    0.23    0.72
   0   0  20    0.41    0.80
   0   0 -20    0.34    0.53
   0   1   0    0.04    0.04
   0  -1   0   -0.02    0.05
   0   1   0    0.09    0.04
   0   1   0    0.01    0.03
   0   1   1   45.48    2.28
   0   1   1   46.38    2.28
   0   1   1   44.29    2.27
   0   1  -1   50.36    2.30
   0   1  -1   51.02    2.32
   0  -1   2   44.26    1.99
   0   1   2   40.58    1.95
   0   1  -2   48.05    2.00
   0   1   2   39.71    1.96
   0   1   2   41.38    1.93
   0  -1  -2   33.26    1.94
   0   1   2   37.62    1.93
   0   1  -2   42.93    2.03
   0  -1   2   40.32    2.01
   0  -1   2   43.93    1.96
   0   1   2   37.03    1.96
   0  -1  -3  761.22   38.23
   0   1   3  730.05   38.22
   0   1  -3  923.63   38.24
   0  -1   3  863.98   38.21
   0   1  -3  922.26   38.26
   0   1   3  830.16   38.20
   0   1   3  934.19   38.17
   0   1  -3  874.98   38.32
   0   1   3  817.54   38.19
   0   1   3  808.56   38.13
   0  -1  -3  818.11   38.10
   0  -1  -3  806.88   38.10
   0   1   3  814.74   38.13
   0   1  -3  872.69   38.13
   0  -1   3  908.13   38.20
   0  -1  -4  133.05    6.59
   0   1   4  137.71    6.51
   0   1  -4  148.25    6.59
   0  -1  -4  135.20    6.34
   0   1   4  134.21    6.36
   0   1  -4  149.64    6.55
   0  -1   4  138.12    6.49
   0  -1  -4  136.07    6.40
   0  -1  -4  136.40    6.41
   0   1  -4  145.93    6.41
   0  -1   4  141.56    6.48
   0  -1  -5    3.87    0.48
   0   1   5    3.27    0.39
   0   1  -5    4.08    0.46
   0  -1  -5    3.67    0.27
   0  -1   5    3.58    0.37
   0   1  -5    3.42    0.41
   0   1   5    3.53    0.28
   0  -1  -5    3.44    0.33
   0  -1  -5    3.59    0.32
   0   1  -5    4.35    0.34
   0  -1   5    3.94    0.38
   0  -1  -6   23.14    1.56
   0   1  -6   24.88    1.56
   0  -1  -6   23.95    1.25
   0   1  -6   22.13    1.44
   0   1   6   24.45    1.27
   0  -1   6   25.80    1.41
   0  -1  -6   25.37    1.35
   0  -1  -6   26.20    1.36
   0   1  -6   26.36    1.34
   0  -1   6   23.98    1.39
   0   1  -7  201.89   11.26
   0  -1  -7  221.60   11.20
   0   1   7  228.68   10.77
   0  -1   7  235.47   10.93
   0   1  -7  247.38   11.20
   0  -1  -7  231.83   10.76
   0  -1  -7  234.89   10.88
   0  -1  -7  230.54   10.87
   0   1  -7  253.64   10.89
   0  -1   7  244.30   10.93
   0   1   8  166.80    7.63
   0  -1   8  169.28    7.79
   0   1  -8  169.74    8.10
   0   1   8  172.53    7.72
   0  -1  -8  170.34    7.62
   0  -1  -8  165.41    7.74
   0   1  -8  153.53    7.86
   0  -1  -8  170.37    7.76
   0   1  -8  158.40    7.87
   0  -1  -8  159.62    8.15
   0   1  -8  165.03    8.31
   0   1   8  141.70    7.71
   0  -1   9   48.40    2.49
   0   1   9   48.72    2.34
   0   1  -9   47.08    2.81
   0   1   9   46.70    2.40
   0  -1  -9   44.57    2.31
   0  -1  -9   47.83    2.45
   0  -1  -9   47.82    2.46
   0   1   9   41.92    2.42
   0  -1  -9   46.30    2.86
   0   1  -9   46.88    2.99
   0   1 -10    8.49    1.02
   0  -1 -10   10.73    0.66
   0  -1 -10    9.66    0.75
   0  -1 -10   10.04    0.76
   0  -1 -10    9.52    1.08
   0   1 -10    8.05    1.08
   0  -1  10    8.16    0.73
   0   1  10    9.31    0.65
   0  -1  11  169.41    7.34
   0   1  11  171.61    7.15
   0  -1  11  148.59    7.56
   0   1 -11  157.63    7.87
   0  -1 -11  162.93    7.79
   0  -1 -11  171.49    7.15
   0  -1 -11  158.94    7.28
   0  -1 -11  157.43    7.28
   0   1 -11  139.30    6.92
   0  -1 -11  144.29    7.88
   0   1 -11  157.68    8.08
   0  -1 -11  136.82    7.89
   0  -1 -12    9.32    1.10
   0   1 -12    9.99    1.20
   0  -1  12    9.47    1.02
   0  -1 -12   10.06    0.69
   0   1 -12   10.43    1.30
   0  -1 -12    8.57    1.19
   0  -1 -12    8.16    1.16
   0   1  12   11.06    0.71
   0  -1  12    8.83    0.79
   0  -1  13   17.09    1.50
   0   1 -13   17.99    1.81
   0  -1 -13   15.90    1.75
   0  -1  13   19.57    1.23
   0   1  13   15.24    1.70
   0   1 -13   18.82    1.68
   0   1 -13   14.68    1.59
   0  -1 -13   17.83    1.62
   0  -1  14   76.09    3.60
   0   1  14   69.65    4.40
   0  -1  14   68.37    3.82
   0  -1 -14   59.84    4.34
   0   1 -14   65.47    4.46
   0  -1  14   63.16    3.96
   0   1 -14   69.87    4.25
   0  -1 -14   66.82    4.12
   0   1 -14   64.15    4.26
   0   1  15   24.77    2.26
   0  -1  15   19.71    1.62
   0   1  15   20.24    1.55
   0  -1 -15   20.04    2.13
   0   1 -15   19.62    2.11
   0   1 -15   19.78    2.25
   0  -1  15   21.90    1.84
   0   1 -15   25.90    2.09
   0   1 -15   20.51    2.04
   0  -1 -15   18.60    1.85
   0   1  16    1.93    0.90
   0  -1  16    3.61    0.66
   0   1  16    1.83    0.52
   0   1 -16    2.20    0.90
   0  -1 -16    2.83    0.93
   0  -1  16    2.00    0.70
   0   1 -16    3.23    0.83
   0  -1 -16    5.03    0.92
   0   1 -16    2.74    0.90
   0   1  17    9.49    1.47
   0  -1  17   10.79    1.15
   0   1  17    9.67    1.04
   0  -1 -17    7.13    1.39
   0   1 -17    9.07    1.67
   0  -1  17    9.99    1.26
   0   1 -17    8.01    1.27
   0  -1 -17   12.77    1.50
   0   1 -17    9.34    1.51
   0   1  18   32.73    2.80
   0   1  18   27.31    2.02
   0  -1  18   29.87    2.15
   0   1 -18   27.93    2.92
   0  -1 -18   25.19    2.63
   0  -1  18   27.78    2.38
   0  -1 -18   27.44    2.38
   0   1 -18   27.27    2.43
   0   1 -18   25.91    2.65
   0   1  19   -0.20    0.78
   0  -1  19    0.55    0.52
   0   1 -19   -0.25    0.83
   0  -1  19    1.08    0.70
   0  -1 -19    1.14    0.71
   0   1 -19    0.17    0.59
   0   1  20    1.37    0.83
   0  -1  20    2.44    0.83
   0  -1 -20    2.12    0.95
   0   1 -20    2.97    1.08
   0   1  20    1.03    0.96
   0   1 -20    4.11    0.95
   0  -1 -20    2.52    0.94
   0   2   0  118.08    5.33
   0  -2   0  113.16    5.40
   0   2   0  131.95    5.40
   0  -2   0  120.05    5.38
   0   2   0  104.93    5.36
   0   2   0  112.64    5.38
   0   2   0  115.12    5.36
   0   2   0  115.28    5.34
   0   2  -1  168.03    5.67
   0   2   1  152.50    5.77
   0   2   1  120.90    5.63
   0  -2   1  149.04    5.75
   0  -2  -1  114.13    5.64
   0  -2   1   83.03    5.61
   0   2   1  119.00    5.70
   0  -2   1  125.80    5.71
   0   2   1  120.74    5.63
   0   2  -1  135.86    5.76
   0  -2   1  130.78    5.63
   0  -2   1  109.06    5.64
   0  -2   1  133.97    5.71
   0   2  -1  133.86    5.73
   0   2  -1  135.50    5.72
   0   2  -1  128.90    5.64
   0   2   1  124.16    5.66
   0  -2   1  137.67    5.75
   0   2  -1  146.68    5.78
   0  -2   2   12.38    0.76
   0   2   2   11.16    0.67
   0  -2   2   13.80    0.69
   0  -2  -2    9.31    0.68
   0   2   2   11.94    0.73
   0   2  -2   15.21    0.73
   0   2   2   11.99    0.71
   0   2   2   12.73    0.64
   0   2   2   10.43    0.69
   0   2  -2   13.10    0.79
   0   2   2   12.85    0.68
   0  -2   2   13.68    0.68
   0   2   2   12.79    0.64
   0  -2   2   13.40    0.73
   0  -2   2   12.07    0.67
   0  -2   2   13.04    0.76
   0   2   2   13.29    0.70
   0   2   3   23.37    1.31
   0  -2  -3   25.11    1.31
   0  -2   3   24.92    1.35
   0  -2   3   27.30    1.31
   0   2   3   22.55    1.32
   0   2  -3   29.77    1.39
   0   2   3   24.20    1.29
   0   2   3   23.54    1.28
   0  -2  -3   24.18    1.28
   0  -2   3   26.78    1.29
   0   2   3   24.91    1.29
   0   2  -3   25.75    1.43
   0   2   3   24.31    1.21
   0   2   3   23.18    1.21
   0   2  -3   25.18    1.28
   0  -2   3   23.50    1.27
   0  -2   3   25.97    1.32
   0  -2  -4   98.92    4.75
   0   2   4   88.53    4.70
   0  -2   4  111.15    4.71
   0   2  -4  117.11    4.82
   0   2   4   95.58    4.68
   0  -2   4  103.38    4.67
   0   2  -4  107.26    4.89
   0  -2   4  102.56    4.75
   0   2  -4  109.47    4.80
   0   2   4   93.27    4.57
   0  -2  -4   91.36    4.53
   0   2   4   95.10    4.58
   0  -2  -4   93.66    4.53
   0   2  -4  103.67    4.64
   0   2   4   93.19    4.52
   0  -2   4  105.53    4.68
   0   2  -4  101.63    4.78
   0  -2   4  110.52    4.71
   0  -2  -5  416.19   19.47
   0   2  -5  393.98   19.68
   0  -2  -5  397.62   19.49
   0   2  -5  474.81   19.55
   0  -2   5  445.52   19.39
   0   2   5  440.19   19.40
   0  -2   5  425.54   19.36
   0   2   5  403.56   19.27
   0  -2  -5  417.14   19.21
   0   2   5  403.51   19.27
   0  -2  -5  406.07   19.20
   0  -2   5  432.58   19.39
   0  -2   5  436.59   19.37
   0   2  -5  427.47   19.31
   0  -2   5  434.83   19.42
   0   2  -5  451.88   19.50
   0  -2  -6   98.09    4.96
   0  -2  -6   88.94    4.96
   0   2  -6  101.65    4.93
   0  -2   6  101.09    4.85
   0   2   6   96.83    4.56
   0   2  -6  107.19    5.01
   0  -2  -6   97.81    4.64
   0  -2  -6  101.46    4.64
   0   2  -6  102.95    4.75
   0  -2   6  101.17    4.80
   0   2  -7    0.94    0.31
   0   2   7    0.83    0.12
   0  -2   7    1.14    0.29
   0   2  -7    0.62    0.29
   0  -2  -7    0.95    0.12
   0  -2  -7    0.67    0.17
   0  -2  -7    1.00    0.18
   0   2  -7    0.73    0.21
   0  -2  -7    0.34    0.27
   0  -2  -7    0.80    0.31
   0  -2   8    0.28    0.22
   0   2   8    0.16    0.09
   0  -2   8    0.20    0.23
   0   2  -8    0.14    0.28
   0   2   8    0.24    0.17
   0  -2  -8    0.23    0.10
   0  -2  -8   -0.07    0.14
   0  -2  -8    0.17    0.15
   0   2  -8    0.41    0.23
   0  -2  -8    0.24    0.32
   0  -2  -8    0.07    0.26
   0  -2  -9    5.39    0.80
   0   2  -9    6.53    0.92
   0  -2  -9    5.43    0.76
   0   2   9    5.92    0.40
   0  -2   9    6.11    0.61
   0   2  -9    6.77    0.81
   0   2   9    7.41    0.59
   0  -2  -9    6.33    0.40
   0  -2  -9    5.65    0.48
   0  -2  -9    5.92    0.49
   0   2  -9    6.64    0.61
   0  -2   9    6.04    0.67
   0   2   9    4.93    0.55
   0  -2  10    4.33    0.60
   0   2  10    3.18    0.44
   0   2 -10    4.23    0.71
   0  -2 -10    4.24    0.31
   0  -2 -10    4.02    0.41
   0  -2 -10    3.74    0.39
   0  -2 -10    3.05    0.66
   0   2 -10    3.17    0.74
   0   2  10    4.06    0.32
   0  -2  10    4.45    0.52
   0  -2  11   68.80    3.80
   0  -2 -11   70.06    3.93
   0   2 -11   69.25    4.03
   0  -2 -11   71.07    3.25
   0  -2 -11   64.99    3.37
   0  -2 -11   66.20    3.38
   0  -2 -11   62.88    4.05
   0   2 -11   66.84    4.25
   0  -2  11   73.53    3.63
   0  -2  12   45.98    2.71
   0  -2 -12   49.04    2.89
   0   2 -12   46.55    2.98
   0  -2 -12   41.62    2.07
   0  -2 -12   41.64    2.24
   0   2 -12   44.42    2.11
   0  -2 -12   42.04    2.25
   0   2 -12   46.62    3.22
   0  -2 -12   40.53    2.95
   0   2  12   43.49    3.03
   0  -2  12   48.06    2.51
   0  -2  13    6.82    0.69
   0   2  13    4.36    0.98
   0  -2  13    5.66    0.74
   0  -2 -13    4.67    0.92
   0   2 -13    5.61    1.07
   0  -2  13    6.12    0.84
   0  -2 -13    5.99    0.91
   0   2 -13    5.52    0.97
   0  -2  14    1.36    0.37
   0   2  14    2.31    0.81
   0  -2  14    0.86    0.39
   0  -2 -14    1.69    0.76
   0   2 -14    0.71    0.63
   0   2  14    0.78    0.54
   0  -2  14    1.53    0.54
   0  -2 -14    0.43    0.73
   0   2 -14    1.59    0.67
   0   2 -14    1.58    0.59
   0  -2 -14    1.69    0.63
   0   2  15   46.64    3.61
   0  -2  15   54.21    2.85
   0  -2  15   49.20    3.08
   0   2  15   46.97    2.89
   0  -2 -15   50.20    3.61
   0   2 -15   54.53    3.83
   0  -2  15   50.42    3.23
   0   2  15   54.29    3.36
   0  -2 -15   46.41    3.48
   0  -2 -15   48.99    3.33
   0   2 -15   46.54    3.52
   0   2 -15   53.91    3.52
   0  -2  16   18.83    2.00
   0   2  16   15.04    1.92
   0  -2  16   15.45    1.49
   0   2  16   16.00    1.35
   0  -2 -16   18.47    1.98
   0   2 -16   15.36    1.96
   0   2 -16   19.45    2.25
   0   2  16   20.82    1.85
   0  -2  16   17.48    1.67
   0  -2 -16   15.36    1.87
   0  -2 -16   16.44    1.69
   0   2 -16   16.85    1.77
   0   2 -16   16.14    1.92
   0  -2  17   26.89    2.58
   0   2  17   26.53    2.61
   0   2  17   31.75    2.01
   0  -2  17   28.70    2.17
   0   2 -17   28.27    2.95
   0  -2 -17   25.66    2.55
   0   2  17   24.96    2.35
   0  -2  17   32.72    2.40
   0   2 -17   28.27    2.66
   0  -2 -17   28.85    2.40
   0  -2 -17   23.68    2.48
   0   2 -17   30.32    2.58
   0  -2  18   -0.38    0.80
   0   2  18    1.37    0.85
   0  -2  18    0.22    0.47
   0  -2 -18    1.14    0.73
   0   2 -18   -0.78    0.94
   0  -2  18    0.99    0.64
   0  -2 -18    0.31    0.62
   0   2 -18    0.99    0.72
   0   2 -18    0.58    0.75
   0  -2 -18   -0.19    0.70
   0  -2  19   26.21    2.61
   0   2  19   23.95    2.53
   0  -2  19   26.02    2.05
   0  -2 -19   26.24    2.54
   0   2 -19   20.90    2.69
   0  -2  19   21.70    2.14
   0  -2 -19   21.79    2.21
   0   2 -19   25.10    2.38
   0   2  20    5.34    1.31
   0  -2  20    5.08    1.27
   0  -2  20    7.29    1.01
   0   2 -20    4.53    1.40
   0  -2  20    7.30    1.25
   0  -2 -20    5.89    1.13
   0   2 -20    6.10    1.15
   0   3   0    0.05    0.08
   0  -3   0    0.01    0.09
   0  -3   0    0.05    0.16
   0   3   0   -0.08    0.14
   0  -3   0    0.14    0.12
   0   3   0    0.04    0.16
   0   3   0    0.21    0.12
   0  -3   0    0.37    0.11
   0   3   0   -0.02    0.12
   0   3   1   44.82    1.81
   0  -3   1   47.25    1.98
   0   3   1   38.87    1.93
   0   3  -1   52.87    1.83
   0   3   1   42.35    1.78
   0  -3  -1   40.57    1.77
   0   3   1   42.23    1.78
   0   3  -1   43.30    1.95
   0  -3   1   42.44    1.77
   0  -3  -1   38.39    1.79
   0  -3   1   41.58    1.92
   0   3   1   38.87    1.88
   0  -3  -1   39.16    1.85
   0   3  -1   43.74    1.93
   0   3  -1   42.44    1.93
   0   3  -1   42.87    1.81
   0  -3  -2  168.71    8.45
   0   3   2  175.70    8.54
   0  -3   2  197.37    8.43
   0  -3   2  205.29    8.56
   0   3  -2  230.58    8.50
   0   3   2  177.59    8.42
   0   3   2  180.71    8.36
   0  -3   2  180.80    8.52
   0   3   2  174.09    8.42
   0  -3   2  187.65    8.42
   0   3  -2  200.82    8.62
   0  -3   2  181.96    8.58
   0   3  -2  194.93    8.56
   0   3  -2  191.40    8.60
   0  -3   2  194.88    8.52
   0   3  -2  199.56    8.43
   0  -3   2  177.28    8.43
   0  -3  -2  169.95    8.40
   0  -3   2  181.73    8.57
   0   3   2  159.34    8.41
   0  -3   3  902.63   39.54
   0   3   3  756.07   39.29
   0   3  -3 1096.78   39.51
   0  -3  -3  843.63   39.44
   0  -3   3 1000.21   39.41
   0   3   3  879.65   39.49
   0   3   3  808.72   39.38
   0   3   3  853.51   39.34
   0  -3  -3  795.79   39.42
   0  -3   3  900.13   39.38
   0  -3   3  827.26   39.55
   0   3  -3  936.37   39.61
   0   3   3  868.92   39.40
   0   3   3  871.35   39.34
   0  -3   3  937.05   39.47
   0  -3   3  879.29   39.38
   0   3   3  892.17   39.43
   0   3   4   10.05    0.69
   0   3  -4    9.18    0.77
   0  -3   4   10.27    0.75
   0   3   4    9.26    0.71
   0   3   4    9.65    0.66
   0   3  -4   11.79    0.77
   0  -3   4   10.52    0.67
   0  -3  -4   10.58    0.73
   0  -3  -4   10.89    0.69
   0  -3   4    9.73    0.64
   0   3  -4   10.30    0.82
   0   3   4    9.05    0.57
   0   3   4    9.77    0.58
   0   3   4    9.65    0.58
   0   3  -4    9.62    0.66
   0  -3   4   10.07    0.69
   0  -3   4   10.95    0.67
   0  -3   4   10.49    0.76
   0  -3  -5   57.15    2.87
   0   3  -5   60.24    2.99
   0  -3   5   57.58    2.92
   0  -3   5   57.21    2.81
   0   3   5   52.58    2.80
   0  -3  -5   55.18    2.90
   0   3   5   57.26    2.92
   0   3  -5   65.03    2.99
   0  -3   5   56.61    2.79
   0   3  -5   61.93    3.11
   0   3   5   52.67    2.69
   0   3   5   50.82    2.69
   0   3   5   52.67    2.65
   0   3  -5   59.52    2.81
   0  -3   5   58.45    2.84
   0   3  -5   61.77    3.00
   0  -3   5   57.92    2.82
   0  -3  -6   73.61    3.71
   0   3  -6   76.75    4.06
   0  -3  -6   70.50    3.70
   0   3  -6   79.74    3.78
   0  -3  -6   67.27    3.37
   0  -3   6   79.84    3.71
   0   3   6   71.14    3.47
   0  -3  -6   69.17    3.37
   0   3   6   70.08    3.47
   0   3   6   73.36    3.39
   0   3  -6   73.10    3.56
   0   3  -6   80.29    3.83
   0  -3   6   78.32    3.63
   0  -3  -7   54.54    2.89
   0   3  -7   47.38    3.11
   0   3  -7   55.31    2.93
   0  -3  -7   52.55    2.89
   0  -3  -7   50.71    2.48
   0  -3   7   55.05    2.82
   0  -3  -7   49.69    2.48
   0   3  -7   56.00    2.71
   0  -3   7   53.94    2.76
   0  -3   8    1.48    0.34
   0  -3  -8    1.67    0.43
   0   3  -8    1.96    0.46
   0  -3   8    2.35    0.39
   0  -3  -8    1.79    0.20
   0  -3  -8    1.83    0.21
   0   3  -8    1.36    0.31
   0  -3  -8    1.41    0.41
   0  -3  -9   99.48    5.26
   0   3  -9  105.14    5.31
   0  -3  -9  100.62    5.24
   0  -3   9  105.48    5.06
   0  -3  -9   95.73    4.67
   0  -3  -9   97.44    4.68
   0   3  -9  105.98    4.98
   0  -3   9  105.12    5.09
   0   3  10   50.33    2.84
   0  -3  10   60.02    3.15
   0  -3 -10   58.28    3.35
   0  -3 -10   59.16    3.25
   0   3 -10   60.07    3.39
   0  -3  10   64.67    3.13
   0  -3 -10   53.78    2.69
   0  -3 -10   52.94    2.68
   0   3 -10   62.20    3.05
   0  -3 -10   54.57    3.31
   0   3  11   93.10    4.83
   0  -3  11  100.82    5.19
   0  -3 -11  102.82    5.33
   0   3 -11  109.21    5.53
   0  -3 -11   95.51    5.38
   0  -3  11  113.25    5.14
   0  -3 -11   94.49    4.66
   0  -3 -11   95.13    4.66
   0   3 -11  122.54    5.14
   0  -3 -11   96.97    5.43
   0   3 -11  100.89    5.79
   0  -3  12    0.73    0.50
   0   3  12    1.15    0.60
   0  -3  12    1.37    0.37
   0  -3 -12    1.73    0.61
   0  -3 -12    0.50    0.40
   0   3 -12    1.54    0.59
   0  -3  12    1.22    0.38
   0  -3 -12    0.72    0.19
   0  -3 -12    1.12    0.19
   0   3 -12    1.14    0.59
   0  -3 -12    0.82    0.51
   0  -3  12    0.75    0.35
   0   3  13    7.45    1.21
   0  -3  13    8.78    1.26
   0  -3  13   11.55    0.96
   0  -3 -13    8.70    1.19
   0  -3 -13    9.60    1.13
   0   3 -13    8.83    1.22
   0  -3  13    8.98    0.96
   0   3 -13    8.93    0.61
   0  -3 -13    8.59    1.17
   0   3 -13    9.25    1.37
   0  -3  13    8.78    1.01
   0   3  14   83.27    5.30
   0  -3  14   94.02    4.69
   0  -3  14   94.37    5.40
   0  -3  14   85.27    4.83
   0  -3 -14   86.86    5.21
   0   3 -14   85.65    5.59
   0  -3  14   86.69    4.92
   0   3 -14   91.21    5.31
   0  -3 -14   91.29    5.13
   0  -3 -14   90.02    5.29
   0  -3  15    0.16    0.67
   0  -3  15    0.76    0.39
   0   3  15    0.17    0.71
   0  -3  15    0.59    0.43
   0   3  15    0.73    0.34
   0  -3 -15    0.90    0.62
   0   3 -15    0.60    0.63
   0  -3  15    0.89    0.54
   0   3  15    0.51    0.49
   0  -3 -15    1.30    0.57
   0  -3 -15    2.47    0.81
   0   3 -15    1.90    0.80
   0   3  16    1.42    0.87
   0  -3  16    1.20    0.80
   0  -3  16    2.10    0.49
   0   3  16    1.20    0.40
   0  -3  16    1.79    0.58
   0   3 -16    1.93    0.76
   0  -3 -16    1.11    0.65
   0   3  16    1.24    0.70
   0  -3  16    2.17    0.59
   0   3 -16    1.37    0.78
   0  -3 -16    2.80    0.71
   0  -3 -16    2.18    0.80
   0   3 -16    1.25    0.77
   0   3  17    6.57    1.35
   0  -3  17    6.92    1.30
   0  -3  17    4.82    0.85
   0   3 -17    7.37    1.53
   0  -3 -17    5.32    1.11
   0   3 -17    6.14    1.35
   0   3  17    4.90    1.06
   0  -3  17    6.25    1.03
   0  -3 -17    5.51    1.09
   0  -3 -17    5.95    1.29
   0   3 -17    6.75    1.16
   0   3 -17    5.15    1.19
   0  -3  18   26.03    2.58
   0   3  18   33.10    2.87
   0  -3  18   25.97    2.14
   0   3 -18   25.30    2.94
   0  -3 -18   26.34    2.48
   0  -3  18   29.32    2.36
   0   3  18   32.25    2.63
   0   3 -18   29.28    2.56
   0  -3 -18   22.37    2.50
   0   3 -18   29.75    2.74
   0  -3 -18   25.94    2.37
   0   3  19    4.62    1.24
   0  -3  19    6.87    1.37
   0  -3  19    5.42    0.94
   0   3 -19    4.79    1.38
   0  -3  19    6.48    1.09
   0  -3 -19    3.94    0.98
   0   3 -19    7.21    1.27
   0   3  20    1.03    0.92
   0  -3  20    1.21    0.92
   0  -3 -20    1.70    0.82
   0   3 -20    1.79    0.80
   0   3 -20    2.58    1.07
   0  -3  20    0.93    0.66
   0  -3  20    0.89    0.58
   0  -4   0 1402.94   66.86
   0   4   0 1452.24   66.87
   0  -4   0 1454.16   66.93
   0  -4   0 1390.05   66.76
   0   4   0 1534.39   66.77
   0  -4   0 1555.47   66.79
   0   4   0 1504.39   66.84
   0   4   0 1463.60   66.80
   0   4   1  316.17   14.72
   0  -4   1  358.94   14.95
   0  -4  -1  316.44   14.67
   0   4   1  342.51   14.89
   0  -4   1  330.01   14.81
   0   4   1  307.34   14.65
   0   4  -1  342.02   14.87
   0  -4   1  316.63   14.85
   0  -4  -1  300.36   14.84
   0   4  -1  343.77   14.68
   0  -4  -1  312.69   14.78
   0  -4   1  340.32   14.81
   0   4  -1  333.47   14.86
   0   4  -1  305.63   14.70
   0   4   1  324.21   14.76
   0   4  -1  338.12   14.86
   0   4  -2    2.94    0.26
   0  -4   2    2.35    0.32
   0  -4   2    1.92    0.19
   0   4   2    2.10    0.19
   0   4   2    1.76    0.17
   0   4   2    2.22    0.31
   0   4   2    2.14    0.20
   0   4  -2    2.29    0.33
   0  -4   2    1.87    0.19
   0  -4  -2    2.29    0.23
   0  -4   2    2.17    0.28
   0   4   2    1.93    0.24
   0  -4   2    2.26    0.33
   0  -4  -2    2.36    0.22
   0  -4   2    2.35    0.28
   0   4  -2    2.17    0.20
   0   4  -2    2.11    0.30
   0   4  -2    2.13    0.33
   0  -4   3  281.52   11.95
   0  -4  -3  229.39   11.80
   0   4   3  259.77   11.69
   0  -4  -3  225.21   11.97
   0   4  -3  317.00   11.90
   0  -4   3  272.88   11.77
   0   4   3  243.18   11.77
   0   4   3  235.42   11.91
   0  -4   3  261.78   11.90
   0  -4   3  262.10   11.76
   0   4  -3  282.82   12.06
   0  -4   3  257.36   11.99
   0  -4   3  271.08   11.79
   0  -4   3  274.01   11.89
   0   4  -3  240.21   11.93
   0   4   3  224.06   11.74
   0  -4   3  248.05   11.95
   0   4   4  323.74   14.91
   0   4   4  325.82   14.88
   0  -4   4  332.28   15.04
   0   4   4  293.43   14.73
   0  -4   4  346.10   14.98
   0   4  -4  394.66   15.03
   0   4   4  312.97   14.97
   0   4   4  298.59   14.83
   0  -4   4  348.60   14.86
   0  -4  -4  298.18   14.90
   0  -4  -4  310.79   14.92
   0  -4   4  340.14   14.84
   0   4  -4  371.98   15.19
   0  -4   4  330.14   15.08
   0   4   4  316.59   14.78
   0   4   4  325.07   14.79
   0   4  -4  339.65   14.94
   0  -4   4  314.06   14.85
   0  -4   5   44.95    2.37
   0  -4   5   42.97    2.19
   0   4   5   42.72    2.21
   0   4  -5   51.26    2.40
   0  -4  -5   37.59    2.26
   0   4   5   43.52    2.32
   0  -4  -5   39.82    2.23
   0   4  -5   47.26    2.52
   0  -4   5   45.02    2.20
   0   4   5   40.60    2.10
   0   4   5   41.63    2.10
   0   4   5   38.97    2.10
   0   4  -5   46.44    2.27
   0  -4   5   44.72    2.21
   0   4  -6  217.18   10.31
   0  -4   6  216.72    9.92
   0  -4  -6  203.37    9.89
   0   4  -6  241.33    9.99
   0   4   6  198.20    9.62
   0   4   6  199.24    9.61
   0   4  -6  223.89    9.81
   0   4   6  199.14    9.59
   0   4  -6  223.31   10.04
   0  -4   6  211.25    9.77
   0  -4   7    0.39    0.26
   0  -4   7    0.31    0.20
   0  -4  -7    0.42    0.30
   0   4  -7    1.19    0.37
   0   4   7    0.45    0.23
   0   4   7    0.43    0.17
   0   4   7    0.34    0.19
   0   4   7    0.25    0.13
   0   4  -7    0.72    0.25
   0  -4  -7    0.74    0.26
   0   4  -7    0.85    0.45
   0   4   7    0.89    0.28
   0  -4  -8  104.51    4.64
   0   4  -8  103.22    5.17
   0  -4  -8   94.73    4.68
   0   4  -8  106.79    4.79
   0  -4   8  110.20    4.67
   0   4  -8  101.44    4.49
   0  -4   8   98.31    4.52
   0  -4  -9   31.19    2.15
   0   4  -9   34.37    2.21
   0  -4   9   33.12    2.01
   0  -4   9   34.77    2.07
   0   4  -9   34.53    1.97
   0  -4  -9   31.43    2.09
   0  -4 -10  103.37    5.52
   0  -4 -10  102.97    5.51
   0   4 -10  109.27    5.67
   0  -4 -10   93.66    5.57
   0  -4  10  102.21    5.40
   0  -4  10  113.99    5.45
   0   4 -10  116.54    5.37
   0  -4  10  102.15    5.38
   0  -4 -11   17.35    1.48
   0  -4 -11   17.32    1.46
   0   4 -11   17.78    1.57
   0  -4 -11   17.54    1.59
   0  -4  11   16.75    1.35
   0  -4  11   18.37    1.36
   0  -4  11   16.32    1.55
   0   4  11   15.46    1.58
   0   4 -11   19.83    1.36
   0  -4  11   17.60    1.38
   0  -4 -12    0.10    0.42
   0  -4 -12    0.10    0.40
   0  -4 -12    0.35    0.41
   0   4 -12    0.12    0.49
   0  -4  12    0.97    0.39
   0  -4  12    0.15    0.31
   0   4  12    0.13    0.49
   0  -4  12    0.36    0.47
   0   4 -12    0.28    0.36
   0  -4  12    0.42    0.39
   0  -4  13   17.02    1.31
   0   4  13   13.84    1.62
   0  -4  13   13.43    1.52
   0  -4 -13   12.96    1.54
   0   4 -13   17.62    1.71
   0  -4 -13   15.85    1.50
   0  -4  13   15.12    1.33
   0  -4 -13   14.01    1.47
   0   4 -13   17.66    1.96
   0  -4  13   16.26    1.40
   0  -4  14   71.74    3.61
   0  -4  14   57.91    4.01
   0   4  14   57.36    4.05
   0  -4 -14   58.59    3.98
   0   4 -14   64.42    4.11
   0  -4 -14   67.09    3.94
   0  -4  14   62.78    3.68
   0   4 -14   60.78    3.10
   0   4 -14   66.69    4.49
   0  -4 -14   64.68    3.95
   0  -4  14   60.47    3.71
   0  -4  15   10.37    1.45
   0  -4  15   10.24    1.03
   0   4  15    9.06    1.38
   0   4  15   10.87    0.94
   0  -4  15    9.86    1.13
   0   4 -15   10.74    1.57
   0  -4 -15    9.43    1.28
   0   4  15   14.21    1.43
   0  -4  15   11.92    1.25
   0  -4 -15   10.60    1.31
   0  -4 -15    8.06    1.36
   0   4 -15    9.06    1.39
   0  -4  16    8.13    0.93
   0  -4  16    9.75    1.40
   0   4  16    7.91    1.39
   0  -4  16    9.35    1.08
   0  -4 -16    7.04    1.23
   0   4 -16    8.53    1.53
   0  -4  16    8.50    1.11
   0   4  16    7.44    1.18
   0  -4 -16    7.97    1.22
   0   4 -16    8.56    1.42
   0  -4 -16    7.36    1.30
   0   4  17    3.16    1.01
   0  -4  17    3.38    1.10
   0  -4  17    3.86    0.81
   0   4 -17    3.89    1.19
   0   4 -17    4.26    1.17
   0  -4  17    3.48    0.81
   0   4  17    4.67    0.95
   0   4 -17    2.93    1.00
   0   4 -17    4.40    1.05
   0  -4 -17    2.72    0.88
   0  -4 -17    1.44    0.86
   0  -4  18   15.90    1.93
   0   4  18   15.53    1.98
   0  -4  18   15.87    1.56
   0   4 -18    9.57    1.95
   0  -4  18   14.39    1.61
   0   4  18   15.55    1.77
   0   4 -18   16.99    1.89
   0  -4 -18   16.40    1.76
   0  -4  19    5.45    1.29
   0   4  19    4.02    1.22
   0  -4  19    8.55    1.14
   0   4 -19    6.30    1.62
   0  -4  19    7.08    1.14
   0  -4 -19    7.81    1.23
   0   4 -19    8.18    1.33
   0  -4  20   16.81    2.02
   0   4  20   15.66    1.98
   0   4 -20   16.77    1.94
   0  -4 -20   12.34    1.74
   0  -4  20   18.93    1.73
   0   4 -20   13.35    2.32
   0  -4  20   17.53    1.81
   0  -5   0   -0.04    0.21
   0   5   0   -0.04    0.12
   0  -5   0   -0.04    0.13
   0   5   0    0.03    0.16
   0   5   0   -0.02    0.14
   0  -5   0    0.17    0.18
   0  -5   0    0.03    0.15
   0   5   0    0.06    0.17
   0   5   0    0.11    0.15
   0  -5   0    0.02    0.12
   0   5   1  173.62    8.80
   0  -5   1  183.87    8.74
   0   5   1  183.22    8.65
   0  -5   1  192.49    8.90
   0   5  -1  183.82    8.80
   0  -5  -1  175.53    8.80
   0  -5   1  178.53    8.80
   0  -5  -1  178.44    8.73
   0   5  -1  193.26    8.82
   0   5  -1  197.29    8.83
   0  -5   1  193.54    8.73
   0   5   1  182.57    8.70
   0   5   1  183.87    8.75
   0   5  -1  210.14    8.63
   0  -5   2  369.04   16.30
   0   5   2  360.49   16.55
   0  -5   2  384.80   16.51
   0   5   2  361.15   16.30
   0  -5   2  377.32   16.61
   0   5   2  330.80   16.32
   0  -5   2  367.91   16.31
   0   5   2  354.57   16.32
   0   5  -2  387.75   16.63
   0   5  -2  409.01   16.38
   0  -5   2  361.43   16.54
   0  -5  -2  297.18   16.32
   0  -5  -2  351.56   16.40
   0  -5   2  350.42   16.34
   0   5   2  327.69   16.33
   0   5  -2  382.59   16.34
   0  -5   2  374.91   16.49
   0   5  -2  375.84   16.60
   0   5  -2  373.98   16.59
   0   5   3   10.11    0.76
   0   5   3    9.04    0.54
   0  -5   3    9.53    0.58
   0   5   3    8.99    0.51
   0  -5   3   11.40    0.81
   0  -5  -3    7.32    0.76
   0   5   3    9.20    0.58
   0  -5  -3    8.25    0.62
   0  -5   3    9.70    0.72
   0   5  -3   11.53    0.69
   0   5  -3   11.85    0.86
   0   5   3    9.49    0.60
   0  -5   3   10.03    0.59
   0   5  -3   10.05    0.60
   0   5  -3    9.89    0.78
   0  -5   3   11.36    0.65
   0  -5   3    9.56    0.78
   0   5   3    9.19    0.64
   0  -5  -3   10.15    0.59
   0   5   4   56.63    2.70
   0   5   4   49.04    2.59
   0  -5   4   55.99    2.87
   0  -5   4   55.77    2.81
   0   5   4   52.65    2.51
   0   5   4   49.81    2.61
   0  -5   4   55.46    2.62
   0  -5  -4   50.30    2.74
   0   5  -4   61.61    2.76
   0  -5   4   54.39    2.76
   0  -5  -4   44.51    2.66
   0   5   4   53.93    2.62
   0   5  -4   58.74    2.96
   0  -5   4   55.17    2.62
   0   5   4   54.08    2.62
   0   5  -4   53.09    2.76
   0  -5   4   50.44    2.63
   0   5   5    1.82    0.32
   0   5   5    1.40    0.21
   0  -5   5    1.61    0.36
   0  -5   5    2.11    0.36
   0  -5  -5    1.59    0.32
   0   5   5    2.06    0.28
   0  -5  -5    1.53    0.30
   0  -5   5    2.30    0.36
   0   5  -5    3.29    0.43
   0  -5   5    2.40    0.30
   0  -5   5    2.41    0.29
   0   5  -5    1.73    0.39
   0   5   5    1.97    0.25
   0   5   5    2.27    0.26
   0   5  -5    1.94    0.34
   0  -5   5    2.41    0.30
   0   5   6  123.37    6.09
   0  -5   6  128.88    6.27
   0  -5   6  133.64    6.21
   0  -5   6  131.11    6.20
   0   5  -6  137.79    6.25
   0  -5  -6  109.79    6.13
   0   5   6  123.38    6.05
   0   5   6  117.19    5.94
   0   5   6  127.68    5.94
   0   5   6  127.69    5.94
   0   5  -6  129.64    6.15
   0   5  -6  138.02    6.38
   0  -5   6  129.14    6.06
   0   5  -7   13.32    1.33
   0   5   7   11.13    0.91
   0  -5   7   12.51    1.03
   0  -5   7   12.84    0.98
   0  -5  -7   10.93    0.97
   0   5  -7   12.61    1.06
   0   5   7   11.08    0.88
   0   5   7   12.48    0.79
   0   5   7   11.67    0.77
   0   5  -7   13.24    0.95
   0   5   7   12.45    0.77
   0  -5   7   12.36    0.90
   0   5  -7   13.98    1.15
   0   5  -8   92.45    5.12
   0  -5   8   89.77    4.55
   0  -5  -8   89.10    4.64
   0   5  -8   98.51    4.73
   0  -5   8   94.40    4.63
   0   5   8   85.65    4.24
   0   5   8   87.87    4.25
   0   5  -8   90.79    4.48
   0   5   8   88.15    4.20
   0   5   8   83.65    4.11
   0  -5   8   90.13    4.45
   0   5  -9    1.40    0.58
   0   5  -9    1.26    0.45
   0  -5  -9    0.76    0.35
   0  -5  -9    1.05    0.41
   0  -5   9    1.00    0.35
   0  -5   9    0.92    0.35
   0   5  -9    1.21    0.35
   0  -5   9    0.64    0.29
   0   5 -10    0.31    0.52
   0   5 -10    1.24    0.51
   0  -5 -10    0.64    0.44
   0  -5 -10    1.10    0.41
   0  -5  10    0.80    0.34
   0  -5  10    1.20    0.38
   0   5  10    0.61    0.47
   0  -5  10    0.76    0.38
   0   5 -10    1.19    0.37
   0  -5  10    1.32    0.39
   0  -5 -11   17.08    1.55
   0   5 -11   16.74    1.53
   0  -5 -11   14.94    1.40
   0  -5  11   16.30    1.34
   0  -5  11   17.57    1.38
   0   5  11   15.32    1.57
   0  -5  11   16.82    1.55
   0   5 -11   17.71    1.33
   0  -5  11   16.78    1.33
   0  -5 -12  127.54    6.61
   0   5 -12  118.09    6.67
   0  -5 -12  113.56    6.64
   0  -5  12  115.51    6.38
   0  -5  12  122.68    6.70
   0   5  12  120.73    6.75
   0  -5  12  136.95    6.44
   0   5 -12  133.15    6.36
   0  -5  12  125.51    6.39
   0  -5 -13    7.21    1.12
   0  -5 -13    8.11    1.08
   0   5 -13    7.83    1.16
   0  -5  13    8.64    1.00
   0  -5  13    9.46    1.00
   0   5  13   10.27    1.33
   0  -5  13   10.20    1.28
   0   5 -13   10.43    1.03
   0  -5  13    8.71    1.00
   0   5 -14    0.15    0.59
   0  -5 -14    0.43    0.55
   0  -5  14   -0.05    0.27
   0  -5 -14    0.12    0.44
   0  -5  14   -0.10    0.34
   0   5  14   -0.05    0.25
   0  -5  14   -0.17    0.40
   0  -5  14    0.14    0.52
   0   5  14   -0.31    0.70
   0   5 -14    0.04    0.23
   0  -5  14   -0.10    0.33
   0  -5  15   26.31    2.44
   0  -5  15   32.51    2.11
   0   5  15   26.59    2.55
   0  -5  15   35.21    2.32
   0  -5  15   29.47    2.06
   0   5 -15   29.25    2.83
   0  -5  15   30.07    2.22
   0   5 -15   25.92    2.43
   0  -5 -15   27.01    2.48
   0  -5 -15   30.94    2.44
   0  -5  16   21.65    2.12
   0  -5  16   23.85    1.70
   0   5  16   23.09    2.21
   0  -5  16   19.02    1.59
   0  -5  16   20.41    1.76
   0   5 -16   19.13    2.34
   0  -5  16   22.34    1.86
   0   5  16   16.35    1.85
   0  -5 -16   16.71    1.95
   0  -5 -16   19.86    1.94
   0   5 -16   17.73    2.05
   0  -5  17    2.61    0.88
   0   5  17    4.40    1.10
   0  -5  17    2.56    0.57
   0  -5  17    2.07    0.63
   0  -5  17    1.86    0.53
   0   5 -17    2.94    1.14
   0  -5  17    1.40    0.63
   0   5  17    1.06    0.67
   0   5 -17    0.36    0.89
   0  -5 -17    2.46    0.81
   0   5  18    4.60    1.18
   0  -5  18    6.20    1.28
   0  -5  18    7.22    1.06
   0   5 -18    3.65    1.38
   0   5 -18    5.39    1.38
   0   5  18    5.96    1.15
   0  -5  18    4.45    0.89
   0  -5 -18    5.18    1.04
   0   5 -18    5.80    1.17
   0   5  19   -0.59    0.99
   0  -5  19    0.76    0.82
   0  -5  19    0.81    0.56
   0   5 -19    0.31    1.11
   0  -5  19    0.28    0.53
   0  -5 -19   -0.34    0.61
   0   5 -19    0.37    0.70
   0   5  20   -0.40    1.01
   0  -5  20    0.39    0.73
   0   5 -20    1.71    0.75
   0  -5 -20    0.69    0.65
   0  -5  20   -0.28    0.61
   0   5 -20    0.32    1.12
   0  -5  20    0.74    0.57
   0  -6   0    8.21    0.70
   0  -6   0    9.79    0.83
   0  -6   0    9.30    0.62
   0   6   0    7.95    0.63
   0   6   0    9.75    0.72
   0   6   0    8.48    0.66
   0  -6   0    9.13    0.69
   0  -6   1  217.32   10.15
   0  -6  -1  205.47   10.05
   0  -6   1  207.76   10.14
   0  -6  -1  213.18   10.16
   0   6   1  218.34    9.96
   0  -6   1  219.53   10.05
   0  -6   1  220.95   10.26
   0   6  -1  222.72   10.13
   0  -6  -1  185.14    9.92
   0   6  -1  220.01   10.14
   0   6   1  214.52   10.09
   0   6   1  207.09   10.02
   0   6  -1  228.19   10.17
   0  -6   1  226.33   10.05
   0   6  -1  238.99    9.92
   0  -6   2   11.80    0.84
   0  -6   2   10.99    0.57
   0   6   2   10.55    0.65
   0  -6   2   11.33    0.79
   0   6   2   11.29    0.58
   0  -6  -2   10.54    0.59
   0  -6   2   11.14    0.88
   0   6   2   10.53    0.60
   0  -6   2   10.56    0.58
   0   6  -2   13.04    0.90
   0  -6   2   10.85    0.60
   0  -6  -2   10.12    0.71
   0   6   2   10.36    0.60
   0   6  -2   11.06    0.86
   0   6   2   11.48    0.72
   0   6   2   10.24    0.75
   0   6  -2   12.15    0.88
   0   6  -2   10.98    0.63
   0   6  -3   26.74    1.39
   0  -6  -3   19.57    1.32
   0  -6   3   24.64    1.50
   0   6   3   25.25    1.28
   0  -6   3   26.03    1.58
   0  -6   3   26.04    1.50
   0  -6  -3   23.90    1.63
   0  -6   3   26.31    1.29
   0   6   3   24.93    1.29
   0  -6   3   26.21    1.30
   0   6  -3   28.27    1.63
   0   6   3   25.87    1.32
   0   6  -3   27.09    1.32
   0   6  -3   29.49    1.63
   0  -6   3   25.10    1.23
   0  -6   3   24.87    1.34
   0  -6  -3   25.75    1.35
   0   6   3   23.26    1.34
   0  -6   4   28.26    1.52
   0  -6   4   27.95    1.70
   0   6   4   21.93    1.47
   0   6   4   27.63    1.50
   0   6   4   25.27    1.33
   0  -6   4   26.99    1.66
   0   6   4   25.72    1.31
   0   6   4   26.00    1.41
   0  -6   4   28.51    1.41
   0  -6  -4   23.94    1.69
   0  -6   4   29.11    1.63
   0  -6  -4   24.22    1.58
   0   6  -4   30.80    1.57
   0  -6  -4   24.29    1.48
   0  -6   4   28.75    1.43
   0   6  -4   31.45    1.80
   0  -6   4   28.34    1.49
   0   6  -4   28.70    1.73
   0   6   4   30.33    1.53
   0   6   5  304.39   13.93
   0   6   5  298.11   13.98
   0   6   5  245.18   13.96
   0   6   5  269.31   13.84
   0  -6   5  305.46   14.20
   0  -6   5  299.33   14.01
   0  -6   5  329.30   13.90
   0   6   5  295.35   13.89
   0   6   5  297.73   13.75
   0  -6   5  315.84   14.15
   0  -6  -5  263.28   13.97
   0  -6  -5  286.24   14.06
   0  -6   5  314.83   14.08
   0   6  -5  352.15   14.11
   0   6  -5  347.96   14.42
   0   6   5  318.23   13.96
   0  -6   5  319.84   13.90
   0   6   5  306.25   13.89
   0   6   5  300.64   13.89
   0   6  -5  319.43   14.12
   0  -6   5  300.79   13.93
   0   6   6   80.10    3.98
   0  -6   6   84.31    4.23
   0  -6   6   82.67    4.10
   0   6   6   73.67    4.07
   0   6   6   83.22    3.79
   0  -6   6   84.15    4.17
   0  -6   6   84.01    4.09
   0  -6  -6   63.43    3.99
   0  -6  -6   74.30    4.06
   0   6  -6   91.07    4.17
   0   6   6   73.77    3.70
   0   6   6   78.95    3.92
   0   6   6   83.24    3.75
   0   6   6   83.65    3.89
   0   6   6   82.46    3.88
   0   6   6   78.58    3.91
   0   6  -6   89.17    4.14
   0  -6   6   84.46    3.98
   0   6   7   -0.05    0.23
   0   6  -7   -0.12    0.38
   0  -6   7   -0.06    0.26
   0   6   7    0.13    0.28
   0  -6   7   -0.21    0.30
   0  -6   7    0.06    0.25
   0  -6   7   -0.06    0.25
   0   6  -7    0.19    0.31
   0  -6   7   -0.05    0.22
   0  -6  -7    0.48    0.32
   0   6   7    0.04    0.17
   0   6   7    0.14    0.17
   0   6   7    0.03    0.17
   0   6  -7    0.17    0.22
   0   6   7   -0.06    0.17
   0  -6   7    0.09    0.18
   0   6  -7    0.08    0.32
   0   6  -8    0.68    0.49
   0  -6   8    0.20    0.27
   0  -6   8    0.32    0.25
   0  -6   8    0.27    0.24
   0   6  -8    0.51    0.35
   0  -6  -8    0.70    0.37
   0  -6   8    0.30    0.29
   0   6   8    0.08    0.31
   0  -6   8    0.14    0.33
   0   6   8    0.27    0.19
   0   6   8    0.24    0.17
   0   6   8    0.27    0.18
   0   6  -8    0.54    0.29
   0   6   8    0.20    0.15
   0  -6   8    0.50    0.24
   0   6  -8    0.37    0.43
   0   6  -9  231.43   11.03
   0  -6   9  216.17   10.27
   0  -6   9  234.44   10.27
   0  -6   9  225.70   10.12
   0  -6  -9  196.80   10.31
   0   6  -9  228.39   10.40
   0  -6  -9  206.55   10.30
   0  -6   9  216.74   10.35
   0  -6   9  234.45   10.38
   0   6   9  177.00   10.31
   0   6   9  206.00    9.85
   0   6   9  206.16    9.84
   0   6  -9  228.56   10.20
   0   6   9  218.83    9.84
   0   6   9  199.26    9.71
   0  -6   9  213.97   10.11
   0   6 -10    0.65    0.63
   0  -6  10    1.42    0.38
   0   6 -10    1.62    0.54
   0  -6 -10    1.01    0.50
   0  -6 -10    1.15    0.46
   0  -6  10    1.67    0.44
   0  -6  10    1.96    0.47
   0   6  10    1.50    0.55
   0  -6  10    1.51    0.50
   0  -6  10    2.31    0.53
   0   6 -10    1.67    0.44
   0  -6  10    2.36    0.44
   0   6 -11    7.19    1.23
   0  -6 -11    4.70    0.78
   0   6 -11    4.61    0.84
   0  -6 -11    4.68    0.83
   0  -6  11    6.01    0.67
   0  -6  11    6.24    0.78
   0  -6  11    5.17    0.75
   0   6  11    5.40    0.93
   0  -6  11    7.45    0.87
   0  -6  11    4.76    0.83
   0   6 -11    4.72    0.71
   0  -6  11    5.39    0.72
   0   6 -12   45.91    3.42
   0  -6  12   43.44    2.44
   0  -6 -12   38.52    2.82
   0   6 -12   43.31    2.93
   0  -6 -12   43.57    2.83
   0  -6  12   40.70    2.65
   0  -6  12   40.50    2.60
   0  -6  12   35.45    2.78
   0  -6  12   46.25    2.74
   0   6  12   40.96    2.96
   0   6 -12   44.83    2.65
   0  -6  12   44.71    2.65
   0  -6 -13    6.33    1.04
   0   6 -13    8.60    1.19
   0  -6 -13    7.07    1.01
   0  -6  13    7.03    0.71
   0  -6  13    5.50    0.82
   0  -6  13    7.95    0.97
   0  -6  13    6.88    1.08
   0   6  13    7.37    1.17
   0  -6  13   10.21    1.05
   0   6 -13    8.61    0.97
   0  -6  13    6.55    0.88
   0   6 -14    0.58    0.54
   0  -6 -14    0.51    0.54
   0  -6 -14    0.99    0.64
   0  -6  14    1.62    0.50
   0  -6  14    2.10    0.59
   0  -6  14    1.27    0.65
   0   6  14    0.45    0.55
   0  -6  14    1.33    0.52
   0   6 -14    0.82    0.46
   0   6 -14    0.51    0.29
   0  -6  14    1.00    0.48
   0  -6  15   18.35    1.87
   0   6  15   17.26    1.92
   0  -6  15   20.76    1.59
   0   6 -15   11.77    1.68
   0  -6 -15   17.04    1.74
   0  -6 -15   16.64    1.86
   0  -6  15   16.39    1.54
   0  -6  15   15.88    1.45
   0  -6  15   17.60    1.58
   0  -6  16    4.18    0.82
   0  -6  16    5.29    0.81
   0  -6  16    5.02    1.07
   0  -6  16    5.55    0.84
   0   6  16    4.86    1.09
   0  -6 -16    6.37    1.07
   0   6 -16    4.55    1.06
   0  -6 -16    2.82    0.94
   0   6 -16    4.81    1.26
   0   6  16    3.58    0.92
   0  -6  16    6.23    0.97
   0  -6  17    0.88    0.47
   0  -6  17    1.14    0.60
   0   6  17    0.55    0.76
   0  -6  17    1.35    0.75
   0  -6  17    0.58    0.44
   0  -6 -17    0.94    0.62
   0   6 -17    0.25    0.73
   0  -6  17    0.63    0.55
   0   6  17    0.91    0.67
   0  -6  18   12.58    1.45
   0  -6  18   13.61    1.68
   0   6  18   12.61    1.75
   0  -6 -18    9.56    1.46
   0   6 -18   12.40    1.93
   0  -6  18    8.79    1.27
   0  -6  19   10.76    1.34
   0  -6 -19    7.87    1.33
   0   6 -19    9.18    1.49
   0   6  19    9.91    1.59
   0  -6  19   11.37    1.59
   0   6 -19    8.84    1.95
   0  -6  19    9.67    1.31
   0  -7   0    0.20    0.20
   0  -7   0    0.21    0.17
   0   7   0    0.03    0.15
   0  -7   0    0.09    0.15
   0  -7   0   -0.20    0.30
   0   7   0   -0.05    0.23
   0   7   0    0.04    0.17
   0  -7   1    2.52    0.39
   0  -7  -1    1.92    0.35
   0  -7  -1    1.60    0.30
   0  -7  -1    1.92    0.25
   0  -7   1    2.52    0.38
   0   7   1    1.53    0.23
   0   7  -1    2.00    0.32
   0  -7   1    2.35    0.44
   0  -7  -1    1.60    0.19
   0  -7   1    1.87    0.29
   0   7   1    1.89    0.30
   0   7  -1    1.59    0.34
   0   7  -1    1.53    0.33
   0   7  -1    1.47    0.19
   0   7   1    1.33    0.31
   0  -7  -2   22.64    1.12
   0  -7   2   21.81    1.06
   0  -7   2   22.27    1.51
   0   7   2   21.85    1.20
   0  -7   2   21.37    1.33
   0  -7  -2   23.75    1.12
   0  -7   2   21.54    1.41
   0  -7  -2   21.86    1.28
   0   7   2   22.54    1.08
   0  -7   2   22.03    1.07
   0   7  -2   23.00    1.43
   0   7   2   21.17    1.09
   0  -7   2   21.75    1.05
   0  -7   2   21.03    1.07
   0   7  -2   24.11    1.48
   0   7   2   21.79    1.33
   0   7   2   21.49    1.26
   0   7  -2   21.75    1.44
   0   7  -2   23.28    1.15
   0  -7   3    0.51    0.14
   0  -7  -3    0.40    0.16
   0   7   3    0.17    0.20
   0   7   3    0.31    0.12
   0  -7   3    0.31    0.22
   0  -7   3    0.42    0.12
   0   7   3    0.46    0.11
   0   7   3    0.28    0.11
   0  -7   3    0.67    0.30
   0  -7  -3    0.22    0.35
   0  -7   3    0.44    0.19
   0   7  -3    0.41    0.25
   0  -7   3    0.37    0.11
   0   7   3    0.30    0.12
   0   7  -3    0.30    0.13
   0   7   3    0.36    0.16
   0   7   3    0.59    0.20
   0   7  -3    0.06    0.22
   0   7   4    0.88    0.20
   0   7   4    0.91    0.27
   0  -7   4    1.17    0.36
   0  -7   4    1.02    0.22
   0  -7   4    0.80    0.32
   0  -7  -4    1.51    0.44
   0  -7   4    1.04    0.29
   0   7   4    0.90    0.15
   0   7  -4    0.87    0.25
   0   7   4    0.96    0.17
   0  -7   4    1.05    0.17
   0  -7  -4    0.67    0.23
   0  -7  -4    0.86    0.28
   0  -7   4    0.73    0.26
   0  -7   4    0.87    0.13
   0   7  -4    1.43    0.38
   0   7  -4    0.72    0.32
   0   7   4    0.89    0.19
   0  -7   4    1.03    0.18
   0   7   5   22.79    1.31
   0   7   5   22.19    1.35
   0   7   5   19.23    1.35
   0  -7   5   22.76    1.56
   0   7   5   21.51    1.32
   0  -7   5   22.39    1.38
   0   7   5   23.52    1.28
   0  -7   5   22.82    1.55
   0  -7   5   24.73    1.28
   0   7   5   20.73    1.15
   0  -7   5   22.25    1.48
   0  -7   5   24.50    1.50
   0  -7  -5   18.50    1.34
   0  -7  -5   22.71    1.50
   0   7  -5   27.51    1.48
   0   7   5   24.05    1.33
   0   7   5   23.30    1.32
   0  -7   5   23.51    1.29
   0   7  -5   29.16    1.77
   0   7   5   23.67    1.32
   0   7  -5   24.39    1.53
   0  -7   5   24.27    1.36
   0   7   6    8.02    0.63
   0  -7   6    6.91    0.69
   0   7   6    5.66    0.53
   0   7   6    7.21    0.70
   0  -7   6    6.83    0.77
   0   7   6    7.28    0.46
   0  -7   6    7.14    0.75
   0   7  -6    8.33    0.75
   0  -7   6    7.74    0.71
   0  -7  -6    6.66    0.71
   0  -7  -6    6.26    0.68
   0   7   6    6.88    0.56
   0   7   6    7.59    0.59
   0   7   6    7.53    0.64
   0   7   6    8.71    0.62
   0   7  -6    8.12    0.77
   0  -7   6    7.72    0.64
   0   7  -7    2.88    0.67
   0   7   7    2.90    0.39
   0  -7   7    2.90    0.55
   0  -7   7    2.34    0.45
   0   7   7    1.75    0.43
   0  -7   7    2.04    0.44
   0   7   7    2.61    0.27
   0  -7   7    3.10    0.46
   0  -7  -7    1.69    0.43
   0   7  -7    1.79    0.43
   0  -7  -7    2.18    0.39
   0   7   7    2.60    0.35
   0   7   7    1.92    0.31
   0   7   7    2.48    0.34
   0   7   7    2.05    0.32
   0   7   7    2.03    0.32
   0   7  -7    2.75    0.49
   0   7  -7    1.71    0.52
   0  -7   7    1.96    0.34
   0   7  -8    3.60    0.80
   0  -7   8    2.83    0.58
   0  -7   8    2.39    0.48
   0   7   8    2.20    0.51
   0   7   8    2.60    0.30
   0  -7   8    2.30    0.48
   0  -7   8    2.94    0.51
   0  -7  -8    2.54    0.52
   0  -7   8    3.11    0.47
   0   7  -8    2.65    0.54
   0   7   8    2.44    0.39
   0   7   8    2.42    0.35
   0   7   8    2.39    0.36
   0   7   8    2.82    0.37
   0   7   8    3.02    0.35
   0   7  -8    3.33    0.54
   0   7  -8    3.20    0.68
   0  -7   8    2.22    0.40
   0   7   9   58.93    2.59
   0   7  -9   57.01    3.71
   0  -7   9   52.43    3.09
   0  -7   9   54.78    3.09
   0  -7   9   53.21    2.93
   0   7  -9   51.42    3.13
   0  -7  -9   45.03    3.04
   0  -7   9   54.97    3.14
   0  -7   9   57.69    3.21
   0   7   9   45.33    3.07
   0   7   9   50.80    2.71
   0   7   9   51.60    2.71
   0   7   9   48.94    2.62
   0   7   9   56.15    2.75
   0   7  -9   55.43    3.07
   0  -7   9   55.29    2.95
   0   7  10   25.58    1.33
   0   7 -10   26.68    2.33
   0  -7 -10   21.49    1.77
   0  -7 -10   21.21    1.77
   0   7 -10   26.39    1.86
   0  -7  10   23.75    1.56
   0  -7  10   27.64    1.76
   0  -7  10   23.34    1.73
   0  -7  10   22.51    1.75
   0   7  10   21.68    1.83
   0  -7  10   26.35    1.84
   0   7  10   22.15    1.35
   0   7 -10   22.86    1.68
   0   7  10   21.63    1.21
   0  -7  10   26.34    1.66
   0   7  11   10.60    0.80
   0   7 -11   11.57    1.55
   0  -7 -11    9.21    1.12
   0  -7 -11    8.26    1.13
   0   7 -11   12.08    1.26
   0  -7  11   11.24    0.95
   0  -7  11   12.25    1.12
   0  -7  11   10.92    1.11
   0  -7  11    9.22    1.13
   0  -7  11   11.89    1.18
   0   7  11   10.41    1.24
   0   7 -11   11.55    1.10
   0  -7  11   11.65    1.04
   0   7 -12   10.87    1.52
   0   7 -12    8.93    1.16
   0  -7 -12    6.17    1.04
   0  -7 -12    6.71    1.01
   0  -7  12   10.08    0.87
   0  -7  12    9.44    1.01
   0  -7  12    8.71    1.03
   0  -7  12    9.14    1.13
   0  -7  12    9.53    1.06
   0   7  12    8.72    1.18
   0   7 -12    9.96    1.03
   0  -7  12    9.11    0.97
   0   7 -13   52.83    3.99
   0   7 -13   45.82    3.38
   0  -7  13   53.62    2.92
   0  -7 -13   52.04    3.40
   0  -7 -13   42.90    3.33
   0  -7  13   51.23    3.16
   0  -7  13   48.21    3.21
   0   7  13   52.40    3.55
   0  -7  13   54.87    3.49
   0  -7  13   58.94    3.33
   0   7 -13   56.91    3.26
   0  -7  13   57.82    3.22
   0   7 -14    3.60    1.03
   0   7 -14    2.86    0.79
   0  -7 -14    3.04    0.76
   0  -7 -14    2.96    0.84
   0  -7  14    1.88    0.60
   0  -7  14    2.03    0.56
   0   7  14    2.34    0.79
   0  -7  14    2.29    0.62
   0  -7  14    1.76    0.67
   0   7 -14    2.29    0.65
   0  -7  14    2.18    0.57
   0  -7  15   41.12    3.01
   0   7  15   35.34    2.97
   0  -7  15   44.33    2.78
   0   7 -15   37.77    3.03
   0  -7 -15   43.92    3.06
   0  -7  15   39.10    2.62
   0  -7  15   38.05    2.73
   0  -7  15   38.25    2.67
   0   7  16    5.28    1.14
   0  -7  16    4.34    1.04
   0  -7  16    4.47    0.80
   0  -7 -16    5.45    1.03
   0  -7  16    5.37    0.91
   0  -7  16    4.79    0.83
   0  -7  16    4.09    0.82
   0   7  16    3.73    0.90
   0  -7  17   76.58    5.11
   0  -7  17   92.62    4.82
   0   7  17   73.99    5.20
   0  -7 -17   82.57    5.20
   0  -7  17   81.25    4.89
   0   7  17   87.54    5.17
   0  -7  17   81.65    4.85
   0  -7 -18    1.00    0.66
   0   7 -18    1.08    0.92
   0  -7  18    0.53    0.52
   0  -7  18   -0.51    0.88
   0   7  18   -0.37    0.80
   0  -7 -19    0.69    0.59
   0  -7  19    2.30    0.92
   0   7  19    2.08    0.91
   0   7 -19    2.03    1.31
   0  -7  19    1.38    0.65
   0  -8   0   13.28    0.99
   0  -8   0   10.23    0.87
   0   8   0   11.33    0.83
   0  -8   0   11.81    0.82
   0   8   0   12.46    0.95
   0   8   0   11.16    0.88
   0  -8   1   80.44    4.18
   0  -8   1   75.09    3.84
   0  -8  -1   76.93    3.65
   0  -8  -1   76.08    3.99
   0  -8   1   76.19    4.02
   0  -8  -1   78.40    3.89
   0  -8   1   75.32    3.96
   0   8   1   81.01    3.77
   0   8  -1   80.75    3.93
   0   8   1   78.53    3.94
   0   8   1   75.72    3.85
   0   8  -1   77.22    3.65
   0   8  -1   78.60    4.02
   0   8  -1   76.82    3.98
   0  -8  -1   70.50    3.71
   0  -8  -2   29.15    1.41
   0  -8   2   26.99    1.74
   0  -8  -2   28.76    1.60
   0  -8   2   29.11    1.76
   0  -8  -2   26.95    1.39
   0  -8   2   27.48    1.85
   0  -8   2   27.15    1.64
   0   8  -2   29.74    1.75
   0   8   2   27.03    1.46
   0   8  -2   30.85    1.79
   0   8  -2   27.47    1.77
   0   8   2   27.43    1.64
   0   8   2   28.53    1.59
   0   8  -2   28.46    1.80
   0   8  -2   25.84    1.41
   0  -8   3   74.41    3.33
   0  -8  -3   68.72    3.48
   0   8   3   69.29    3.31
   0  -8   3   70.02    3.72
   0  -8   3   72.94    3.84
   0   8   3   74.58    3.40
   0  -8   3   70.39    3.63
   0  -8  -3   66.11    3.89
   0   8  -3   78.35    3.82
   0  -8   3   69.20    3.29
   0   8   3   67.20    3.31
   0  -8   3   69.30    3.32
   0   8  -3   62.57    3.66
   0   8   3   66.81    3.55
   0   8   3   67.01    3.48
   0   8  -3   68.46    3.77
   0   8  -3   73.36    3.36
   0  -8   4   23.74    1.17
   0   8   4   21.31    1.17
   0  -8   4   23.79    1.47
   0  -8   4   21.08    1.53
   0   8   4   21.05    1.15
   0  -8  -4   19.31    1.61
   0  -8  -4   22.34    1.50
   0  -8   4   22.20    1.48
   0   8   4   21.80    1.20
   0  -8   4   22.03    1.18
   0   8  -4   23.89    1.61
   0   8   4   20.93    1.33
   0   8  -4   23.54    1.61
   0  -8   4   21.95    1.06
   0   8   4   19.30    1.26
   0   8   4   20.99    1.22
   0  -8   4   23.45    1.25
   0   8   4   21.29    1.40
   0   8   5    5.85    0.54
   0   8   5    5.08    0.51
   0  -8   5    6.02    0.55
   0   8   5    4.60    0.54
   0  -8   5    5.53    0.71
   0  -8   5    5.44    0.65
   0  -8   5    6.36    0.46
   0   8   5    6.40    0.47
   0   8   5    6.01    0.41
   0  -8   5    4.96    0.67
   0   8   5    6.27    0.56
   0  -8  -5    4.91    0.63
   0  -8   5    7.38    0.72
   0   8  -5    4.40    0.68
   0   8   5    5.53    0.48
   0  -8   5    5.81    0.47
   0   8   5    5.97    0.55
   0   8  -5    5.58    0.68
   0  -8   5    5.43    0.39
   0   8  -5    4.74    0.72
   0  -8   6    0.19    0.23
   0   8   6    0.14    0.24
   0  -8   6    0.08    0.32
   0   8   6    0.37    0.21
   0   8   6    0.17    0.10
   0  -8   6    0.20    0.25
   0  -8   6    0.08    0.27
   0  -8   6    0.31    0.29
   0  -8  -6    0.10    0.24
   0   8  -6   -0.16    0.30
   0  -8  -6   -0.07    0.25
   0   8   6    0.10    0.13
   0   8   6    0.18    0.19
   0   8   6    0.37    0.20
   0   8  -6    0.42    0.30
   0   8   6    0.04    0.19
   0   8   6    0.07    0.19
   0   8   6   -0.04    0.22
   0   8   7   20.37    1.24
   0   8  -7   20.72    1.87
   0  -8   7   20.67    1.37
   0   8   7   18.15    1.35
   0  -8   7   23.41    1.61
   0   8   7   20.23    1.04
   0   8   7   18.11    1.01
   0  -8   7   22.55    1.55
   0   8  -7   19.92    1.43
   0  -8  -7   20.28    1.44
   0  -8  -7   16.66    1.34
   0  -8   7   21.75    1.43
   0   8   7   18.70    1.00
   0   8   7   18.60    1.06
   0   8   7   20.17    1.19
   0   8   7   21.35    1.24
   0   8   7   20.29    1.27
   0   8   7   18.20    1.19
   0   8  -7   20.72    1.49
   0   8   7   20.07    1.24
   0  -8   7   19.11    1.28
   0   8   8    3.61    0.25
   0   8  -8    4.29    0.87
   0  -8   8    3.33    0.57
   0  -8   8    3.79    0.67
   0   8   8    3.39    0.57
   0  -8   8    4.13    0.65
   0   8   8    3.35    0.32
   0   8   8    3.02    0.27
   0  -8   8    3.26    0.52
   0   8  -8    3.49    0.62
   0  -8  -8    3.22    0.56
   0   8   8    3.62    0.44
   0   8   8    2.68    0.40
   0   8   8    3.73    0.44
   0   8   8    3.47    0.45
   0   8  -8    3.46    0.59
   0   8   8    3.36    0.42
   0   8  -8    4.04    0.78
   0  -8   8    3.80    0.51
   0   8  -9   44.71    3.30
   0  -8   9   47.25    2.80
   0  -8   9   47.20    2.64
   0  -8  -9   35.90    2.64
   0   8  -9   49.77    2.86
   0   8   9   41.64    2.74
   0  -8   9   47.88    2.87
   0  -8   9   45.69    2.74
   0   8   9   46.23    2.38
   0   8   9   47.81    2.40
   0   8  -9   48.14    2.79
   0   8   9   41.67    2.32
   0   8   9   43.45    2.42
   0  -8   9   49.83    2.62
   0   8 -10   10.63    1.46
   0  -8  10    8.87    0.98
   0  -8  10    9.05    0.99
   0  -8 -10    6.63    1.00
   0   8 -10   10.71    1.10
   0  -8  10    7.83    0.82
   0  -8  10   10.32    1.10
   0   8  10    8.20    1.05
   0  -8  10    9.44    1.02
   0   8  10    8.49    0.66
   0   8  10    7.46    0.64
   0   8 -10    8.08    0.94
   0   8  10   10.09    0.77
   0   8  10    8.91    0.63
   0  -8  10   10.84    0.94
   0   8 -11   33.70    2.76
   0   8 -11   27.96    2.12
   0  -8  11   28.25    1.82
   0  -8 -11   22.52    1.99
   0  -8  11   26.97    1.98
   0  -8  11   29.17    2.06
   0   8  11   26.61    2.08
   0  -8  11   27.66    2.05
   0  -8  11   29.48    2.11
   0   8 -11   29.84    2.02
   0  -8  11   28.17    1.89
   0   8 -12    3.92    1.03
   0  -8 -12    3.12    0.74
   0   8 -12    4.38    0.88
   0  -8  12    4.38    0.59
   0  -8  12    4.23    0.72
   0  -8  12    4.51    0.73
   0  -8  12    4.27    0.78
   0   8  12    3.49    0.84
   0  -8  12    3.42    0.72
   0   8 -12    3.57    0.71
   0  -8  12    5.04    0.73
   0   8 -13   39.41    3.19
   0  -8  13   34.32    2.06
   0  -8 -13   24.49    2.38
   0   8 -13   29.50    2.46
   0  -8  13   35.32    2.34
   0  -8  13   32.23    2.35
   0   8 -13   34.92    2.37
   0  -8  13   32.24    2.24
   0   8  13   31.43    2.50
   0  -8  13   36.83    2.54
   0  -8  13   31.93    2.34
   0   8 -14    0.70    0.77
   0  -8  14    2.10    0.72
   0   8  14    1.15    0.69
   0  -8  14    2.02    0.62
   0  -8  14    2.55    0.65
   0  -8  14    1.14    0.50
   0   8 -14    2.04    0.64
   0  -8  14    1.88    0.55
   0   8 -15   11.46    1.83
   0   8  15    8.34    1.35
   0  -8  15   11.46    1.25
   0  -8  15    8.86    1.29
   0  -8  15   10.37    1.18
   0  -8  15    9.98    1.22
   0   8 -15   10.40    0.92
   0   8 -15   10.48    1.24
   0  -8  15   11.06    1.21
   0  -8  16    5.37    0.90
   0  -8  16    6.90    1.03
   0   8 -16    4.60    1.28
   0  -8  16    6.36    0.96
   0   8  16    4.89    1.00
   0  -8  16    4.97    0.88
   0   8  16    5.73    1.18
   0  -8  16    5.38    1.05
   0  -8  17   13.52    1.48
   0   8  17   10.82    1.53
   0  -8  17   13.24    1.35
   0  -8  17   10.84    1.46
   0   8  17   10.35    1.42
   0  -8  17   11.79    1.35
   0  -8  18    5.73    1.16
   0   8  18    7.12    1.34
   0  -8  18    4.14    0.90
   0  -8  19   -0.17    0.77
   0   8  19   -0.18    0.76
   0  -8  19   -0.34    0.60
   0  -8  19    0.14    0.49
   0   8 -19    1.74    1.30
   0  -9   0   -0.13    0.27
   0  -9   0    0.11    0.25
   0   9   0    0.21    0.19
   0   9   0    0.13    0.25
   0   9   0   -0.05    0.23
   0   9   0   -0.25    0.33
   0  -9  -1   17.94    1.11
   0  -9   1   19.83    1.23
   0  -9   1   18.34    1.51
   0  -9  -1   18.84    1.03
   0  -9   1   19.62    1.39
   0  -9  -1   16.56    1.32
   0  -9  -1   17.33    1.23
   0  -9   1   18.26    1.31
   0   9   1   19.41    1.13
   0   9  -1   20.58    1.29
   0   9  -1   19.90    1.38
   0   9  -1   18.07    1.00
   0   9   1   18.63    1.30
   0   9   1   19.26    1.25
   0   9  -1   16.86    1.30
   0   9  -1   18.26    1.36
   0  -9  -2  308.27   14.30
   0  -9  -2  312.85   14.28
   0  -9   2  328.02   14.98
   0  -9   2  323.33   14.62
   0  -9   2  320.39   14.78
   0  -9   2  300.87   14.73
   0  -9  -2  307.64   14.55
   0   9  -2  348.45   14.76
   0   9   2  321.35   14.37
   0   9  -2  330.19   14.80
   0   9  -2  315.18   14.82
   0   9  -2  305.30   14.29
   0   9  -2  307.43   14.78
   0   9   2  285.44   14.51
   0   9   2  308.43   14.63
   0   9   3  122.98    5.77
   0  -9  -3  126.54    6.03
   0  -9   3  125.22    5.73
   0   9   3  122.74    5.74
   0  -9   3  130.39    6.31
   0  -9   3  138.59    6.50
   0  -9  -3  119.76    6.50
   0  -9   3  135.69    6.20
   0   9  -3  139.89    6.36
   0   9   3  123.13    5.82
   0   9   3  118.49    5.78
   0   9  -3  134.83    6.34
   0   9   3  125.23    5.76
   0   9  -3  130.53    6.40
   0   9  -3  132.54    5.85
   0   9   3  118.93    6.02
   0   9   3  124.96    6.13
   0  -9   4   50.61    2.38
   0   9   4   46.54    2.36
   0  -9   4   46.98    2.88
   0  -9  -4   44.99    2.96
   0   9   4   51.33    2.40
   0  -9   4   50.11    2.72
   0  -9  -4   45.24    2.74
   0  -9   4   50.08    2.78
   0   9   4   46.41    2.35
   0   9  -4   53.97    2.93
   0  -9   4   47.01    2.33
   0  -9   4   47.46    2.38
   0   9   4   47.00    2.65
   0   9  -4   49.14    2.90
   0   9   4   45.35    2.50
   0   9   4   45.91    2.58
   0   9   5   96.45    4.96
   0  -9   5  109.33    4.97
   0  -9   5   99.27    5.35
   0   9   5  102.77    4.95
   0   9   5   93.99    5.10
   0   9   5  103.73    4.85
   0   9   5  106.76    4.83
   0  -9   5  106.72    4.85
   0  -9   5  110.37    5.29
   0  -9   5  107.93    5.45
   0   9   5  103.37    5.05
   0  -9  -5   95.03    5.26
   0  -9   5  104.85    5.28
   0   9   5   91.90    4.76
   0   9   5  103.76    4.90
   0  -9   5  103.14    4.87
   0   9   5  101.68    5.04
   0   9   5   99.70    5.12
   0   9   5   95.43    5.04
   0   9   5  100.86    4.99
   0  -9   5  108.29    4.74
   0   9  -5  107.22    5.50
   0   9   6  228.60   11.38
   0   9   6  214.13   11.43
   0   9   6  242.81   11.51
   0   9   6  201.91   11.46
   0  -9   6  265.52   11.95
   0  -9   6  268.16   11.54
   0  -9   6  273.90   11.98
   0   9   6  262.00   11.27
   0  -9   6  267.77   11.82
   0  -9  -6  227.80   11.74
   0  -9   6  268.34   11.81
   0  -9   6  256.48   11.41
   0   9   6  233.47   11.29
   0   9   6  246.67   11.50
   0   9   6  255.94   11.51
   0   9   6  241.30   11.57
   0   9  -6  269.78   11.90
   0  -9   6  253.19   11.28
   0   9   6  232.46   11.49
   0   9   7    1.44    0.30
   0   9  -7    1.35    0.68
   0  -9   7    1.66    0.39
   0  -9   7    1.55    0.48
   0   9   7    1.20    0.35
   0   9   7    1.08    0.15
   0  -9   7    1.85    0.43
   0  -9   7    1.15    0.45
   0  -9   7    1.62    0.41
   0  -9  -7    0.54    0.34
   0   9   7    0.89    0.20
   0   9   7    1.36    0.24
   0   9   7    0.93    0.25
   0  -9   7    1.29    0.23
   0   9   7    1.13    0.31
   0   9   7    1.32    0.32
   0   9  -7    2.14    0.54
   0   9   7    1.18    0.31
   0   9   7    0.97    0.28
   0   9   7    0.89    0.28
   0   9  -8   29.66    2.41
   0  -9   8   28.23    1.96
   0  -9   8   26.32    1.78
   0  -9   8   29.34    2.02
   0  -9   8   28.88    1.79
   0   9   8   26.13    1.77
   0   9   8   26.89    1.58
   0   9   8   24.37    1.55
   0   9   8   26.34    1.60
   0   9   8   25.19    1.62
   0   9  -8   28.76    1.95
   0  -9   8   27.41    1.71
   0   9   8   26.33    1.56
   0  -9   8   25.85    1.50
   0   9  -9    8.80    1.31
   0  -9   9    5.63    0.83
   0   9  -9    8.32    0.93
   0  -9   9    7.25    0.79
   0   9   9    6.79    0.86
   0  -9   9    6.58    0.92
   0  -9   9    7.32    0.85
   0   9   9    7.14    0.63
   0   9   9    6.27    0.61
   0   9   9    7.71    0.69
   0   9   9    6.33    0.61
   0   9  -9    6.91    0.89
   0   9  -9    8.29    1.16
   0  -9   9    7.28    0.75
   0   9   9    7.44    0.63
   0   9 -10   32.26    2.78
   0   9 -10   31.96    2.21
   0  -9  10   31.54    2.01
   0  -9  10   33.83    2.25
   0  -9  10   31.06    2.11
   0   9  10   28.62    2.10
   0  -9  10   35.04    2.32
   0   9  10   28.43    1.68
   0   9 -10   33.39    2.21
   0   9  10   32.03    1.83
   0  -9  10   31.53    2.00
   0   9  10   28.52    1.70
   0   9 -11    4.44    1.14
   0  -9  11    5.81    0.70
   0  -9  11    5.00    0.81
   0  -9  11    4.29    0.75
   0   9  11    5.25    0.87
   0  -9  11    4.53    0.80
   0  -9  11    5.42    0.81
   0   9 -11    4.83    0.83
   0  -9  11    5.46    0.74
   0   9 -12   95.72    5.79
   0  -9  12   86.98    4.54
   0  -9  12   83.71    4.80
   0  -9  12   87.29    4.86
   0   9  12   83.99    4.94
   0  -9  12   78.18    4.76
   0  -9  12   91.88    4.94
   0   9 -12   88.05    4.83
   0  -9  12   82.21    4.61
   0   9 -13    4.55    1.16
   0  -9  13    3.43    0.59
   0  -9  13    3.58    0.79
   0   9  13    3.70    0.85
   0  -9  13    4.01    0.84
   0  -9  13    3.30    0.73
   0  -9  13    3.70    0.78
   0   9 -13    2.77    0.75
   0  -9  13    3.02    0.63
   0   9 -14   24.82    2.63
   0  -9  14   24.65    2.04
   0  -9  14   26.28    2.05
   0   9  14   23.63    2.13
   0  -9  14   24.04    2.01
   0  -9  14   21.88    1.90
   0   9 -14   22.14    1.93
   0  -9  14   25.10    1.90
   0   9 -15    1.76    1.03
   0  -9  15    3.07    0.86
   0  -9  15    2.58    0.77
   0   9  15    2.40    0.85
   0  -9  15    1.68    0.64
   0  -9  15    1.84    0.66
   0   9 -15    3.26    0.83
   0   9 -15    3.14    0.56
   0  -9  15    2.89    0.68
   0  -9  16    7.98    1.10
   0  -9  16    7.87    1.05
   0   9  16    8.56    1.32
   0  -9  16    6.95    1.04
   0  -9  16    6.43    1.16
   0   9 -16    6.56    1.43
   0  -9  16    6.87    1.01
   0   9  16    8.98    1.28
   0  -9  17    0.60    0.71
   0  -9  17    0.62    0.57
   0   9  17    0.33    0.67
   0   9 -17    1.09    0.89
   0  -9  17    0.77    0.49
   0  -9  17    1.09    0.59
   0   9  18    6.11    1.22
   0  -9  18    4.35    1.06
   0  -9  18    5.71    0.98
   0   9 -18    4.49    1.39
   0  10   0   63.66    3.51
   0  10   0   65.47    3.15
   0  10   0   63.12    3.57
   0 -10   0   60.05    3.59
   0 -10   0   68.78    3.54
   0  10   0   64.73    3.58
   0 -10   0   57.89    3.32
   0 -10  -1  175.20    8.50
   0 -10  -1  173.33    8.33
   0 -10   1  185.38    8.67
   0 -10   1  187.43    9.16
   0 -10  -1  184.06    8.41
   0 -10   1  183.62    8.91
   0 -10  -1  168.92    8.87
   0 -10   1  178.31    8.82
   0 -10  -1  179.98    8.72
   0  10   1  194.48    8.54
   0  10  -1  201.14    8.76
   0  10  -1  193.87    8.93
   0  10   1  182.57    8.86
   0  10  -1  177.29    8.86
   0  10   1  181.45    8.82
   0  10  -1  178.87    8.36
   0  10  -1  178.37    8.92
   0  10   1  179.16    8.72
   0 -10   2   16.15    1.40
   0 -10  -2   14.37    0.80
   0 -10   2   15.22    1.10
   0 -10   2   16.17    1.26
   0 -10   2   14.69    1.19
   0 -10  -2   13.81    1.04
   0  10  -2   14.59    1.14
   0  10   2   14.54    0.85
   0  10   2   12.73    1.13
   0  10  -2   17.04    1.28
   0  10  -2   15.51    1.28
   0  10   2   12.54    0.74
   0  10   2   14.96    1.14
   0  10  -2   14.45    0.80
   0  10   2   12.99    1.02
   0  10  -2   14.98    1.27
   0 -10  -3  162.92    8.59
   0 -10   3  181.86    8.24
   0 -10   3  184.45    8.64
   0 -10   3  170.64    8.38
   0 -10   3  174.17    8.39
   0 -10  -3  172.87    8.09
   0  10   3  161.88    7.76
   0  10  -3  201.16    8.45
   0  10   3  167.34    8.26
   0  10  -3  175.75    8.41
   0  10   3  157.58    8.05
   0  10   3  160.89    8.16
   0  10  -3  177.24    8.50
   0  10   4   27.62    1.35
   0 -10   4   24.84    1.30
   0 -10  -4   26.61    2.08
   0 -10   4   30.75    2.04
   0 -10   4   28.27    1.77
   0 -10   4   27.85    1.83
   0 -10  -4   21.79    1.76
   0 -10   4   28.29    1.33
   0  10   4   26.46    1.32
   0  10   4   25.35    1.33
   0  10   4   25.55    1.37
   0 -10   4   27.33    1.29
   0 -10   4   25.04    1.30
   0  10   4   27.24    1.74
   0  10   4   25.81    1.57
   0  10   4   22.81    1.62
   0  10  -4   28.29    1.98
   0  10   5   38.26    2.35
   0  10   5   46.41    2.30
   0 -10   5   48.07    2.32
   0 -10   5   44.13    2.85
   0 -10  -5   48.30    3.03
   0 -10   5   48.21    2.70
   0 -10   5   53.39    2.82
   0 -10  -5   42.53    2.71
   0 -10   5   44.20    2.24
   0  10   5   44.42    2.27
   0  10   5   46.92    2.61
   0 -10   5   46.96    2.32
   0  10   5   46.87    2.54
   0  10   5   41.34    2.41
   0  10  -5   47.20    2.94
   0 -10   6   63.33    3.62
   0  10   6   57.54    3.12
   0 -10   6   69.79    3.18
   0 -10   6   64.28    3.04
   0 -10   6   65.76    3.68
   0 -10   6   59.82    3.45
   0 -10   6   66.63    3.52
   0 -10  -6   52.50    3.43
   0 -10   6   60.58    3.05
   0  10   6   60.05    3.20
   0  10   6   58.06    3.19
   0  10  -6   61.64    3.57
   0  10   6   59.96    3.32
   0  10  -6   61.75    3.77
   0 -10   6   62.70    2.88
   0  10   6   58.54    3.23
   0  10   6   58.73    3.17
   0  10  -7    1.28    0.65
   0  10   7    0.55    0.27
   0 -10   7    0.49    0.41
   0 -10   7    0.88    0.32
   0 -10   7    0.91    0.42
   0 -10   7    0.81    0.44
   0 -10   7    0.47    0.34
   0 -10  -7    0.34    0.31
   0  10   7    0.36    0.28
   0 -10   7    0.47    0.17
   0  10   7    0.37    0.26
   0  10   7    0.54    0.26
   0  10   7    0.53    0.30
   0  10  -7    0.84    0.44
   0  10   7    0.63    0.29
   0  10   7    0.49    0.27
   0  10   7    0.23    0.23
   0  10  -8   -0.17    0.61
   0 -10   8    0.29    0.31
   0  10   8   -0.06    0.34
   0 -10   8    0.10    0.39
   0 -10   8    0.10    0.39
   0 -10   8   -0.18    0.36
   0 -10   8    0.32    0.29
   0 -10   8   -0.03    0.15
   0  10   8    0.23    0.27
   0  10   8   -0.09    0.26
   0  10   8    0.17    0.28
   0  10  -8   -0.19    0.43
   0  10   8    0.11    0.24
   0  10   8    0.28    0.23
   0  10  -9  116.99    6.52
   0 -10   9   98.24    5.65
   0 -10   9   99.96    5.59
   0 -10   9  109.67    5.51
   0 -10   9  115.05    5.45
   0 -10   9  116.57    5.84
   0  10   9  112.01    5.52
   0  10   9  103.69    5.16
   0  10   9   94.56    5.14
   0  10   9  103.72    5.21
   0  10   9   99.39    5.25
   0  10  -9  112.10    5.72
   0 -10   9  109.10    5.11
   0  10   9  102.28    5.15
   0  10  -9  110.31    6.06
   0  10 -10    7.56    1.36
   0 -10  10    7.70    1.00
   0 -10  10    8.01    0.89
   0 -10  10    9.77    1.13
   0 -10  10    7.65    0.88
   0  10  10    6.75    0.88
   0  10  10    6.75    0.66
   0  10 -10    8.91    1.06
   0  10  10    7.28    0.72
   0  10  10    7.26    0.66
   0 -10  10    8.49    0.87
   0 -10  10    7.69    0.68
   0  10 -11    0.85    0.70
   0 -10  11    1.24    0.49
   0 -10  11    1.34    0.40
   0  10  11    0.99    0.51
   0 -10  11    0.24    0.47
   0 -10  11    1.24    0.47
   0 -10  11    1.30    0.33
   0  10 -11    1.00    0.55
   0 -10  11    1.34    0.44
   0  10 -12    3.83    1.14
   0 -10  12    5.23    0.88
   0 -10  12    4.28    0.81
   0 -10  12    3.98    0.64
   0  10  12    3.97    0.82
   0 -10  12    4.38    0.87
   0 -10  12    4.65    0.78
   0 -10  12    5.44    0.62
   0  10 -12    4.05    0.78
   0 -10  12    3.77    0.69
   0  10 -13   42.62    3.75
   0 -10  13   44.15    3.08
   0 -10  13   43.13    3.03
   0 -10  13   49.55    2.80
   0  10  13   46.60    3.17
   0 -10  13   45.21    3.01
   0 -10  13   52.73    3.24
   0  10 -13   43.71    3.07
   0 -10  13   45.72    2.86
   0 -10  13   45.50    2.67
   0  10 -14    1.50    0.93
   0 -10  14    0.61    0.50
   0 -10  14    0.26    0.54
   0 -10  14    0.85    0.40
   0 -10  14    1.49    0.52
   0  10 -14    0.88    0.58
   0  10  14    0.80    0.68
   0 -10  14    2.00    0.66
   0 -10  14    1.16    0.60
   0  10 -15   22.76    2.48
   0  10  15   15.91    1.76
   0 -10  15   14.97    1.61
   0 -10  15   16.26    1.67
   0 -10  15   13.64    1.57
   0 -10  15   19.91    1.79
   0  10 -15   16.67    1.37
   0  10 -15   16.92    1.72
   0 -10  15   18.83    1.59
   0 -10  15   17.63    1.41
   0  10 -16   11.57    1.87
   0 -10  16   10.94    1.35
   0  10  16   12.18    1.50
   0 -10  16    9.64    1.32
   0 -10  16    9.42    1.22
   0  10 -16   10.98    1.38
   0 -10  16    8.78    1.16
   0  10  16   12.20    1.48
   0 -10  17   32.76    2.62
   0 -10  17   37.85    2.62
   0  10  17   28.10    2.61
   0  10 -17   39.62    3.55
   0 -10  17   28.72    2.35
   0  10  17   33.65    2.74
   0  10  18    0.32    0.78
   0 -10  18    0.43    0.62
   0  10  18   -0.65    0.69
   0  10 -18   -0.28    0.86
   0 -11   0   -0.09    0.31
   0 -11   0    0.07    0.25
   0 -11   0   -0.05    0.22
   0  11   0   -0.05    0.20
   0  11   0    0.16    0.35
   0  11   0    0.41    0.35
   0  11   0    0.04    0.13
   0  11   0   -0.07    0.29
   0 -11  -1    1.70    0.29
   0 -11  -1    1.54    0.16
   0 -11  -1    2.03    0.25
   0 -11   1    1.84    0.58
   0 -11   1    1.37    0.48
   0 -11  -1    2.91    0.54
   0 -11   1    1.55    0.42
   0 -11  -1    1.63    0.39
   0  11  -1    1.57    0.40
   0  11   1    1.86    0.30
   0  11   1    2.14    0.49
   0  11  -1    1.93    0.51
   0  11   1    0.85    0.38
   0  11  -1    1.22    0.48
   0  11   1    1.91    0.50
   0  11  -1    1.74    0.20
   0  11  -1    0.88    0.41
   0 -11   2   -0.09    0.33
   0 -11  -2    0.17    0.34
   0 -11   2   -0.11    0.40
   0 -11  -2   -0.24    0.55
   0 -11  -2    0.19    0.13
   0 -11   2   -0.23    0.27
   0 -11  -2   -0.06    0.24
   0 -11   2   -0.08    0.32
   0  11   2    0.15    0.33
   0  11  -2   -0.09    0.33
   0  11  -2   -0.18    0.38
   0  11  -2   -0.19    0.33
   0  11   2    0.36    0.29
   0  11   2   -0.14    0.28
   0  11  -2    0.19    0.12
   0 -11   3    0.09    0.34
   0 -11   3    0.19    0.24
   0 -11   3    0.89    0.50
   0 -11  -3    0.74    0.51
   0 -11   3    0.42    0.35
   0  11   3    0.08    0.34
   0  11  -3    0.63    0.41
   0  11   3    0.93    0.33
   0  11  -3    0.50    0.44
   0  11   3    0.61    0.16
   0  11   3    0.20    0.28
   0 -11  -4   23.03    1.72
   0 -11   4   25.79    1.78
   0 -11   4   24.93    1.92
   0 -11  -4   27.35    2.08
   0 -11   4   25.58    1.65
   0 -11   4   23.55    1.75
   0  11   4   21.92    1.10
   0  11   4   23.76    1.66
   0  11   4   21.34    1.45
   0  11  -4   27.37    1.95
   0  11   4   25.70    1.62
   0 -11   5    0.83    0.16
   0 -11  -5    0.13    0.47
   0 -11   5    1.21    0.40
   0 -11   5    0.66    0.40
   0 -11   5    0.79    0.38
   0 -11  -5    0.27    0.33
   0  11   5    0.87    0.18
   0 -11   5    0.97    0.18
   0  11   5    0.95    0.18
   0 -11   5    1.01    0.16
   0 -11   5    0.85    0.17
   0  11   5    1.07    0.39
   0  11   5    0.64    0.28
   0  11   5    0.73    0.31
   0  11  -5    1.94    0.65
   0  11  -6   25.17    2.24
   0 -11   6   26.05    1.80
   0 -11   6   24.06    1.97
   0 -11   6   28.27    1.87
   0  11   6   23.53    1.54
   0 -11  -6   21.17    1.76
   0 -11   6   25.55    1.40
   0  11   6   23.86    1.38
   0  11   6   24.33    1.69
   0  11   6   21.50    1.51
   0  11   6   24.92    1.68
   0 -11   6   24.40    1.32
   0  11  -6   27.21    1.94
   0  11   6   23.13    1.56
   0  11   6   23.77    1.50
   0  11  -6   25.06    2.07
   0  11  -7    2.90    0.80
   0 -11   7    3.75    0.76
   0 -11   7    4.06    0.67
   0 -11   7    5.10    0.74
   0 -11  -7    3.41    0.69
   0 -11   7    5.82    0.54
   0 -11   7    4.94    0.78
   0  11   7    4.96    0.53
   0  11   7    3.17    0.51
   0  11   7    3.76    0.52
   0  11   7    3.96    0.59
   0  11   7    3.03    0.57
   0  11  -7    5.59    0.84
   0  11   7    4.01    0.52
   0  11  -7    3.85    0.90
   0  11   7    4.44    0.55
   0  11  -8    5.51    1.14
   0 -11   8    7.54    1.00
   0 -11   8    7.11    0.71
   0  11   8    6.51    0.70
   0 -11   8    6.25    0.92
   0 -11   8    5.52    0.81
   0 -11  -8    5.96    0.86
   0 -11   8    5.27    0.79
   0  11   8    5.23    0.62
   0  11   8    6.06    0.64
   0  11   8    6.85    0.74
   0  11  -8    8.01    0.99
   0  11   8    6.76    0.74
   0  11   8    6.05    0.63
   0  11   8    5.65    0.62
   0 -11   8    6.84    0.47
   0  11  -9    0.20    0.64
   0 -11   9    0.12    0.44
   0 -11   9    0.10    0.32
   0 -11   9    0.26    0.36
   0  11   9   -0.14    0.37
   0 -11   9   -0.19    0.33
   0 -11   9   -0.12    0.47
   0 -11   9    0.26    0.20
   0  11   9   -0.23    0.30
   0  11   9    0.06    0.27
   0  11  -9    0.34    0.49
   0  11   9   -0.10    0.26
   0  11   9    0.21    0.28
   0  11 -10   21.58    2.33
   0 -11  10   18.66    1.57
   0 -11  10   21.49    1.80
   0 -11  10   21.12    1.84
   0 -11  10   23.71    1.91
   0  11  10   23.96    1.68
   0 -11  10   21.28    1.56
   0  11  10   19.86    1.44
   0  11 -10   22.22    1.85
   0 -11  10   20.71    1.27
   0  11 -11    4.89    1.25
   0 -11  11    5.35    0.79
   0 -11  11    5.31    0.90
   0 -11  11    5.24    0.75
   0 -11  11    4.25    0.87
   0  11  11    6.47    0.88
   0  11 -11    6.09    0.98
   0 -11  11    5.48    0.56
   0 -11  12    0.17    0.41
   0  11  12    0.42    0.54
   0 -11  12    0.28    0.44
   0 -11  12    1.16    0.56
   0 -11  12   -0.38    0.57
   0  11 -12    0.51    0.62
   0  11 -12    0.23    0.70
   0 -11  13   12.92    1.33
   0 -11  13   12.89    1.45
   0  11  13   13.04    1.42
   0 -11  13   13.51    1.45
   0  11 -13   12.07    1.43
   0  11 -13   11.05    1.89
   0 -11  14    3.95    0.77
   0  11  14    4.19    0.86
   0 -11  14    5.45    0.97
   0 -11  14    3.04    0.84
   0 -11  14    3.48    0.83
   0  11 -14    4.33    0.94
   0  11 -14    2.55    1.08
   0  11 -15    7.44    1.55
   0 -11  15    8.53    1.13
   0 -11  15    7.34    1.13
   0  11  15    9.49    1.29
   0 -11  15    7.14    1.12
   0  11 -15    9.25    1.31
   0  11 -15    7.62    0.93
   0  11  15    7.49    1.19
   0  11 -16    0.55    0.83
   0 -11  16    0.87    0.62
   0 -11  16    0.42    0.61
   0 -11  16    0.13    0.53
   0  11 -16    1.42    0.70
   0  11  16    0.90    0.63
   0 -11  17   12.76    1.57
   0  11  17   15.93    1.78
   0  11 -17   18.04    2.33
   0 -12   0   32.22    1.85
   0 -12   0   31.19    2.17
   0 -12   0   31.02    1.68
   0 -12   0   31.92    2.05
   0  12   0   31.50    2.15
   0  12   0   28.15    2.04
   0  12   0   30.29    2.14
   0 -12  -1    0.03    0.21
   0 -12   1    0.39    0.47
   0 -12  -1   -0.14    0.17
   0 -12   1    0.06    0.32
   0 -12   1    0.08    0.31
   0 -12  -1    0.76    0.36
   0 -12   1    0.10    0.33
   0 -12  -1    0.57    0.37
   0  12   1    0.09    0.41
   0  12  -1    0.28    0.36
   0  12  -1   -0.09    0.41
   0  12   1   -0.17    0.38
   0  12   1    0.07    0.35
   0  12  -1    0.10    0.38
   0 -12  -2   11.01    1.31
   0 -12   2   10.23    1.27
   0 -12   2    9.72    1.07
   0 -12  -2    9.52    1.08
   0 -12  -2   11.77    0.99
   0 -12   2   10.02    1.06
   0  12  -2   11.14    1.14
   0  12   2   10.30    1.06
   0  12   2    8.70    0.92
   0  12   2   11.43    1.06
   0  12  -2   11.56    1.21
   0 -12   3    1.17    0.36
   0 -12   3    2.03    0.64
   0 -12  -3    0.55    0.55
   0 -12   3    1.74    0.52
   0 -12   3    1.65    0.49
   0  12   3    0.88    0.15
   0  12   3    1.28    0.45
   0  12  -3    1.20    0.49
   0  12   3    0.76    0.38
   0  12  -3    1.11    0.55
   0  12   3    0.47    0.36
   0 -12  -4    0.98    0.59
   0 -12   4    1.48    0.40
   0 -12   4    0.13    0.49
   0 -12   4    0.78    0.46
   0 -12   4    1.55    0.51
   0  12   4    1.22    0.22
   0  12   4    0.50    0.40
   0  12  -4    0.82    0.47
   0  12  -4    1.54    0.62
   0  12   4    1.78    0.43
   0  12   4    0.59    0.30
   0  12  -5    0.15    0.59
   0 -12  -5    2.41    0.75
   0 -12   5    1.38    0.59
   0 -12   5    1.12    0.37
   0 -12  -5    0.60    0.43
   0 -12   5    0.58    0.34
   0  12   5    1.62    0.44
   0  12  -5    0.76    0.59
   0  12   5    1.26    0.39
   0  12   5    0.61    0.28
   0  12  -6    0.50    0.59
   0 -12   6    0.13    0.43
   0 -12   6    0.26    0.33
   0 -12  -6    0.71    0.40
   0 -12   6    0.39    0.39
   0 -12   6    0.44    0.17
   0  12   6    0.29    0.30
   0  12   6    0.06    0.31
   0  12   6    0.80    0.40
   0 -12   6    0.56    0.14
   0  12  -6    0.33    0.47
   0  12   6    0.24    0.31
   0  12   6    0.05    0.24
   0  12   6    0.27    0.28
   0  12  -6    0.82    0.59
   0  12  -7    3.42    0.96
   0 -12   7    4.58    0.75
   0 -12   7    7.26    1.01
   0 -12   7    6.02    0.83
   0 -12  -7    4.07    0.75
   0 -12   7    4.73    0.81
   0 -12   7    4.75    0.47
   0  12   7    3.36    0.52
   0  12   7    3.57    0.55
   0  12   7    4.60    0.68
   0  12   7    4.77    0.71
   0  12  -7    4.26    0.82
   0 -12   7    5.20    0.43
   0  12   7    5.04    0.64
   0  12  -7    3.35    0.92
   0  12   7    5.35    0.60
   0  12  -8   19.34    1.99
   0 -12   8   14.59    1.51
   0 -12   8   15.46    1.40
   0 -12  -8   12.77    1.34
   0 -12   8   14.81    1.36
   0 -12   8   12.89    1.41
   0 -12   8   15.72    1.04
   0  12   8   14.93    1.08
   0  12   8   12.25    1.04
   0  12   8   14.32    1.20
   0 -12   8   14.78    0.95
   0  12  -8   13.38    1.43
   0  12   8   12.33    1.13
   0  12   8   15.48    1.14
   0  12   8   11.75    1.03
   0 -12   9    3.85    0.66
   0 -12   9    4.07    0.83
   0 -12   9    2.36    0.66
   0 -12   9    3.43    0.73
   0 -12   9    3.10    0.51
   0  12   9    2.79    0.55
   0  12   9    3.26    0.55
   0  12  -9    3.35    0.81
   0  12  -9    3.93    1.02
   0 -12  10    2.10    0.56
   0 -12  10    2.15    0.72
   0 -12  10    1.26    0.54
   0 -12  10    2.89    0.53
   0 -12  10    1.41    0.61
   0  12 -10    3.08    0.77
   0  12  10    2.15    0.52
   0  12 -10    2.62    0.91
   0 -12  11    1.97    0.57
   0 -12  11    1.70    0.59
   0 -12  11    2.18    0.73
   0 -12  11    1.42    0.48
   0 -12  11    0.79    0.62
   0  12 -11    3.46    0.81
   0  12 -11    1.85    0.97
   0 -12  12   19.06    1.59
   0 -12  12   19.76    1.56
   0 -12  12   19.64    1.85
   0 -12  12   17.54    1.81
   0  12 -12   21.18    1.91
   0  12 -12   19.42    2.33
   0 -12  13   -0.09    0.51
   0 -12  13    0.70    0.54
   0 -12  13    0.57    0.58
   0  12 -13    0.43    0.53
   0  12 -13    0.25    0.92
   0 -12  14    1.43    0.63
   0 -12  14    1.19    0.56
   0 -12  14    1.59    0.79
   0  12 -14    1.78    0.53
   0  12 -14    0.87    0.72
   0  12 -14    2.63    1.02
   0  12 -15   11.16    1.81
   0 -12  15    8.00    1.25
   0 -12  15    8.42    1.25
   0  12 -15    8.51    1.28
   0  12 -15    8.31    1.02
   0  12  15    8.22    1.24
   0  12 -16   19.79    2.56
   0 -12  16   17.45    1.86
   0 -12  16   22.98    2.05
   0  12 -16   17.91    1.99
   0 -13   0    0.02    0.18
   0 -13   0   -0.11    0.37
   0 -13   0    0.09    0.18
   0 -13   0    0.08    0.32
   0 -13   0    0.20    0.25
   0  13   0   -0.20    0.41
   0  13   0   -0.10    0.39
   0  13   0    0.09    0.38
   0 -13  -1   13.74    0.91
   0 -13   1   12.36    1.08
   0 -13  -1   14.35    1.36
   0 -13   1   12.62    1.29
   0 -13  -1   13.82    0.82
   0 -13   1   11.33    1.45
   0 -13  -1   13.77    1.18
   0 -13   1   13.24    1.25
   0  13   1   12.32    1.26
   0  13  -1   14.27    1.35
   0  13  -1   14.35    1.40
   0  13   1   12.13    1.26
   0  13   1   11.49    1.17
   0 -13   2   39.42    2.52
   0 -13   2   45.40    2.81
   0 -13  -2   36.31    2.65
   0 -13  -2   39.38    3.01
   0 -13   2   43.16    3.02
   0 -13   2   43.08    2.68
   0  13   2   40.60    2.68
   0  13  -2   44.11    2.80
   0  13   2   39.84    2.52
   0  13  -2   40.10    2.79
   0  13   2   42.24    2.67
   0 -13   3   19.61    1.70
   0 -13   3   22.29    2.00
   0 -13  -3   18.79    1.91
   0 -13   3   22.51    1.59
   0 -13   3   21.21    1.69
   0  13   3   21.22    1.70
   0  13  -3   23.66    1.86
   0  13   3   19.37    1.61
   0  13   3   19.56    1.50
   0  13  -3   22.89    1.92
   0  13  -4    2.83    0.80
   0 -13  -4    2.65    0.82
   0 -13   4    2.68    0.76
   0 -13   4    2.71    0.55
   0 -13   4    2.24    0.58
   0 -13   4    3.75    0.70
   0  13  -4    2.74    0.69
   0  13   4    4.42    0.71
   0  13  -4    4.21    0.84
   0  13   4    3.08    0.55
   0  13   4    3.37    0.61
   0  13  -5   19.17    1.98
   0 -13   5   20.24    1.56
   0 -13   5   22.76    2.00
   0 -13   5   18.83    1.67
   0 -13  -5   17.87    1.65
   0  13   5   21.02    1.49
   0 -13   5   22.19    1.76
   0  13   5   19.59    1.46
   0  13   5   20.36    1.62
   0  13   5   19.06    1.51
   0  13  -5   18.86    1.87
   0  13   5   18.67    1.38
   0  13  -6    6.33    1.23
   0 -13   6    8.97    1.04
   0  13   6    6.70    0.77
   0 -13  -6    7.85    1.04
   0 -13   6    7.06    0.90
   0 -13   6    7.94    1.14
   0  13   6    8.64    0.94
   0  13   6    7.14    0.77
   0  13   6    6.50    0.89
   0  13   6    6.91    0.82
   0  13   6    5.37    0.67
   0  13  -6    5.09    1.06
   0  13  -7    5.86    1.13
   0 -13   7    4.41    0.91
   0 -13   7    5.50    0.80
   0 -13   7    5.84    0.86
   0 -13  -7    4.10    0.82
   0  13   7    4.53    0.62
   0  13   7    5.97    0.68
   0  13  -7    6.63    1.02
   0  13   7    5.50    0.79
   0  13   7    7.28    0.85
   0  13   7    4.46    0.59
   0  13  -7    3.02    1.00
   0  13   7    5.47    0.72
   0  13  -8   38.89    3.06
   0 -13   8   32.85    2.27
   0 -13  -8   26.83    2.25
   0 -13   8   30.88    2.25
   0 -13   8   29.29    2.45
   0 -13   8   34.04    2.44
   0  13  -8   37.75    2.56
   0  13   8   28.80    2.05
   0  13   8   29.70    2.06
   0  13   8   27.42    1.92
   0  13  -8   31.59    2.70
   0 -13   9    2.51    0.61
   0 -13   9    1.02    0.61
   0 -13   9    1.13    0.50
   0 -13   9    1.43    0.64
   0  13  -9    2.31    0.72
   0  13   9    1.86    0.50
   0  13   9    0.91    0.41
   0  13  -9    2.16    0.86
   0 -13  10    4.13    0.76
   0 -13  10    3.35    0.80
   0 -13  10    5.77    1.02
   0 -13  10    4.20    0.85
   0  13 -10    3.24    0.86
   0  13 -10    3.88    1.11
   0 -13  11   12.05    1.25
   0 -13  11   11.60    1.48
   0 -13  11   10.98    1.31
   0 -13  11   12.84    1.48
   0  13 -11   10.55    1.41
   0  13 -11   16.21    2.10
   0 -13  12   33.84    2.28
   0 -13  12   32.72    2.56
   0 -13  12   29.72    2.54
   0 -13  12   32.49    2.49
   0  13 -12   27.31    2.48
   0  13 -12   34.40    3.22
   0 -13  13    0.15    0.54
   0 -13  13   -0.31    0.65
   0 -13  13    0.14    0.58
   0  13 -13    0.15    0.65
   0  13 -13   -0.26    0.85
   0  13 -14    5.65    1.36
   0 -13  14    5.27    1.03
   0 -13  14    4.67    0.97
   0  13 -14    4.97    1.06
   0  13 -14    5.45    0.86
   0  13  14    4.84    0.99
   0  13 -15    9.64    1.86
   0 -13  15   12.42    1.55
   0 -13  15   12.14    1.52
   0  13 -15   10.30    1.21
   0  13 -15   13.96    1.65
   0  13  15   12.16    1.58
   0 -14   0   18.90    1.26
   0 -14   0   18.63    1.69
   0 -14   0   18.13    1.11
   0 -14   0   20.06    1.56
   0  14   0   17.66    1.65
   0  14   0   17.79    1.59
   0  14   0   21.95    1.80
   0 -14   1   39.37    2.40
   0 -14   1   42.19    2.83
   0 -14  -1   41.73    2.82
   0 -14   1   40.39    2.19
   0 -14   1   37.87    3.06
   0 -14  -1   40.45    2.03
   0 -14   1   38.43    2.63
   0  14   1   41.64    2.77
   0  14  -1   44.69    2.87
   0  14   1   39.93    2.63
   0  14  -1   40.86    2.84
   0  14   1   40.62    2.74
   0  14  -2    1.02    0.52
   0 -14  -2    0.47    0.45
   0 -14   2    0.47    0.49
   0 -14   2    0.32    0.57
   0 -14  -2    0.33    0.60
   0 -14   2   -0.10    0.45
   0 -14   2    0.55    0.40
   0  14  -2    0.12    0.50
   0  14   2    0.77    0.48
   0  14   2    0.52    0.46
   0  14   2    0.61    0.42
   0  14  -2    0.13    0.61
   0 -14   3   25.91    2.04
   0  14  -3   33.36    2.49
   0 -14   3   31.45    2.29
   0 -14  -3   28.11    2.53
   0 -14   3   28.92    2.47
   0 -14   3   30.08    2.19
   0  14   3   29.95    2.18
   0  14  -3   32.52    2.35
   0  14   3   28.27    2.12
   0  14  -3   26.43    2.33
   0  14   3   27.87    1.98
   0  14  -4   13.86    1.56
   0 -14   4   11.28    1.26
   0 -14   4   12.69    1.56
   0 -14  -4   12.26    1.58
   0 -14   4   12.84    1.36
   0 -14   4   13.70    1.37
   0  14   4   13.18    1.33
   0  14  -4   14.67    1.51
   0  14   4   12.46    1.12
   0  14  -4   11.21    1.47
   0  14   4   10.65    1.20
   0  14  -5   29.34    2.42
   0 -14   5   22.84    2.15
   0 -14   5   23.41    1.78
   0 -14  -5   19.54    1.85
   0  14   5   22.97    1.69
   0 -14   5   23.28    1.94
   0 -14   5   22.87    1.97
   0  14   5   24.85    1.88
   0  14   5   24.30    1.72
   0  14   5   27.18    1.97
   0  14   5   19.12    1.68
   0  14  -5   20.89    2.14
   0  14   5   23.74    1.64
   0  14  -6    5.13    1.14
   0 -14   6    7.27    1.22
   0 -14   6    6.68    0.89
   0 -14  -6    6.60    0.98
   0 -14   6    6.60    0.98
   0 -14   6    8.82    1.14
   0  14   6    5.95    0.78
   0  14   6    6.59    0.80
   0  14   6    7.04    0.96
   0  14   6    7.67    1.00
   0  14   6    7.53    0.81
   0  14   6    7.90    0.91
   0  14  -6    6.72    1.20
   0  14  -7    6.49    1.27
   0 -14   7    5.64    0.88
   0 -14  -7    4.22    0.82
   0 -14   7    4.34    0.76
   0 -14   7    4.76    1.02
   0  14   7    5.06    0.68
   0  14   7    4.39    0.63
   0  14  -7    5.02    0.97
   0  14   7    5.45    0.78
   0  14   7    4.74    0.81
   0  14  -7    3.64    1.07
   0  14   7    3.63    0.64
   0  14  -8   11.33    1.68
   0 -14   8   12.42    1.30
   0 -14   8    9.57    1.43
   0 -14   8   11.57    1.25
   0  14   8   10.49    1.12
   0  14   8   10.10    1.13
   0  14  -8   10.24    1.37
   0  14  -8    9.51    1.62
   0 -14   9    5.04    0.85
   0 -14   9    3.04    0.89
   0 -14   9    4.26    0.89
   0 -14   9    3.82    0.74
   0  14  -9    4.15    0.93
   0  14   9    4.80    0.74
   0  14  -9    4.00    1.05
   0 -14  10    6.49    1.17
   0 -14  10    7.68    1.07
   0 -14  10    5.41    1.06
   0 -14  10    5.97    0.94
   0  14 -10    7.01    1.13
   0  14 -10    8.66    1.53
   0 -14  11    9.05    1.38
   0 -14  11    8.08    1.18
   0 -14  11   11.87    1.42
   0 -14  11    8.41    1.09
   0  14 -11    9.52    1.36
   0  14 -11    6.87    1.48
   0 -14  12    2.19    0.69
   0 -14  12    1.64    0.77
   0 -14  12    2.40    0.86
   0  14 -12    3.67    0.96
   0  14 -12    3.30    1.14
   0 -14  13   13.94    1.54
   0 -14  13   11.91    1.54
   0  14 -13   13.16    1.42
   0  14 -13    8.93    1.45
   0  14 -13   14.49    2.04
   0 -14  13   14.94    1.66
   0 -14  14    2.06    0.75
   0 -14  14    2.17    0.81
   0  14 -14    1.60    0.62
   0  14 -14    3.62    0.95
   0  14 -14    4.08    1.21
   0 -14  14    2.03    0.80
   0 -14  15    0.33    0.66
   0  14 -15    1.84    0.87
   0  14 -15    3.34    1.16
   0  15   0   -0.51    0.61
   0  15   0    0.13    0.55
   0 -15   0    0.13    0.48
   0 -15   1   10.48    0.96
   0  15  -1   12.83    1.31
   0 -15  -1   11.45    1.33
   0 -15   1    9.10    1.19
   0 -15   1   10.47    0.79
   0 -15   1   14.63    1.70
   0 -15   1   10.32    1.19
   0  15   1   10.10    1.25
   0  15  -1    9.84    1.24
   0  15   1   11.49    1.29
   0  15  -1    8.80    1.24
   0  15  -2    8.55    1.15
   0 -15   2    6.27    1.01
   0 -15  -2    7.74    1.05
   0 -15   2    5.02    1.05
   0 -15  -2    5.82    1.21
   0 -15   2    5.88    0.91
   0 -15   2    6.21    0.81
   0  15   2    7.35    1.05
   0  15  -2    6.61    1.11
   0  15  -2    4.43    0.99
   0  15   2    5.26    0.85
   0  15   2    6.42    0.98
   0  15  -3   59.54    3.67
   0 -15   3   50.97    3.20
   0 -15   3   55.40    3.48
   0 -15   3   53.92    3.80
   0 -15  -3   51.15    3.81
   0 -15   3   55.78    3.38
   0  15  -3   51.49    3.47
   0  15   3   56.14    3.45
   0  15  -3   52.32    3.63
   0  15   3   45.80    3.10
   0  15   3   47.29    3.26
   0  15  -4    1.12    0.67
   0 -15  -4    0.19    0.79
   0 -15   4    1.03    0.65
   0 -15   4    0.51    0.49
   0 -15   4    0.65    0.58
   0 -15   4    0.60    0.49
   0  15   4    0.35    0.49
   0  15  -4    0.98    0.60
   0  15   4    0.59    0.51
   0  15   4    0.17    0.43
   0  15   4    0.32    0.50
   0  15  -4    0.16    0.64
   0  15  -5    6.82    1.18
   0 -15   5    5.84    1.07
   0 -15   5    5.68    0.94
   0 -15  -5    5.12    0.90
   0 -15   5    4.39    0.88
   0 -15   5    4.99    0.91
   0  15   5    4.33    0.71
   0  15   5    5.90    0.80
   0  15   5    5.30    0.91
   0  15   5    4.63    0.83
   0  15  -5    6.46    1.14
   0  15  -5    2.71    0.96
   0  15   5    3.17    0.78
   0  15  -6    1.13    0.71
   0 -15   6    1.33    0.51
   0 -15   6   -0.17    0.61
   0 -15  -6    0.53    0.48
   0 -15   6    0.25    0.48
   0 -15   6    0.13    0.57
   0 -15   6    1.82    0.67
   0  15   6    1.11    0.43
   0  15   6    0.94    0.44
   0  15   6    0.78    0.59
   0  15   6    1.08    0.56
   0  15  -6    0.71    0.71
   0  15   6    0.88    0.52
   0  15  -7   41.80    3.25
   0 -15  -7   31.38    2.57
   0 -15   7   33.21    2.55
   0 -15   7   35.97    2.95
   0 -15   7   37.05    2.51
   0 -15   7   34.56    2.66
   0  15   7   37.42    2.53
   0  15  -7   34.16    2.79
   0  15   7   33.51    2.41
   0  15  -7   32.27    2.97
   0  15  -8    8.79    1.49
   0 -15   8    8.56    1.14
   0 -15   8    6.48    1.23
   0 -15   8    8.87    1.11
   0  15  -8    9.52    1.33
   0  15   8    8.29    1.06
   0  15   8    7.12    0.98
   0  15  -8    7.27    1.38
   0 -15   9   -0.12    0.51
   0 -15   9    0.49    0.47
   0 -15   9    0.14    0.54
   0  15   9   -0.09    0.44
   0  15  -9    1.13    0.70
   0  15  -9    0.23    0.77
   0 -15  10    0.35    0.45
   0 -15  10   -0.35    0.68
   0 -15  10   -0.13    0.44
   0 -15  10    0.15    0.56
   0  15 -10    0.16    0.60
   0  15 -10    1.66    0.84
   0 -15  11   11.03    1.24
   0 -15  11   13.19    1.47
   0 -15  11   11.45    1.61
   0  15 -11    9.69    1.46
   0  15 -11   11.66    1.87
   0 -15  11    9.80    1.42
   0 -15  12    4.07    0.86
   0 -15  12    4.10    1.00
   0  15 -12    3.40    0.95
   0  15 -12    5.89    1.35
   0 -15  12    1.72    0.71
   0 -15  13    8.01    1.43
   0 -15  13   11.24    1.42
   0 -15  13   12.40    1.55
   0  15 -13   11.17    1.53
   0  15 -13   10.77    1.33
   0  15 -13   14.27    2.03
   0  16   0    6.46    1.13
   0 -16   0    8.80    1.16
   0  16   0    7.55    1.22
   0 -16  -1    7.84    1.12
   0 -16   1    7.80    1.14
   0 -16   1    8.58    1.50
   0  16   1    7.60    1.21
   0  16  -1    6.72    1.13
   0  16  -1    5.68    1.08
   0  16   1    6.39    1.11
   0 -16  -2    6.17    1.06
   0 -16   2    6.66    1.05
   0 -16   2    6.86    1.26
   0 -16  -2    4.92    1.21
   0 -16   2    5.63    0.75
   0 -16   2    6.78    1.00
   0  16   2    7.61    1.14
   0  16  -2    5.70    1.07
   0  16   2    6.24    1.09
   0  16  -2    4.88    1.05
   0 -16   3    8.43    1.17
   0 -16   3    7.49    1.33
   0 -16  -3    8.36    1.44
   0 -16   3    7.95    1.07
   0 -16   3    6.30    0.90
   0  16   3    8.72    1.18
   0  16  -3    7.90    1.20
   0  16   3    5.87    1.08
   0  16   3    6.23    1.04
   0  16  -3    6.15    1.22
   0  16   3    5.40    0.90
   0  16  -4   13.53    1.56
   0 -16   4   11.17    1.22
   0 -16   4   11.75    1.56
   0 -16  -4    8.77    1.51
   0 -16   4   10.97    1.35
   0 -16   4   10.31    1.29
   0  16  -4    9.19    1.36
   0  16   4    9.54    1.26
   0  16   4    9.73    1.31
   0  16  -4    8.56    1.45
   0  16   4   10.05    1.25
   0  16  -5   11.18    1.53
   0 -16   5    8.57    1.44
   0 -16  -5    7.78    1.19
   0 -16   5    9.35    1.24
   0 -16   5    8.70    1.19
   0 -16   5    8.36    1.21
   0  16   5    8.26    1.00
   0  16   5    7.91    0.98
   0  16   5    8.58    1.17
   0  16   5    9.97    1.26
   0  16  -5    7.20    1.21
   0  16   5    8.25    1.12
   0  16  -5    7.35    1.41
   0  16  -6   35.22    2.93
   0 -16   6   31.49    2.50
   0 -16   6   33.64    2.87
   0 -16   6   30.67    2.47
   0 -16  -6   23.95    2.34
   0 -16   6   36.02    2.61
   0  16   6   30.51    2.32
   0  16   6   31.36    2.41
   0  16  -6   30.07    2.84
   0  16   6   29.61    2.25
   0  16  -7    9.13    1.58
   0 -16   7    9.51    1.27
   0 -16  -7    9.65    1.32
   0 -16   7    9.94    1.52
   0 -16   7   10.23    1.33
   0 -16   7   10.41    1.41
   0  16  -7    9.04    1.41
   0  16   7   10.60    1.26
   0  16   7   10.13    1.18
   0  16  -7    7.65    1.45
   0 -16   8   26.00    2.13
   0 -16   8   24.03    2.39
   0 -16   8   21.41    1.99
   0  16  -8   26.80    2.40
   0  16   8   22.32    1.90
   0 -16   8   27.00    2.39
   0  16  -8   29.89    2.77
   0 -16   9   12.27    1.37
   0 -16   9   11.96    1.40
   0 -16   9   10.07    1.56
   0 -16   9   10.82    1.57
   0  16  -9   12.77    1.64
   0  16  -9   13.21    1.86
   0 -16  10    8.13    1.10
   0 -16  10    3.70    0.89
   0  16 -10    4.04    1.26
   0  16 -10    5.71    1.35
   0 -16  10    3.09    0.93
   0 -16  10    6.24    1.24
   0 -16  11   24.00    2.41
   0 -16  11   18.94    1.94
   0  16 -11   23.48    2.28
   0 -16  11   21.75    2.33
   0  16 -11   24.87    2.73
   0 -16  11   24.60    2.22
   0 -16  12    4.74    1.00
   0 -16  12    5.71    1.24
   0 -16  12    5.65    1.10
   0 -16  12    4.51    1.15
   0  16 -12    4.50    1.15
   0  16 -12    4.48    0.94
   0  16 -12    6.11    1.39
   0  17   0   -0.46    0.60
   0  17   0   -0.31    0.70
   0 -17   0    0.15    0.49
   0 -17  -1   -0.21    0.73
   0  17   1   -0.15    0.55
   0  17  -1    0.32    0.67
   0  17  -1    1.65    0.81
   0  17   1    0.60    0.60
   0 -17   1    0.15    0.59
   0 -17  -1   -0.30    0.55
   0 -17   2    4.68    1.16
   0 -17  -2    6.33    1.33
   0  17   2    4.67    0.98
   0  17  -2    6.88    1.15
   0  17   2    3.15    0.83
   0  17  -2    5.18    1.11
   0  17   2    3.90    0.97
   0 -17   2    5.82    1.04
   0 -17  -2    3.64    0.87
   0 -17  -3    1.06    0.85
   0 -17   3    1.22    0.83
   0 -17   3    2.22    0.70
   0  17   3    1.27    0.73
   0  17   3    0.74    0.75
   0  17  -3    2.12    0.83
   0  17   3    2.92    0.83
   0  17  -3    1.63    0.84
   0 -17   4   -0.20    0.69
   0 -17   4    0.29    0.42
   0 -17   4    0.54    0.56
   0 -17   4    0.21    0.46
   0  17   4    0.21    0.50
   0  17   4    0.43    0.51
   0  17  -4    1.00    0.71
   0  17   4   -0.14    0.62
   0  17   4    0.14    0.64
   0  17   4    0.13    0.62
   0  17  -4    1.32    0.82
   0 -17   5   -0.58    0.59
   0 -17  -5    0.30    0.50
   0 -17   5    0.20    0.58
   0 -17   5    0.24    0.54
   0 -17   5    0.42    0.60
   0  17  -5    0.17    0.61
   0  17   5   -0.26    0.52
   0  17   5   -0.14    0.51
   0  17  -5   -0.20    0.78
   0  17   5    0.26    0.63
   0 -17  -6    0.30    0.54
   0 -17   6   -0.14    0.57
   0 -17   6    1.41    0.78
   0 -17   6    1.08    0.63
   0 -17   6    0.87    0.56
   0  17   6    1.39    0.62
   0  17   6    1.22    0.68
   0  17  -6    1.03    0.86
   0 -17   7    9.76    1.38
   0 -17   7   10.85    1.40
   0 -17   7    8.79    1.24
   0 -17  -7    6.60    1.26
   0  17   7    7.79    1.18
   0  17   7    9.84    1.24
   0  17  -7   10.78    1.62
   0 -17   8   11.33    1.51
   0 -17   8   11.91    1.50
   0 -17   8   12.01    1.40
   0  17  -8   11.77    1.65
   0  17   8   10.86    1.28
   0  17  -8   13.29    1.82
   0 -17   9    2.73    0.84
   0 -17   9    2.26    0.72
   0  17  -9    3.68    1.04
   0  17  -9    3.15    1.11
   0 -17  10    1.25    0.77
   0 -17  10    1.54    0.59
   0  17 -10    0.19    0.81
   0  17 -10    1.64    0.76
   0  17 -10    2.11    0.98
   0 -17  11    9.05    1.54
   0 -17  11   10.68    1.57
   0  17 -11    8.64    1.53
   0  17 -11    9.90    1.40
   0  17 -11   10.67    1.76
   0  18   0   49.05    3.41
   0  18   0   42.99    3.35
   0  18   0   43.09    3.43
   0 -18   0   42.61    3.24
   0 -18  -1    0.89    0.81
   0  18   1    0.16    0.77
   0  18  -1    0.17    0.70
   0  18   1    0.34    0.65
   0  18   1    0.33    0.69
   0  18  -1   -0.36    0.75
   0 -18  -1    0.49    0.61
   0 -18   1    0.96    0.63
   0 -18   2    0.87    0.72
   0 -18  -2   -0.22    0.91
   0  18  -2    1.04    0.78
   0  18   2    1.16    0.78
   0  18   2    0.77    0.61
   0  18  -2   -0.19    0.82
   0  18   2    2.09    0.85
   0 -18   2   -0.16    0.50
   0 -18  -2    1.78    0.66
   0 -18  -3    2.46    1.05
   0 -18   3    5.03    1.02
   0  18   3    2.62    0.88
   0  18  -3    1.95    1.03
   0  18   3    3.29    0.90
   0  18   3    3.89    0.98
   0 -18   4    8.06    1.25
   0  18   4    9.76    1.34
   0  18   4    8.23    1.23
   0  18   4    9.02    1.34
   0  18   5    0.76    0.67
   0  18   5    0.56    0.59
   0 -18   5   -0.76    0.72
   0 -18  -5   -0.48    0.67
   0  18   6    1.62    0.78
   0  18   6    1.87    0.73
   0 -18  -6    2.26    0.80
   0 -18   6    3.43    0.84
   0  18   7    3.88    0.84
   0 -18   7    3.80    0.89
   0  18  -8    0.19    0.76
   0 -18   8    0.16    0.65
   0 -18   8    0.99    0.59
   0  18  -9    2.92    1.05
   0  18  -9    5.06    1.09
   0 -18   9    4.35    1.03
   0 -18   9    5.91    1.01
   0  19   0    0.38    0.73
   0 -19   0   -0.85    0.83
   0 -19  -1   31.45    3.00
   0  19   1   27.08    2.63
   0  19  -1   26.76    2.67
   0  19   1   32.30    2.78
   0 -19  -1   30.24    2.60
   0 -19   1   27.56    2.57
   0 -19  -2    1.64    0.93
   0 -19   2    0.33    0.68
   0  19   2    0.36    0.75
   0  19  -2    0.81    0.82
   0  19   2    0.88    0.72
   0  19   3   79.63    4.94
   0  19   3   84.56    5.19
   0 -19   3   78.20    5.00
   0  19  -3   68.57    5.17
   0  19   3   78.75    5.06
   0  19   4    1.05    0.69
   0  19   4    1.71    0.88
   0 -19   4   -0.32    0.79
   0  19   5   20.93    2.07
   0  19   5   21.75    1.93
   0 -19   5   14.80    1.75
   0 -19  -5   13.94    1.78
   0  19  -6    2.96    0.99
   0  19   6    2.10    0.81
   0 -19   6    1.09    0.72
   0 -19  -6    1.02    0.73
   0 -20   0   11.36    1.58
   0  20   0   10.23    1.62
   0 -20  -1    0.36    0.65
   0 -20   1   -0.18    0.60
   0  20   1    1.79    0.94
   0  20  -1    0.21    0.98
   0  20   1   -0.20    0.83
   0 -20  -1    0.24    0.96
   0  20  -2    2.60    1.06
   0  20   2    3.34    0.93
   0  20   2    0.98    0.84
   0 -20  -2    1.25    0.77
   0 -20   2    1.39    0.87
  -1   0  20   21.13    2.31
   1   0 -20   20.49    2.10
   1   0 -20   17.22    2.38
  -1   0  20   17.37    2.04
  -1   0  20   24.75    2.25
  -1   0  19    0.11    0.45
  -1   0  19    0.58    0.86
  -1   0  19    0.17    0.63
   1   0 -19   -0.17    0.57
   1   0 -19    0.23    0.82
  -1   0  19    0.16    0.75
  -1   0  18    0.22    0.44
   1   0 -18    0.58    0.79
   1   0 -18   -0.16    0.62
   1   0 -18    0.45    0.77
  -1   0  18    0.61    0.53
  -1   0  18    1.49    0.77
   1   0 -17   -1.09    0.79
   1   0 -17    0.22    0.72
  -1   0  17   -0.14    0.58
  -1   0  17   -0.53    0.72
  -1   0  16   28.40    2.50
   1   0 -16   27.68    2.68
  -1   0  16   30.40    2.33
   1   0 -15    0.16    0.29
   1   0 -15   -0.31    0.63
  -1   0  15   -0.62    0.58
   1   0 -15    0.20    0.74
  -1   0  14   34.68    2.72
   1   0 -14   38.08    2.82
   1   0 -14   33.92    2.98
  -1   0  13    0.27    0.57
   1   0 -13    0.52    0.57
   1   0 -13   -0.13    0.49
   1   0 -12  236.76   10.15
  -1   0  12  235.44   10.21
   1   0 -12  237.53   10.60
  -1   0  11   -0.11    0.44
   1   0 -11   -0.15    0.46
   1   0 -11    0.22    0.15
   1   0 -11    0.10    0.38
  -1   0  11    0.12    0.13
   1   0 -10   83.76    5.11
  -1   0  10   85.70    4.17
   1   0 -10   94.99    4.89
   1   0 -10   98.54    4.87
  -1   0  10   90.35    4.86
   1   0 -10   86.97    4.22
  -1   0  10   90.85    4.29
  -1   0   9    0.26    0.36
   1   0  -9   -0.13    0.24
   1   0  -9    0.23    0.31
  -1   0   9    0.05    0.10
   1   0  -9    0.08    0.30
  -1   0   9    0.03    0.13
   1   0  -9    0.12    0.43
  -1   0   8    4.54    0.38
  -1   0   8    4.77    0.33
   1   0  -8    3.93    0.59
  -1   0   8    3.56    0.62
   1   0  -8    4.00    0.46
   1   0  -8    4.44    0.31
   1   0  -8    4.86    0.79
  -1   0   7   -0.02    0.11
  -1   0   7    0.05    0.08
   1   0  -7   -0.05    0.21
   1   0  -7   -0.12    0.17
  -1   0   7    0.06    0.23
   1   0  -7    0.18    0.22
   1   0  -7    0.18    0.22
   1   0  -7    0.06    0.09
   1   0  -7   -0.28    0.34
   1   0  -7   -0.08    0.31
   1   0  -6   20.24    1.57
   1   0  -6   23.23    1.39
  -1   0   6   22.45    1.07
  -1   0   6   22.13    1.44
   1   0  -6   21.09    1.19
   1   0  -6   22.21    1.35
   1   0  -6   22.86    1.36
   1   0  -6   20.40    1.07
  -1   0   6   23.55    1.15
  -1   0   6   20.55    1.29
   1   0  -5    0.04    0.22
   1   0  -5    0.36    0.22
   1   0  -5    0.05    0.16
  -1   0   5    0.07    0.09
  -1   0   5    0.06    0.16
  -1   0   5    0.04    0.21
   1   0  -5   -0.15    0.13
  -1   0   5   -0.02    0.06
  -1   0   5    0.17    0.16
   1   0  -5   -0.07    0.17
  -1   0   4   76.91    3.69
   1   0  -4   79.64    3.75
  -1   0   4   78.31    3.83
   1   0  -4   79.16    3.79
  -1   0   4   77.93    3.83
   1   0  -4   77.80    3.78
   1   0  -4   78.17    3.62
  -1   0   4   71.54    3.67
   1   0  -4   75.94    3.61
  -1   0   4   74.21    3.80
   1   0  -3   -0.14    0.17
  -1   0   3   -0.03    0.21
   1   0  -3   -0.24    0.20
  -1   0   3   -0.10    0.23
  -1   0   3   -0.02    0.11
   1   0  -3   -0.07    0.08
   1   0  -3    0.01    0.10
  -1   0   3    0.03    0.15
   1   0  -3    0.02    0.13
  -1   0   3    0.02    0.12
   1   0  -2   34.98    1.66
   1   0  -2   35.28    1.70
  -1   0   2   34.97    1.69
  -1   0   2   35.06    1.75
  -1   0   2   35.98    1.77
  -1   0   2   34.82    1.61
   1   0  -2   28.08    1.61
   1   0  -2   33.77    1.83
  -1   0   2   34.47    1.83
  -1   0   2   32.52    1.69
  -1   0   1    0.10    0.13
  -1   0   1   -0.05    0.09
   1   0  -1   -0.01    0.09
   1   0  -1    0.25    0.12
   1   0  -1    0.22    0.11
  -1   0   1    0.09    0.15
  -1   0   1    0.04    0.15
   1   0  -1    0.09    0.14
  -1   0   1    0.06    0.11
  -1   0   1    0.09    0.16
  -1   0   1    0.07    0.09
   1   0   0   17.87    0.48
   1   0   0   20.09    0.41
  -1   0   0   23.57    0.57
   1   0   0   21.41    0.54
   1   0   0   18.19    0.45
   1   0   0   19.31    0.44
   1   0   1    0.17    0.11
   1   0   1    0.11    0.10
  -1   0  -1    0.01    0.09
   1   0   1    0.12    0.10
   1   0   1   -0.01    0.08
   1   0   1    0.07    0.08
  -1   0  -1    0.10    0.09
   1   0   1    0.12    0.10
  -1   0  -1    0.09    0.11
   1   0   1    0.08    0.11
  -1   0  -2   30.44    1.67
   1   0   2   35.69    1.69
  -1   0  -2   35.64    1.66
   1   0   2   39.91    1.75
  -1   0  -2   33.44    1.74
   1   0   2   32.03    1.73
  -1   0  -2   35.46    1.66
   1   0   2   36.57    1.69
   1   0   2   36.33    1.74
   1   0   2   33.92    1.73
  -1   0  -3    0.02    0.13
   1   0   3    0.09    0.18
  -1   0  -3    0.29    0.11
   1   0   3    0.17    0.11
  -1   0  -3    0.24    0.15
   1   0   3    0.10    0.14
   1   0   3   -0.08    0.09
  -1   0  -3    0.06    0.15
   1   0   3   -0.02    0.15
  -1   0  -4   42.87    2.26
   1   0   4   43.78    2.21
   1   0   4   44.27    2.07
  -1   0  -4   36.92    2.12
  -1   0  -4   41.40    2.08
   1   0   4   41.01    2.09
   1   0   4   41.51    2.15
  -1   0  -5    0.18    0.16
   1   0   5    0.05    0.12
   1   0   5    0.04    0.21
  -1   0  -5    0.15    0.23
  -1   0  -5    0.16    0.14
  -1   0  -5   -0.05    0.20
   1   0   5    0.05    0.15
   1   0   5   -0.03    0.16
   1   0   6   35.82    1.84
  -1   0  -6   34.79    2.08
   1   0   6   35.07    2.01
  -1   0  -6   34.50    2.06
  -1   0  -6   35.03    1.95
  -1   0  -6   35.80    1.82
   1   0   6   32.52    1.78
   1   0   6   34.93    1.94
  -1   0  -7   -0.08    0.28
   1   0   7   -0.13    0.18
  -1   0  -7   -0.07    0.25
   1   0   7   -0.05    0.24
  -1   0  -7   -0.03    0.17
  -1   0  -7    0.13    0.25
   1   0   7   -0.02    0.16
   1   0   7   -0.10    0.17
  -1   0  -8   84.15    4.81
   1   0   8   96.23    4.56
   1   0   8   89.38    4.40
  -1   0  -8   84.52    4.72
  -1   0  -8   94.01    4.36
   1   0   8   88.03    4.27
   1   0   8   85.80    4.53
  -1   0  -9    0.20    0.35
   1   0   9    0.05    0.25
   1   0   9    0.35    0.21
  -1   0  -9   -0.22    0.34
  -1   0  -9    0.09    0.34
  -1   0  -9   -0.03    0.16
  -1   0  -9   -0.11    0.20
  -1   0  -9    0.12    0.20
   1   0   9    0.02    0.13
   1   0   9   -0.06    0.25
   1   0  10  446.53   20.19
   1   0  10  427.20   20.14
  -1   0 -10  447.55   20.51
  -1   0 -10  426.10   20.61
  -1   0 -10  463.96   20.06
  -1   0 -10  434.96   20.11
  -1   0 -10  432.98   20.10
   1   0  10  419.33   19.90
  -1   0 -10  423.69   20.72
  -1   0 -11   -0.09    0.39
  -1   0 -11    0.33    0.43
   1   0  11    0.27    0.26
  -1   0 -11    0.14    0.23
  -1   0 -11    0.46    0.28
  -1   0 -11   -0.25    0.40
   1   0  11   -0.21    0.24
  -1   0 -12   54.73    3.39
  -1   0 -12   51.38    3.47
   1   0  12   52.23    3.02
  -1   0 -12   57.67    2.96
  -1   0 -12   57.20    2.96
  -1   0 -12   53.58    3.56
   1   0  12   56.54    2.97
   1   0  13    0.10    0.23
  -1   0 -13    0.13    0.50
  -1   0 -13   -0.34    0.50
  -1   0 -13    0.44    0.58
   1   0  13   -0.07    0.26
   1   0  14   32.41    1.81
  -1   0 -14   28.86    2.28
  -1   0 -14   26.58    2.44
   1   0  14   27.20    1.90
  -1   0 -14   32.67    2.61
  -1   0 -15   -0.13    0.45
  -1   0 -15   -0.17    0.51
   1   0  15    0.08    0.33
   1   0  16    1.45    0.90
  -1   0 -16    1.23    0.61
  -1   0 -16    2.00    0.76
  -1   0 -16    2.00    0.89
   1   0  16    0.25    0.39
   1   0  17    0.38    0.65
  -1   0 -17    0.73    0.60
  -1   0 -17   -0.21    0.74
   1   0  17   -0.09    0.37
   1   0  18   16.88    2.03
  -1   0 -18   18.88    1.85
  -1   0 -18   14.75    2.02
   1   0  18   15.10    1.39
   1   0  19   -0.42    0.83
  -1   0 -19   -0.47    0.66
  -1   0 -19    0.22    0.71
   1   0  19   -0.47    0.67
   1   0  20   -0.21    0.92
  -1   0 -20    1.64    0.80
  -1   0 -20    0.67    0.82
   1   0  20    1.50    0.73
  -1  -1  20    3.82    0.80
  -1  -1  20    1.64    0.80
  -1   1  20    1.60    0.88
   1   1 -20    3.69    0.97
   1  -1 -20    4.15    0.95
   1   1 -20    1.76    1.08
   1  -1 -20    2.21    0.95
  -1  -1  20    3.77    0.96
  -1   1  20    2.79    0.92
  -1  -1  19    8.86    1.13
  -1   1  19    8.75    1.08
  -1   1  19    8.76    1.46
  -1   1  19    8.90    1.36
   1   1 -19    6.50    1.30
   1  -1 -19    7.53    1.27
   1   1 -19    8.92    1.67
   1  -1 -19    5.00    1.26
  -1  -1  19    9.50    1.35
  -1   1  19    9.10    1.39
  -1  -1  18    1.37    0.57
  -1   1  18    1.41    0.51
  -1   1  18    1.50    0.92
  -1   1  18    0.92    0.59
   1  -1 -18    2.09    0.77
   1   1 -18    0.59    0.82
   1  -1 -18    2.54    0.94
   1   1 -18    1.70    0.91
  -1   1  18    0.78    0.67
  -1  -1  18    2.35    0.78
  -1  -1  17    5.68    0.94
   1   1 -17    8.19    1.34
   1  -1 -17    6.55    1.31
   1   1 -17    7.50    1.48
  -1   1  17    8.77    1.29
  -1  -1  17    7.25    1.15
  -1   1  17    6.77    1.27
   1   1 -16    2.88    0.88
   1   1 -16    3.80    1.06
   1  -1 -16    1.95    0.91
  -1  -1  16    3.30    0.76
  -1   1  16    2.02    0.82
   1   1 -15    6.69    1.16
  -1   1  15    7.08    1.21
   1   1 -15    8.10    1.49
   1  -1 -15    7.54    1.29
  -1  -1  15    9.64    1.15
   1  -1 -14    1.62    0.29
  -1   1  14    2.19    0.75
   1   1 -14    2.60    0.86
   1  -1 -14    1.90    0.72
   1   1 -14    1.28    0.69
  -1   1  13   19.98    1.84
   1  -1 -13   18.32    1.20
   1   1 -13   23.56    1.91
   1   1 -13   21.74    2.18
   1  -1 -13   15.11    1.79
   1   1 -12    8.84    1.11
  -1   1  12   10.75    1.25
   1  -1 -12    9.80    0.66
   1  -1 -12    8.10    0.72
   1   1 -12    8.95    0.63
   1  -1 -12    9.22    1.26
   1   1 -12    8.89    1.35
   1  -1 -11    8.90    1.05
  -1   1  11    8.18    0.58
  -1  -1  11    9.05    0.57
   1   1 -11    9.04    1.08
  -1   1  11    7.88    1.06
  -1   1  11    9.31    0.64
   1  -1 -11    8.60    1.19
   1   1 -11    8.28    1.23
   1   1 -11   11.69    1.29
   1  -1 -10    2.38    0.55
  -1  -1  10    2.40    0.25
  -1   1  10    2.27    0.26
   1   1 -10    2.84    0.61
  -1   1  10    2.39    0.28
  -1   1  10    2.71    0.62
   1  -1 -10    1.98    0.22
   1   1 -10    2.71    0.32
   1  -1 -10    2.84    0.68
   1   1 -10    2.39    0.63
   1   1  -9    6.71    0.90
   1  -1  -9    6.30    0.91
   1   1  -9    6.66    0.79
   1  -1  -9    7.97    0.83
  -1   1   9    6.39    0.46
  -1  -1   9    7.07    0.59
   1   1  -9    7.09    0.69
  -1   1   9    4.66    0.76
   1  -1  -9    6.78    0.46
   1   1  -9    6.67    0.51
  -1   1   9    6.88    0.49
   1  -1  -8   43.08    2.83
   1   1  -8   47.19    2.63
  -1   1   8   43.43    2.20
   1  -1  -8   47.20    2.66
   1  -1  -8   40.54    2.30
   1   1  -8   45.02    2.44
  -1  -1   8   48.49    2.36
  -1   1   8   42.15    2.66
   1  -1  -8   47.85    2.45
   1  -1  -8   48.13    2.45
   1  -1  -8   44.55    2.22
   1   1  -8   46.69    2.23
  -1  -1   8   45.19    2.30
  -1   1   8   44.77    2.22
   1  -1  -7   24.11    1.84
   1   1  -7   26.98    1.66
   1  -1  -7   30.31    1.75
  -1   1   7   24.69    1.32
   1   1  -7   27.57    1.53
  -1  -1   7   29.33    1.48
  -1   1   7   24.83    1.70
   1  -1  -7   24.91    1.39
   1  -1  -7   28.55    1.55
   1  -1  -7   26.25    1.53
   1  -1  -7   27.22    1.39
   1   1  -7   25.18    1.34
  -1  -1   7   27.10    1.42
  -1   1   7   25.43    1.33
   1  -1  -6    5.06    0.69
   1  -1  -6    4.47    0.36
   1   1  -6    5.12    0.46
  -1   1   6    4.31    0.54
  -1  -1   6    5.09    0.43
   1   1  -6    6.07    0.57
   1  -1  -6    5.00    0.56
  -1   1   6    4.54    0.33
  -1   1   6    5.01    0.54
   1   1  -6    5.21    0.56
   1   1  -6    5.95    0.59
   1  -1  -6    5.27    0.49
   1  -1  -6    4.42    0.46
  -1   1   6    4.59    0.52
   1  -1  -6    5.29    0.41
  -1  -1   6    5.67    0.41
  -1  -1   6    5.21    0.50
  -1   1   6    4.46    0.32
   1   1  -6    5.15    0.50
   1  -1  -5   26.59    1.64
   1   1  -5   25.14    1.32
   1  -1  -5   22.82    1.20
  -1   1   5   23.56    1.47
  -1  -1   5   25.08    1.31
  -1   1   5   23.38    1.34
   1   1  -5   27.70    1.46
   1  -1  -5   23.86    1.44
  -1   1   5   20.98    1.19
   1  -1  -5   23.05    1.29
  -1   1   5   25.33    1.46
   1   1  -5   24.35    1.47
   1   1  -5   25.59    1.49
  -1   1   5   23.86    1.44
   1  -1  -5   25.29    1.37
   1  -1  -5   24.37    1.36
   1  -1  -5   25.42    1.29
  -1  -1   5   23.55    1.36
  -1  -1   5   25.28    1.27
  -1   1   5   24.40    1.18
   1   1  -5   26.94    1.35
   1   1  -4   59.67    3.06
   1  -1  -4   54.49    3.04
   1   1  -4   59.57    2.80
  -1   1   4   58.06    2.93
   1  -1  -4   56.46    2.69
  -1   1   4   55.03    2.81
   1   1  -4   65.14    2.90
   1  -1  -4   57.20    2.70
   1  -1  -4   57.84    2.91
  -1   1   4   50.60    2.69
   1  -1  -4   58.44    2.78
  -1   1   4   57.95    2.91
   1   1  -4   61.61    2.98
   1  -1  -4   57.33    2.85
  -1   1   4   58.76    2.91
   1   1  -4   61.06    2.97
   1  -1  -4   56.51    2.85
   1  -1  -4   59.78    2.80
  -1  -1   4   61.58    2.85
   1   1  -4   62.67    2.80
   1   1  -3    5.27    0.53
  -1   1   3    5.32    0.42
  -1   1   3    5.91    0.47
   1   1  -3    6.38    0.41
   1   1  -3    6.09    0.43
  -1   1   3    5.32    0.40
   1  -1  -3    5.54    0.45
   1  -1  -3    5.08    0.32
  -1   1   3    4.55    0.32
   1  -1  -3    5.71    0.38
   1  -1  -3    5.97    0.44
  -1   1   3    5.55    0.46
   1  -1  -3    5.31    0.43
  -1   1   3    5.33    0.46
   1  -1  -3    6.07    0.44
   1   1  -3    6.26    0.39
  -1   1   3    4.94    0.35
  -1  -1   3    6.36    0.42
  -1   1   2   17.91    1.03
   1   1  -2   20.99    1.06
   1   1  -2   20.04    1.02
   1  -1  -2   14.90    0.94
   1  -1  -2   19.17    1.03
  -1   1   2   20.76    1.01
   1  -1  -2   19.93    1.01
  -1   1   2   20.24    1.08
  -1  -1   2   22.34    1.18
  -1  -1   2   22.82    1.18
  -1   1   2   19.80    1.07
  -1  -1   2   21.32    1.01
  -1   1   2   18.96    0.92
   1  -1  -2   17.88    1.01
  -1   1   2   20.75    1.16
  -1  -1   2   18.15    1.08
   1   1  -2   20.91    1.21
  -1   1   2   21.00    1.02
   1   1  -1   16.11    0.84
  -1   1   1   15.22    0.84
  -1   1   1   15.45    0.82
   1   1  -1   16.67    0.81
   1  -1  -1   14.63    0.81
  -1   1   1   17.67    0.86
   1   1  -1   16.90    0.93
  -1   1   1   15.91    0.87
  -1   1   1   16.15    0.88
  -1  -1   1   16.43    0.95
  -1  -1   1   16.99    0.95
   1   1  -1   17.76    0.95
   1   1  -1   15.54    0.88
  -1   1   1   14.81    0.85
  -1   1   1   16.65    0.89
   1   1  -1   15.42    0.88
  -1  -1   1   16.16    0.88
   1   1  -1   16.93    0.97
  -1   1   1   14.15    0.84
   1   1   0   75.08    3.80
   1   1   0   77.96    3.76
  -1   1   0   76.70    3.76
   1  -1   0   79.09    3.76
   1  -1   0   84.33    3.78
  -1  -1   0   76.94    3.85
   1   1   0   92.41    3.89
  -1   1   0   92.06    3.81
   1   1   0   82.09    3.82
  -1   1   0   82.52    3.79
   1   1   0   81.48    3.82
  -1   1   0   83.07    3.79
   1  -1   0   83.25    3.77
  -1   1   0   84.18    3.81
   1  -1   0   77.58    3.78
   1   1   0   79.03    3.77
  -1   1   0   78.90    3.76
   1   1   0   76.96    3.77
   1   1   1   14.30    0.84
  -1   1  -1   15.90    0.85
   1  -1   1   16.60    0.82
  -1   1  -1   15.47    0.81
   1   1   1   15.22    0.77
  -1   1  -1   18.23    0.88
   1   1   1   16.33    0.87
   1  -1   1   18.49    0.89
   1   1   1   14.81    0.81
   1   1   1   14.21    0.80
   1  -1   1   16.45    0.89
   1  -1   1   15.81    0.83
   1   1   1   14.68    0.82
  -1   1  -1   16.78    0.83
   1   1   1   14.63    0.81
   1   1   1   14.91    0.83
  -1   1  -1   15.62    0.85
  -1   1  -1   16.35    0.83
   1  -1   2  128.03    5.66
  -1  -1  -2  109.63    5.57
  -1   1  -2  124.99    5.58
   1  -1   2  126.62    5.60
  -1  -1  -2  116.98    5.61
   1   1   2  120.36    5.61
   1   1   2  118.93    5.67
   1  -1   2  140.64    5.73
  -1   1  -2  123.01    5.68
  -1  -1  -2  131.25    5.68
   1   1   2  129.55    5.67
   1   1   2  119.70    5.56
   1   1   2  119.30    5.56
   1  -1   2  123.98    5.62
   1  -1   2  130.97    5.72
   1   1   2  123.23    5.66
   1  -1   2  107.50    5.67
  -1   1  -2  127.76    5.67
  -1   1  -3    0.28    0.14
   1   1   3    0.48    0.20
  -1  -1  -3    0.39    0.14
   1   1   3    0.35    0.10
   1  -1   3    0.25    0.13
   1   1   3    0.23    0.09
   1  -1   3    0.37    0.10
  -1  -1  -3    0.46    0.17
   1   1   3    0.40    0.14
  -1   1  -3    0.24    0.17
  -1  -1  -3    0.57    0.16
  -1   1  -3    0.22    0.12
   1  -1   3    0.28    0.17
  -1   1  -3    0.53    0.17
   1   1   3    0.27    0.16
   1  -1   4    7.76    0.66
  -1  -1  -4    6.44    0.52
   1   1   4    6.42    0.58
   1   1   4    6.32    0.43
   1  -1   4    6.93    0.51
  -1  -1  -4    7.24    0.48
  -1   1  -4    7.26    0.52
  -1   1  -4    7.25    0.54
   1   1   4    7.34    0.47
  -1  -1  -4    5.65    0.54
   1  -1   4    7.58    0.52
  -1   1  -4    7.14    0.44
   1   1   4    6.10    0.38
   1   1   4    6.32    0.53
  -1   1  -4    7.56    0.52
   1  -1   5  121.06    5.98
   1   1   5  122.38    5.93
   1   1   5  113.70    5.70
   1  -1   5  123.59    5.79
  -1   1  -5  125.35    5.99
  -1  -1  -5  129.76    5.87
  -1  -1  -5  127.85    5.73
  -1   1  -5  129.55    5.80
  -1  -1  -5  117.86    5.91
  -1   1  -5  123.33    5.87
  -1   1  -5  119.29    5.66
   1  -1   5  121.21    5.75
   1   1   5  120.10    5.85
  -1  -1  -6   48.90    2.81
   1  -1   6   54.80    2.80
   1   1   6   48.41    2.52
   1  -1   6   52.85    2.61
  -1  -1  -6   57.62    2.75
  -1   1  -6   54.26    2.85
  -1   1  -6   53.31    2.60
  -1   1  -6   52.56    2.70
  -1  -1  -6   53.41    2.53
  -1  -1  -6   49.21    2.75
  -1  -1  -6   47.08    2.45
  -1  -1  -6   48.53    2.45
  -1   1  -6   53.74    2.45
   1  -1   6   53.20    2.55
   1   1   6   46.06    2.51
   1   1   6   50.16    2.68
  -1  -1  -7   43.25    2.64
   1   1   7   43.65    2.46
   1  -1   7   47.55    2.58
   1   1   7   43.73    2.32
   1  -1   7   46.32    2.41
  -1   1  -7   46.72    2.67
  -1  -1  -7   47.78    2.57
  -1  -1  -7   48.21    2.31
  -1   1  -7   48.06    2.39
  -1  -1  -7   45.01    2.27
  -1  -1  -7   44.01    2.26
  -1   1  -7   47.61    2.22
   1   1   7   43.59    2.28
   1  -1   7   45.44    2.31
   1   1   7   44.78    2.49
  -1   1  -8    0.78    0.38
  -1  -1  -8    1.92    0.46
   1  -1   8    1.03    0.31
   1   1   8    1.45    0.32
   1   1   8    1.29    0.26
   1  -1   8    1.41    0.30
  -1  -1  -8    0.87    0.31
  -1   1  -8    1.94    0.48
  -1   1  -8    1.09    0.27
  -1   1  -8    1.37    0.42
  -1  -1  -8    1.56    0.25
  -1  -1  -8    1.18    0.22
  -1  -1  -8    1.30    0.22
   1  -1   8    1.35    0.23
  -1   1  -8    1.52    0.19
   1   1   8    1.29    0.21
   1   1   8    1.10    0.31
  -1   1  -9    1.10    0.48
  -1  -1  -9    1.72    0.50
   1   1   9    1.47    0.33
   1  -1   9    1.22    0.33
   1  -1   9    1.58    0.33
   1   1   9    1.14    0.26
  -1   1  -9    0.88    0.46
  -1  -1  -9    1.79    0.43
  -1  -1  -9    1.15    0.25
  -1  -1  -9    1.59    0.26
  -1  -1  -9    1.78    0.27
   1  -1   9    1.52    0.24
  -1   1  -9    1.48    0.18
   1   1   9    1.35    0.22
   1   1   9    1.25    0.35
  -1   1 -10    4.52    0.80
  -1  -1 -10    3.43    0.67
   1   1  10    2.99    0.42
   1  -1  10    2.99    0.49
   1  -1  10    2.87    0.45
   1   1  10    3.38    0.43
  -1   1 -10    3.46    0.68
  -1  -1 -10    3.96    0.64
  -1  -1 -10    3.21    0.38
  -1  -1 -10    2.60    0.34
  -1  -1 -10    3.39    0.37
   1   1  10    3.69    0.31
   1   1  10    3.38    0.56
   1   1  11   27.08    1.59
   1  -1  11   29.71    1.76
   1   1  11   25.27    1.64
   1  -1  11   24.66    1.69
  -1  -1 -11   25.82    1.92
  -1   1 -11   25.60    2.09
  -1  -1 -11   29.53    1.57
  -1  -1 -11   27.30    1.51
  -1  -1 -11   28.23    1.52
  -1   1 -11   29.00    2.28
  -1  -1 -11   22.89    1.99
   1   1  11   26.77    1.86
   1   1  12   13.94    0.99
   1  -1  12   14.97    1.12
   1  -1  12   13.45    1.12
   1   1  12   13.50    1.06
  -1   1 -12   12.95    1.33
  -1  -1 -12   14.09    1.34
  -1   1 -12   13.81    1.48
  -1  -1 -12   15.04    0.98
  -1  -1 -12   15.13    0.92
  -1  -1 -12   14.08    0.90
  -1  -1 -12   14.22    1.43
  -1   1 -12   13.08    1.53
   1   1  12   13.95    1.27
   1   1  13   66.53    3.63
   1  -1  13   62.00    3.70
   1   1  13   74.01    3.49
   1  -1  13   69.49    3.64
  -1   1 -13   73.59    4.16
  -1  -1 -13   68.33    4.02
  -1   1 -13   66.96    4.23
  -1  -1 -13   64.33    4.16
  -1   1 -13   65.05    4.34
   1   1  13   65.62    3.92
   1  -1  14   -0.08    0.31
   1   1  14   -0.20    0.29
   1   1  14    0.35    0.24
   1  -1  14    0.24    0.28
  -1  -1 -14    0.12    0.45
  -1   1 -14   -0.29    0.61
  -1   1 -14   -0.37    0.48
  -1  -1 -14    0.29    0.48
  -1   1 -14   -0.34    0.48
  -1  -1 -14    0.48    0.60
   1   1  14    0.54    0.45
   1   1  15   10.20    1.02
   1  -1  15   10.84    1.11
   1  -1  15   14.11    1.03
  -1  -1 -15   11.86    1.37
  -1   1 -15   14.02    1.53
  -1  -1 -15   11.09    1.56
  -1  -1 -15   12.57    1.52
  -1   1 -15   10.69    1.50
   1  -1  15   13.20    1.38
   1   1  15   10.98    1.29
   1  -1  16    5.86    0.79
   1   1  16    3.56    0.62
   1   1  16    4.18    1.06
  -1   1 -16    3.97    0.89
  -1  -1 -16    4.19    0.88
  -1   1 -16    3.66    1.01
  -1  -1 -16    4.44    1.09
   1  -1  16    3.50    0.82
   1   1  16    3.35    0.85
   1  -1  17   45.52    2.82
   1   1  17   46.72    2.73
   1   1  17   35.91    3.29
  -1   1 -17   44.30    3.19
  -1  -1 -17   44.51    3.15
  -1   1 -17   46.68    3.57
  -1   1 -17   41.56    3.62
  -1  -1 -17   43.21    3.47
   1  -1  17   38.26    2.99
   1  -1  18    9.71    1.09
   1   1  18   10.39    1.69
  -1  -1 -18    8.28    1.25
  -1   1 -18    9.17    1.33
  -1  -1 -18    9.79    1.53
  -1   1 -18    9.04    1.61
   1  -1  18    8.13    1.24
   1  -1  19   15.87    1.45
   1   1  19   12.35    1.83
  -1  -1 -19   14.95    1.65
  -1   1 -19   12.70    1.66
  -1  -1 -19   15.41    1.94
  -1   1 -19   13.91    2.04
   1  -1  19   12.82    1.63
   1   1  20    8.81    1.59
  -1  -1 -20    5.53    1.13
  -1   1 -20    8.78    1.33
  -1   1 -20    7.37    1.58
   1  -1  20    6.67    1.17
  -1  -2  20    5.08    0.92
  -1   2  20    5.01    1.27
  -1  -2  20    3.34    1.09
  -1  -2  20    5.35    1.22
   1  -2 -20    4.85    1.04
   1  -2 -20    3.21    1.22
   1   2 -20    4.11    1.06
   1   2 -20    3.21    1.16
  -1  -2  20    6.94    1.18
  -1  -2  19   61.12    3.63
  -1  -2  19   57.25    4.11
  -1   2  19   58.00    4.15
   1  -2 -19   43.07    3.94
   1   2 -19   54.62    3.87
   1  -2 -19   47.71    3.71
   1  -2 -19   50.67    4.05
   1   2 -19   47.73    4.40
  -1  -2  19   57.09    3.80
  -1  -2  18    0.12    0.45
  -1   2  18    0.09    0.39
  -1   2  18    0.56    0.66
  -1   2  18    0.29    0.59
  -1  -2  18   -0.37    0.78
   1  -2 -18    0.16    0.58
   1  -2 -18    0.78    0.79
   1   2 -18    1.37    0.89
   1   2 -18    0.52    0.88
   1  -2 -18    0.80    0.70
  -1  -2  18    0.85    0.62
  -1  -2  17    3.67    0.74
  -1   2  17    1.76    0.72
  -1  -2  17    2.44    0.95
  -1   2  17    2.51    0.88
   1  -2 -17    1.44    0.84
   1   2 -17    1.27    0.76
   1  -2 -17    2.10    0.91
   1   2 -17    2.01    1.00
  -1  -2  17    1.86    0.65
  -1   2  16    3.73    1.02
  -1  -2  16    4.10    1.06
   1  -2 -16    2.68    0.97
   1   2 -16    3.22    1.00
   1  -2 -16    5.28    1.13
   1   2 -16    3.60    1.17
  -1  -2  16    4.30    0.82
  -1   2  15   40.66    3.18
   1  -2 -15   43.00    3.17
   1   2 -15   46.48    3.26
   1  -2 -15   35.90    3.09
   1   2 -15   38.52    3.52
  -1  -2  15   43.91    2.89
  -1   2  14    6.95    1.13
   1  -2 -14    6.75    1.12
   1   2 -14    4.99    1.02
   1   2 -14    4.47    1.21
   1  -2 -14    5.95    1.06
  -1  -2  14    6.38    0.90
  -1   2  13   35.93    2.79
   1   2 -13   35.57    3.11
   1   2 -13   41.68    3.12
   1  -2 -13   40.33    2.95
   1   2 -13   40.18    2.83
  -1   2  12   23.94    2.05
   1   2 -12   26.52    2.05
   1   2 -12   27.37    2.29
   1  -2 -12   21.76    2.05
   1  -2 -11  106.53    5.76
   1   2 -11  100.71    5.88
   1   2 -11  109.01    5.62
  -1   2  11  100.33    4.87
  -1   2  11  106.21    5.65
  -1  -2  11  116.75    5.14
   1  -2 -11   96.95    4.74
   1  -2 -11   99.43    4.72
   1   2 -11  108.12    4.99
  -1   2  11  105.89    4.84
   1  -2 -10   34.49    2.46
  -1   2  10   33.56    2.36
  -1  -2  10   37.90    2.01
   1   2 -10   36.94    2.33
   1  -2 -10   35.52    2.30
  -1   2  10   30.51    1.78
   1  -2 -10   35.43    1.68
   1  -2 -10   34.98    1.72
   1   2 -10   35.10    1.88
  -1   2  10   33.91    1.75
   1  -2  -9  145.56    7.62
  -1   2   9  145.63    7.50
  -1  -2   9  169.00    7.17
   1   2  -9  159.02    7.47
  -1   2   9  141.83    6.93
   1  -2  -9  156.14    7.45
   1  -2  -9  146.81    6.86
   1  -2  -9  153.06    7.09
   1  -2  -9  144.79    7.07
   1   2  -9  157.70    7.01
  -1   2   9  139.51    6.87
   1  -2  -8   47.35    2.92
  -1  -2   8   51.01    2.53
  -1   2   8   44.78    2.77
   1   2  -8   52.34    2.77
   1  -2  -8   46.10    2.69
  -1   2   8   43.64    2.33
   1  -2  -8   46.90    2.28
   1  -2  -8   51.45    2.50
   1  -2  -8   45.15    2.28
   1  -2  -8   50.83    2.48
   1   2  -8   50.42    2.39
  -1   2   8   46.07    2.27
   1  -2  -7  186.73    8.67
  -1   2   7  172.51    8.51
   1   2  -7  191.45    8.35
  -1  -2   7  188.56    8.27
   1   2  -7  184.86    8.45
  -1   2   7  169.55    8.09
   1  -2  -7  180.93    8.44
   1  -2  -7  173.03    8.03
  -1   2   7  171.69    8.36
  -1   2   7  175.62    8.37
   1  -2  -7  186.60    8.23
   1  -2  -7  179.66    8.22
   1   2  -7  174.41    8.13
   1  -2  -7  163.53    8.05
  -1   2   7  162.86    8.00
   1   2  -7  194.48    8.41
  -1  -2   7  183.58    8.19
   1   2  -6  163.72    7.51
   1  -2  -6  160.34    7.41
  -1   2   6  152.09    7.28
  -1  -2   6  158.13    7.08
   1   2  -6  159.85    7.11
   1  -2  -6  138.26    6.83
   1   2  -6  165.41    7.22
   1  -2  -6  156.37    7.21
   1  -2  -6  146.30    6.85
  -1   2   6  152.22    7.17
   1  -2  -6  154.35    7.03
  -1   2   6  151.44    7.16
   1  -2  -6  154.25    7.03
   1  -2  -6  139.93    6.90
   1   2  -6  162.82    7.15
  -1  -2   6  160.64    7.01
  -1   2   6  144.51    6.82
   1  -2  -5  166.71    7.55
   1   2  -5  168.45    7.67
   1  -2  -5  138.67    7.05
  -1  -2   5  163.83    7.30
   1   2  -5  174.11    7.32
  -1   2   5  154.32    7.41
  -1  -2   5  165.97    7.28
  -1   2   5  155.74    7.26
   1   2  -5  175.07    7.39
  -1  -2   5  153.36    7.11
  -1   2   5  147.22    7.15
   1  -2  -5  153.90    7.37
   1  -2  -5  156.67    7.17
   1  -2  -5  154.06    7.10
  -1   2   5  155.36    7.33
   1  -2  -5  154.10    7.24
   1   2  -5  154.25    7.44
   1  -2  -5  155.51    7.24
  -1   2   5  148.76    7.31
   1   2  -5  164.29    7.47
   1  -2  -5  152.31    7.16
  -1  -2   5  167.57    7.24
   1   2  -5  165.22    7.32
  -1  -2   5  167.53    7.34
   1  -2  -4    3.56    0.46
  -1   2   4    2.78    0.30
   1   2  -4    3.04    0.45
  -1   2   4    3.25    0.39
   1   2  -4    3.32    0.34
  -1  -2   4    3.29    0.34
   1   2  -4    3.58    0.36
  -1  -2   4    3.01    0.31
  -1   2   4    2.74    0.30
   1  -2  -4    3.62    0.37
  -1   2   4    2.92    0.26
  -1  -2   4    3.04    0.23
   1  -2  -4    2.82    0.26
   1  -2  -4    3.25    0.23
   1  -2  -4    3.38    0.33
  -1   2   4    2.98    0.34
   1  -2  -4    3.17    0.32
  -1   2   4    3.18    0.35
   1  -2  -4    2.42    0.19
  -1   2   4    3.06    0.31
   1  -2  -4    2.73    0.27
  -1  -2   4    3.35    0.35
   1   2  -4    3.44    0.34
   1   2  -3   34.96    1.89
  -1   2   3   33.61    1.64
   1   2  -3   32.21    1.70
  -1   2   3   34.78    1.74
  -1  -2   3   37.00    1.73
   1  -2  -3   31.22    1.73
  -1   2   3   34.07    1.66
   1   2  -3   38.30    1.72
  -1  -2   3   36.02    1.67
  -1   2   3   27.93    1.62
   1  -2  -3   30.70    1.63
   1  -2  -3   32.21    1.72
  -1  -2   3   35.70    1.60
   1  -2  -3   30.90    1.59
  -1   2   3   34.43    1.62
  -1   2   3   31.71    1.71
  -1   2   3   31.88    1.71
   1  -2  -3   32.11    1.67
   1  -2  -3   32.57    1.67
  -1   2   3   33.98    1.70
   1  -2  -3   31.14    1.64
   1  -2  -3   30.73    1.58
  -1  -2   3   35.45    1.71
   1   2  -3   35.92    1.71
   1  -2  -2  133.60    6.36
   1   2  -2  151.00    6.58
   1  -2  -2  129.02    6.42
  -1   2   2  133.26    6.42
   1   2  -2  148.26    6.45
  -1   2   2  143.01    6.38
   1   2  -2  152.82    6.41
   1   2  -2  145.88    6.37
   1  -2  -2  136.99    6.44
   1  -2  -2  122.37    6.39
  -1  -2   2  151.33    6.37
  -1   2   2  143.67    6.38
   1  -2  -2  132.69    6.37
  -1   2   2  136.34    6.45
   1  -2  -2  131.70    6.41
   1  -2  -2  131.75    6.41
  -1   2   2  134.88    6.45
  -1   2   2  136.15    6.41
   1  -2  -2  129.74    6.37
  -1   2   2  140.35    6.44
  -1  -2   2  141.23    6.45
   1  -2  -2  134.53    6.41
  -1  -2   2  146.84    6.43
  -1  -2   1  295.06   13.21
  -1   2   1  287.08   13.12
   1  -2  -1  286.64   13.12
   1  -2  -1  291.10   13.12
   1   2  -1  299.18   13.12
  -1   2   1  283.76   13.11
  -1  -2   1  273.00   13.11
   1   2  -1  316.04   13.17
  -1   2   1  294.12   13.11
   1   2  -1  303.74   13.12
  -1  -2   1  309.31   13.13
  -1   2   1  290.33   13.13
   1  -2  -1  248.27   13.12
  -1   2   1  294.35   13.17
  -1   2   1  299.67   13.17
  -1   2   1  306.42   13.18
   1  -2  -1  250.25   13.14
   1   2  -1  300.58   13.17
   1  -2  -1  252.23   13.13
  -1   2   1  312.91   13.19
  -1   2   1  281.12   13.13
  -1  -2   1  279.15   13.13
   1   2  -1  317.54   13.18
   1  -2  -1  264.67   13.10
  -1  -2   0   58.23    2.65
   1   2   0   56.87    2.71
   1   2   0   55.97    2.67
  -1   2   0   55.69    2.61
   1  -2   0   58.58    2.62
  -1  -2   0   49.07    2.60
   1   2   0   56.11    2.61
   1  -2   0   52.99    2.72
  -1  -2   0   59.12    2.68
  -1   2   0   58.74    2.69
   1  -2   0   54.77    2.66
   1   2   0   53.19    2.63
  -1   2   0   57.52    2.62
  -1  -2   0   52.72    2.62
   1  -2   0   52.10    2.62
  -1   2   0   56.64    2.68
  -1   2   0   63.66    2.74
   1   2   0   52.83    2.62
  -1  -2   0   57.04    2.61
   1  -2   1   72.78    3.46
   1   2   1   68.45    3.45
  -1  -2  -1   72.96    3.45
  -1   2  -1   74.62    3.46
   1   2   1   72.35    3.45
   1   2   1   72.68    3.36
  -1   2  -1   77.99    3.47
  -1  -2  -1   66.50    3.43
   1   2   1   74.41    3.43
  -1   2  -1   73.36    3.48
   1  -2   1   81.95    3.52
   1   2   1   77.03    3.52
   1   2   1   75.60    3.56
  -1   2  -1   89.53    3.54
   1   2   1   66.23    3.46
   1   2   1   66.64    3.46
  -1  -2  -1   70.80    3.43
   1   2   1   75.37    3.44
  -1   2  -1   76.23    3.43
   1  -2   1   69.98    3.43
  -1   2  -1   81.59    3.56
   1  -2   1   78.08    3.51
  -1  -2  -1   71.57    3.43
   1   2   1   68.74    3.43
   1   2   1   72.49    3.40
  -1   2  -1   78.02    3.44
  -1  -2  -1   71.65    3.40
   1  -2   1   72.19    3.44
  -1  -2  -2   94.08    4.58
  -1   2  -2  101.23    4.62
   1  -2   2  101.75    4.64
  -1   2  -2  103.68    4.59
   1  -2   2  102.29    4.61
   1   2   2   92.39    4.55
   1   2   2   96.16    4.58
   1   2   2   91.41    4.60
   1  -2   2   99.80    4.61
  -1   2  -2   98.69    4.62
   1   2   2  102.82    4.65
   1   2   2   93.26    4.55
   1   2   2   94.29    4.55
   1  -2   2  106.68    4.67
   1   2   2  100.01    4.60
   1  -2   2  104.07    4.73
   1  -2   2   97.53    4.59
  -1   2  -2  102.93    4.63
   1  -2   3  294.19   13.39
   1   2   3  273.77   13.07
   1  -2   3  292.77   13.11
  -1  -2  -3  255.90   13.09
   1  -2   3  300.16   13.18
   1  -2   3  317.25   13.23
  -1  -2  -3  285.26   13.13
   1   2   3  252.65   13.17
  -1  -2  -3  267.70   13.13
  -1   2  -3  293.88   13.16
  -1  -2  -3  270.90   13.12
   1  -2   3  290.17   13.15
   1   2   3  290.78   13.11
  -1   2  -3  292.73   13.12
   1  -2   3  299.85   13.17
  -1   2  -3  306.44   13.16
   1   2   3  295.87   13.15
   1  -2   3  306.25   13.27
   1  -2   4  203.21    9.17
   1   2   4  176.81    8.84
   1  -2   4  202.27    8.96
   1  -2   4  211.44    9.03
   1   2   4  176.02    8.77
   1   2   4  165.30    8.96
   1  -2   4  198.62    8.86
  -1  -2  -4  187.60    8.92
  -1   2  -4  196.38    8.96
  -1  -2  -4  188.46    8.86
   1   2   4  193.09    8.83
   1  -2   4  196.19    8.94
  -1  -2  -4  190.77    8.95
  -1   2  -4  194.41    9.15
  -1   2  -4  191.95    8.85
   1  -2   4  203.35    8.92
  -1   2  -4  208.62    9.04
  -1   2  -4  209.15    8.94
   1  -2   4  203.88    9.05
  -1  -2  -5  163.42    8.54
   1  -2   5  199.94    8.75
   1  -2   5  201.50    8.61
   1  -2   5  187.45    8.51
   1   2   5  164.77    8.40
   1   2   5  190.48    8.60
   1   2   5  169.63    8.33
  -1   2  -5  193.25    8.69
  -1  -2  -5  174.60    8.50
  -1   2  -5  164.61    8.70
  -1  -2  -5  174.88    8.54
  -1   2  -5  178.66    8.53
  -1  -2  -5  181.45    8.38
   1   2   5  182.28    8.36
   1  -2   5  183.52    8.50
  -1   2  -5  186.25    8.38
  -1   2  -5  195.97    8.60
   1  -2   5  191.47    8.45
   1  -2   5  190.40    8.61
   1  -2   6  199.97    8.81
   1  -2   6  191.84    8.58
   1   2   6  176.61    8.49
   1   2   6  168.89    8.38
  -1  -2  -6  181.81    8.60
  -1   2  -6  180.04    8.75
  -1  -2  -6  184.19    8.41
  -1   2  -6  185.37    8.62
  -1   2  -6  198.11    8.57
  -1   2  -6  173.78    8.39
  -1   2  -6  202.57    8.68
   1  -2   6  180.93    8.47
  -1  -2  -6  164.72    8.64
   1  -2   7  213.11    9.67
   1   2   7  188.46    9.28
   1  -2   7  206.36    9.47
  -1   2  -7  211.14    9.72
  -1  -2  -7  196.19    9.52
  -1  -2  -7  203.81    9.27
  -1   2  -7  200.61    9.25
   1  -2   7  205.60    9.33
  -1  -2  -7  183.56    9.58
  -1  -2  -8   20.43    1.47
   1  -2   8   24.78    1.50
   1   2   8   16.95    1.20
   1  -2   8   20.73    1.31
   1   2   8   20.03    1.17
  -1  -2  -8   19.06    1.37
  -1   2  -8   21.54    1.55
  -1  -2  -8   20.82    1.14
  -1   2  -8   22.70    1.12
   1   2   8   17.65    1.10
   1  -2   8   21.52    1.19
   1   2   8   18.84    1.34
   1  -2   8   19.09    1.35
  -1   2  -9   90.33    4.91
  -1  -2  -9   80.64    4.50
   1  -2   9   87.21    4.42
   1   2   9   82.96    4.16
   1  -2   9   80.16    4.27
   1   2   9   85.85    4.14
  -1   2  -9   91.76    4.67
  -1  -2  -9   81.21    4.40
  -1  -2  -9   89.93    4.07
  -1  -2  -9   84.19    3.90
  -1  -2  -9   84.26    3.90
  -1   2  -9   87.77    4.02
   1   2   9   78.52    3.99
   1  -2   9   80.57    4.37
   1   2   9   80.42    4.37
  -1  -2 -10   48.38    3.01
  -1   2 -10   47.04    3.27
   1   2  10   48.25    2.55
   1  -2  10   52.01    2.84
   1   2  10   48.14    2.59
   1  -2  10   48.99    2.74
  -1   2 -10   47.81    3.05
  -1  -2 -10   54.19    2.96
  -1  -2 -10   52.67    2.50
  -1  -2 -10   47.75    2.33
  -1  -2 -10   49.54    2.34
   1   2  10   48.23    2.39
  -1   2 -10   51.31    2.44
   1   2  10   48.49    2.86
   1  -2  10   50.40    2.87
  -1   2 -11   39.57    2.83
  -1  -2 -11   33.49    2.44
   1  -2  11   37.75    2.26
   1   2  11   41.16    2.00
   1   2  11   35.18    2.06
   1  -2  11   38.28    2.24
  -1   2 -11   37.76    2.59
  -1  -2 -11   38.65    2.41
  -1  -2 -11   35.73    1.92
  -1  -2 -11   34.59    1.76
  -1  -2 -11   35.96    1.77
  -1   2 -11   42.47    1.87
   1  -2  11   37.38    2.35
   1   2  11   33.50    2.30
   1   2  12    4.81    0.44
   1  -2  12    4.34    0.62
   1   2  12    4.30    0.52
   1  -2  12    3.69    0.58
  -1   2 -12    3.56    0.80
  -1  -2 -12    3.48    0.64
  -1  -2 -12    3.63    0.39
  -1  -2 -12    3.76    0.25
  -1  -2 -12    3.79    0.25
  -1  -2 -12    4.78    0.79
  -1   2 -12    3.76    0.82
  -1  -2 -12    3.66    0.78
   1   2  12    2.59    0.63
   1  -2  12    4.87    0.71
  -1  -2 -13   28.44    2.12
  -1   2 -13   27.64    2.30
  -1  -2 -13   23.30    2.18
   1  -2  13   26.87    1.88
   1   2  13   28.84    1.78
   1   2  13   30.07    1.56
   1  -2  13   29.29    1.87
  -1  -2 -13   26.90    2.20
  -1   2 -13   33.78    2.64
  -1  -2 -13   29.62    2.36
   1   2  13   26.46    2.03
   1  -2  13   27.23    2.02
  -1  -2 -14    7.63    1.17
  -1  -2 -14    6.94    0.95
  -1   2 -14    6.50    1.15
  -1   2 -14    8.06    1.11
   1  -2  14    6.84    0.83
   1   2  14    6.03    0.69
   1  -2  14    5.41    0.71
  -1   2 -14    5.25    1.09
  -1  -2 -14    7.67    1.13
   1   2  14    5.48    0.87
   1  -2  14    5.88    0.84
  -1  -2 -15    4.88    0.89
  -1   2 -15    4.84    0.97
   1  -2  15    5.81    0.79
   1   2  15    4.62    0.62
   1  -2  15    5.42    0.68
  -1   2 -15    3.66    1.03
  -1  -2 -15    2.86    0.90
   1   2  15    3.62    0.81
   1  -2  15    3.43    0.72
  -1  -2 -16    2.42    0.67
  -1   2 -16    1.32    0.65
   1  -2  16    1.15    0.47
   1   2  16    0.42    0.38
   1  -2  16    0.90    0.77
   1   2  16    2.37    0.89
  -1   2 -16   -0.61    0.64
  -1  -2 -16    1.01    0.61
   1   2  16    0.79    0.54
   1  -2  16    0.74    0.58
  -1   2 -17   42.26    3.17
  -1  -2 -17   49.16    3.21
   1  -2  17   40.21    2.77
   1  -2  17   37.40    3.32
   1   2  17   46.31    3.54
  -1   2 -17   43.28    3.54
  -1  -2 -17   37.57    3.17
   1  -2  17   43.22    3.02
   1   2  17   40.86    3.06
  -1   2 -18    2.40    0.85
  -1  -2 -18    3.16    0.86
   1  -2  18    3.31    0.70
   1   2  18    3.27    1.16
   1  -2  18    6.42    1.34
  -1  -2 -18    4.67    1.06
  -1   2 -18    2.95    1.02
  -1   2 -18    3.82    1.21
   1   2  18    3.05    0.86
   1  -2  18    3.01    0.80
  -1  -2 -19    0.79    0.66
  -1   2 -19    0.99    0.67
   1  -2  19    1.44    0.59
   1  -2  19   -0.21    0.81
   1   2  19    0.63    0.85
  -1   2 -19    0.26    0.90
   1  -2  19    0.61    0.57
   1  -2  20   16.31    2.10
   1   2  20   15.06    2.08
   1  -2  20   16.01    1.80
  -1   2 -20   16.77    2.29
  -1  -2 -20   15.18    1.79
  -1   2 -20   16.53    1.84
   1   3 -20    3.11    0.97
   1  -3 -20    0.21    0.85
   1  -3 -20    1.57    0.82
  -1  -3  20    2.41    0.76
  -1  -3  20    2.90    0.97
  -1  -3  20    3.19    1.08
  -1   3  20    2.78    1.06
   1   3 -20    2.28    1.19
  -1  -3  20    1.83    0.71
   1  -3 -19    0.61    0.83
   1  -3 -19    0.17    0.58
   1   3 -19    1.08    0.71
  -1  -3  19    2.23    0.73
  -1  -3  19    0.75    0.78
  -1   3  19    0.39    0.75
   1   3 -19    1.41    1.02
  -1  -3  19    0.29    0.64
   1  -3 -18   14.23    1.67
   1  -3 -18    8.69    1.74
   1   3 -18   13.43    1.83
  -1  -3  18   13.89    1.47
  -1  -3  18   10.59    1.63
  -1   3  18   13.42    1.80
   1   3 -18   13.85    2.20
  -1  -3  18   13.93    1.53
  -1   3  18   12.38    1.59
   1  -3 -17   20.10    2.23
   1   3 -17   15.73    2.07
  -1  -3  17   24.38    1.99
  -1  -3  17   24.55    2.32
  -1   3  17   26.48    2.44
   1  -3 -17   25.14    2.39
  -1   3  17   26.30    2.07
   1   3 -17   19.26    2.58
  -1  -3  17   23.49    2.03
   1   3 -16   10.82    1.59
   1  -3 -16   15.89    1.78
  -1  -3  16   12.11    1.34
  -1   3  16   17.28    1.89
  -1  -3  16    9.95    1.56
  -1   3  16   13.00    1.41
   1   3 -16   13.85    2.04
   1  -3 -16   14.66    1.76
  -1  -3  16   12.57    1.38
  -1   3  15    0.63    0.59
  -1  -3  15    0.45    0.64
  -1  -3  15    1.32    0.55
   1   3 -15    0.48    0.76
   1  -3 -15    0.32    0.65
   1  -3 -15    0.15    0.72
   1   3 -15    2.66    0.81
  -1   3  14   15.54    1.69
  -1  -3  14   16.08    1.66
  -1  -3  14   15.19    1.42
   1   3 -14   14.22    1.99
   1   3 -14   16.00    1.88
   1  -3 -14   15.46    1.66
   1   3 -14   14.41    1.65
   1  -3 -14   13.48    1.61
   1   3 -13   16.78    1.64
   1  -3 -13   15.32    1.61
  -1  -3  13   16.06    1.64
  -1   3  13   14.83    1.62
  -1  -3  13   17.64    1.45
   1   3 -13   17.21    1.88
   1  -3 -13   14.26    1.63
   1  -3 -12   15.29    1.59
  -1  -3  12   13.54    0.89
   1   3 -12   17.58    1.64
   1  -3 -12   14.80    1.49
  -1  -3  12   19.82    1.28
  -1  -3  12   16.07    1.58
  -1   3  12   17.55    1.63
   1   3 -12   16.57    1.13
  -1  -3  12   17.35    1.37
   1  -3 -11   10.18    1.24
   1   3 -11   11.21    1.22
   1  -3 -11   11.47    1.22
  -1  -3  11    9.79    0.69
  -1  -3  11   10.09    1.15
  -1  -3  11   12.85    0.97
  -1   3  11   11.43    1.24
   1   3 -11   11.96    0.88
  -1   3  11   11.20    0.65
   1  -3 -10   29.79    2.15
   1  -3 -10   29.57    2.05
   1   3 -10   32.21    2.10
  -1  -3  10   28.09    1.52
   1  -3 -10   25.96    1.94
  -1   3  10   27.39    1.57
  -1  -3  10   29.67    2.07
  -1   3  10   29.31    2.09
  -1  -3  10   31.97    1.81
   1  -3 -10   27.16    1.60
   1  -3 -10   26.70    1.60
   1   3 -10   31.99    1.69
  -1   3  10   28.83    1.44
   1  -3  -9   44.41    2.68
   1   3  -9   44.63    2.56
   1  -3  -9   37.88    2.46
   1  -3  -9   40.93    2.49
  -1  -3   9   39.95    2.07
  -1   3   9   37.44    2.10
  -1   3   9   40.25    2.59
  -1  -3   9   46.21    2.35
  -1  -3   9   43.95    2.60
   1  -3  -9   39.71    2.15
   1  -3  -9   41.96    2.16
   1   3  -9   44.65    2.21
  -1   3   9   40.24    1.97
   1  -3  -8  182.84    9.04
   1   3  -8  197.23    9.33
   1   3  -8  196.11    8.94
   1  -3  -8  179.74    8.88
  -1   3   8  180.26    8.53
  -1  -3   8  181.46    8.48
   1  -3  -8  189.19    8.88
  -1   3   8  190.14    9.02
  -1  -3   8  190.12    8.96
  -1  -3   8  196.44    8.76
  -1   3   8  172.71    8.75
   1  -3  -8  181.02    8.56
   1  -3  -8  181.97    8.57
  -1   3   8  179.21    8.77
   1   3  -8  188.23    8.59
   1   3  -8  202.46    8.93
  -1   3   8  175.95    8.37
  -1   3   7    0.20    0.07
   1   3  -7    0.48    0.27
   1  -3  -7    0.28    0.25
  -1  -3   7    0.45    0.15
  -1   3   7    0.39    0.15
   1   3  -7    0.50    0.28
   1  -3  -7    0.54    0.28
  -1   3   7    0.06    0.29
  -1  -3   7    0.18    0.26
  -1  -3   7    0.26    0.19
  -1   3   7    0.23    0.23
   1  -3  -7    0.57    0.19
   1  -3  -7    0.14    0.16
  -1   3   7   -0.09    0.24
   1   3  -7    0.31    0.17
   1   3  -7    0.28    0.33
   1  -3  -7    0.07    0.27
   1   3  -6  155.07    6.66
   1  -3  -6  127.05    6.56
  -1  -3   6  133.57    6.33
   1  -3  -6  130.81    6.40
   1  -3  -6  137.91    6.62
  -1  -3   6  142.66    6.67
  -1  -3   6  145.11    6.56
  -1   3   6  134.97    6.66
   1  -3  -6  132.64    6.40
   1  -3  -6  130.82    6.40
  -1   3   6  129.76    6.52
  -1   3   6  133.72    6.52
   1   3  -6  149.63    6.62
   1  -3  -6  145.56    6.77
   1   3  -6  142.69    6.97
  -1   3   5    4.06    0.38
   1   3  -5    3.91    0.60
   1   3  -5    4.28    0.46
  -1  -3   5    4.40    0.49
  -1  -3   5    4.79    0.46
  -1   3   5    4.38    0.50
  -1   3   5    4.54    0.41
   1  -3  -5    3.89    0.45
  -1  -3   5    4.94    0.42
   1   3  -5    4.75    0.47
   1  -3  -5    4.44    0.38
  -1  -3   5    4.18    0.34
   1  -3  -5    4.60    0.48
   1  -3  -5    4.87    0.40
   1  -3  -5    4.32    0.38
  -1   3   5    4.67    0.45
  -1   3   5    3.66    0.42
  -1   3   5    4.57    0.42
   1   3  -5    4.87    0.47
   1   3  -4  476.64   20.80
  -1   3   4  464.32   20.37
  -1  -3   4  477.52   20.54
  -1  -3   4  490.85   20.55
   1   3  -4  488.58   20.55
  -1   3   4  438.46   20.54
   1  -3  -4  371.00   20.29
  -1  -3   4  488.96   20.44
  -1   3   4  437.38   20.42
   1  -3  -4  431.22   20.47
   1   3  -4  533.24   20.54
  -1  -3   4  465.99   20.38
   1  -3  -4  418.12   20.41
   1  -3  -4  461.42   20.55
  -1  -3   4  481.11   20.63
  -1   3   4  459.33   20.32
   1  -3  -4  430.12   20.40
   1  -3  -4  429.87   20.40
  -1   3   4  451.18   20.48
  -1   3   4  447.98   20.48
  -1   3   4  434.97   20.44
  -1   3   4  410.13   20.35
  -1  -3   4  481.95   20.52
   1   3  -4  504.64   20.55
   1   3  -3   39.18    2.01
  -1   3   3   33.17    1.77
   1  -3  -3   30.64    1.76
   1  -3  -3   27.83    1.68
  -1  -3   3   36.98    1.79
  -1  -3   3   38.04    1.83
   1  -3  -3   35.47    1.75
  -1   3   3   35.64    1.70
  -1   3   3   34.18    1.71
  -1  -3   3   37.21    1.72
   1   3  -3   42.47    1.79
   1   3  -3   37.24    1.73
  -1  -3   3   39.57    1.73
   1  -3  -3   35.17    1.73
   1  -3  -3   32.24    1.74
   1  -3  -3   34.67    1.81
  -1   3   3   33.75    1.67
   1  -3  -3   33.60    1.72
  -1   3   3   34.58    1.77
  -1   3   3   35.49    1.78
  -1   3   3   30.82    1.70
  -1   3   3   35.17    1.77
  -1   3   3   28.92    1.61
  -1  -3   3   35.57    1.79
   1   3  -2  246.68   10.51
  -1   3   2  227.05   10.25
   1  -3  -2  234.33   10.22
   1  -3  -2  216.91   10.31
   1  -3  -2  181.25   10.32
  -1  -3   2  238.49   10.31
  -1  -3   2  235.63   10.40
   1   3  -2  239.66   10.33
  -1   3   2  221.50   10.29
  -1   3   2  232.66   10.46
   1   3  -2  247.03   10.30
  -1   3   2  228.75   10.27
   1  -3  -2  224.28   10.27
  -1  -3   2  247.10   10.32
   1   3  -2  233.08   10.30
   1  -3  -2  193.05   10.32
  -1   3   2  221.37   10.28
  -1   3   2  236.03   10.36
  -1   3   2  233.81   10.36
   1  -3  -2  216.20   10.28
  -1   3   2  209.24   10.31
  -1   3   2  222.04   10.32
  -1   3   2  231.96   10.36
  -1  -3   2  218.49   10.32
  -1  -3   2  233.59   10.35
  -1   3   2  183.86   10.23
   1  -3  -2  222.20   10.22
   1   3  -2  249.24   10.43
  -1  -3   1    0.81    0.21
   1   3  -1    0.79    0.20
   1  -3  -1    0.64    0.13
   1   3  -1    1.05    0.15
  -1   3   1    0.67    0.13
   1  -3  -1    0.67    0.13
   1  -3  -1    0.76    0.23
  -1  -3   1    0.75    0.13
   1  -3  -1    0.79    0.26
   1  -3  -1    0.86    0.15
  -1   3   1    0.70    0.20
   1   3  -1    0.87    0.17
  -1  -3   1    0.90    0.17
  -1   3   1    0.68    0.18
  -1   3   1    0.64    0.14
  -1  -3   1    0.78    0.15
   1  -3  -1    0.96    0.18
  -1   3   1    1.10    0.21
  -1   3   1    0.81    0.19
   1  -3  -1    0.64    0.14
   1  -3  -1    0.84    0.10
   1   3  -1    0.64    0.16
  -1   3   1    1.05    0.19
   1   3  -1    0.89    0.20
  -1  -3   0  188.73    8.67
   1   3   0  192.37    8.64
  -1  -3   0  175.04    8.61
   1   3   0  180.48    8.67
   1   3   0  184.13    8.58
   1  -3   0  196.70    8.59
   1  -3   0  196.03    8.79
  -1  -3   0  198.61    8.70
  -1   3   0  204.78    8.71
  -1   3   0  198.03    8.59
   1   3   0  184.88    8.60
  -1   3   0  188.81    8.72
  -1  -3   0  184.76    8.59
   1  -3   0  191.22    8.60
  -1   3   0  182.44    8.71
   1  -3   0  181.42    8.66
  -1  -3   0  177.01    8.57
   1  -3   0  192.43    8.63
   1   3   0  179.55    8.59
   1   3   1   47.19    2.36
   1   3   1   45.39    2.34
   1  -3   1   47.35    2.36
   1   3   1   48.56    2.37
  -1  -3  -1   47.23    2.36
  -1   3  -1   53.89    2.42
  -1  -3  -1   46.92    2.42
   1  -3   1   55.26    2.51
  -1   3  -1   50.36    2.45
   1   3   1   52.81    2.40
  -1  -3  -1   49.64    2.44
  -1  -3  -1   47.04    2.35
  -1   3  -1   49.45    2.35
   1  -3   1   51.91    2.34
   1  -3   1   46.99    2.43
   1   3   1   48.31    2.34
  -1   3  -1   49.26    2.47
   1   3   1   46.19    2.30
   1   3   1   47.68    2.34
  -1   3  -1   49.26    2.51
   1  -3   1   49.72    2.35
  -1   3  -1   53.62    2.34
   1   3   2  546.41   26.93
   1   3   2  575.69   26.91
   1  -3   2  601.42   26.94
   1   3   2  545.94   26.94
   1  -3   2  616.09   27.01
  -1   3  -2  613.40   26.98
  -1   3  -2  658.43   27.00
  -1  -3  -2  569.58   26.99
   1  -3   2  637.75   27.04
   1  -3   2  604.04   26.99
   1  -3   2  595.37   27.24
  -1   3  -2  601.34   26.94
   1   3   2  538.92   27.03
  -1  -3  -2  559.70   26.94
   1  -3   2  613.28   27.01
   1  -3   2  605.92   26.93
   1   3   2  575.25   26.93
  -1   3  -2  630.75   26.98
   1  -3   2  621.34   26.93
   1   3   2  569.39   26.92
  -1   3  -3    0.05    0.14
  -1  -3  -3    0.26    0.15
   1  -3   3    0.17    0.13
  -1  -3  -3    0.19    0.08
   1  -3   3    0.14    0.15
   1  -3   3    0.21    0.15
  -1   3  -3    0.22    0.14
  -1   3  -3    0.20    0.14
   1   3   3    0.19    0.14
  -1  -3  -3    0.24    0.17
   1   3   3   -0.17    0.19
   1  -3   3    0.42    0.19
   1  -3   3    0.21    0.30
  -1  -3  -3    0.32    0.11
   1   3   3    0.14    0.13
   1  -3   3    0.24    0.13
   1  -3   3    0.21    0.15
   1  -3   3    0.35    0.21
   1  -3   3    0.56    0.20
  -1   3  -3    0.21    0.14
  -1  -3  -4  164.65    8.30
  -1  -3  -4  163.91    8.24
   1  -3   4  184.42    8.37
   1   3   4  170.43    8.33
   1   3   4  181.06    8.45
   1  -3   4  197.21    8.46
   1  -3   4  181.54    8.43
  -1  -3  -4  168.98    8.38
   1  -3   4  196.14    8.68
  -1   3  -4  188.27    8.40
  -1   3  -4  177.02    8.63
  -1  -3  -4  169.49    8.38
   1   3   4  182.01    8.29
   1  -3   4  184.04    8.37
   1  -3   4  181.87    8.38
  -1   3  -4  187.97    8.48
  -1   3  -4  197.63    8.39
   1  -3   4  177.05    8.40
   1  -3   4  195.87    8.51
  -1  -3  -5    3.97    0.39
  -1  -3  -5    4.80    0.44
   1   3   5    3.94    0.40
   1  -3   5    4.79    0.49
   1   3   5    4.20    0.29
   1  -3   5    4.03    0.44
   1  -3   5    5.71    0.45
   1   3   5    5.05    0.52
  -1  -3  -5    4.49    0.46
  -1   3  -5    4.35    0.53
   1  -3   5    4.72    0.60
  -1  -3  -5    5.25    0.48
  -1   3  -5    4.98    0.47
   1  -3   5    5.23    0.46
   1   3   5    4.66    0.35
  -1   3  -5    4.25    0.57
  -1   3  -5    4.32    0.51
   1  -3   5    5.49    0.45
   1  -3   5    4.77    0.46
  -1   3  -5    4.34    0.43
  -1  -3  -6  128.38    6.44
   1  -3   6  142.81    6.37
   1   3   6  133.55    6.21
   1   3   6  122.70    6.34
   1  -3   6  139.46    6.47
  -1   3  -6  150.32    6.67
  -1  -3  -6  128.91    6.58
  -1  -3  -6  132.95    6.46
   1  -3   6  154.57    6.74
  -1   3  -6  144.81    6.78
  -1   3  -6  147.54    6.50
  -1  -3  -6  132.39    6.46
  -1  -3  -6  113.59    6.24
   1   3   6  131.10    6.21
  -1   3  -6  143.95    6.54
   1  -3   6  147.50    6.37
   1  -3   6  133.97    6.46
  -1  -3  -7   97.76    5.04
   1  -3   7  119.22    5.28
   1   3   7   97.10    4.93
   1   3   7   99.77    4.77
   1  -3   7  111.68    5.06
  -1  -3  -7  100.94    5.19
  -1   3  -7  110.86    5.26
  -1  -3  -7  104.23    5.06
  -1  -3  -7   87.26    4.76
  -1   3  -7  105.95    5.37
  -1   3  -7  114.40    5.14
   1  -3   7  107.90    5.07
  -1  -3  -8   16.12    1.18
  -1  -3  -8   14.92    1.17
   1  -3   8   17.94    1.26
   1   3   8   13.64    0.94
   1   3   8   14.78    0.90
   1   3   8   15.88    1.09
   1  -3   8   16.24    1.13
  -1   3  -8   15.37    1.28
  -1  -3  -8   16.33    1.17
  -1  -3  -8   15.81    1.28
  -1  -3  -8   12.93    0.85
  -1   3  -8   17.28    0.95
  -1   3  -8   15.42    1.16
   1  -3   8   16.28    1.15
  -1  -3  -9    7.97    0.81
  -1  -3  -9    7.22    0.79
   1  -3   9    8.79    0.85
   1   3   9    6.34    0.53
   1   3   9    7.64    0.57
   1  -3   9    5.47    0.64
  -1   3  -9    7.56    0.87
  -1  -3  -9    7.05    0.75
  -1  -3  -9    4.77    0.76
  -1  -3  -9    5.35    0.45
  -1   3  -9    7.23    0.54
   1   3   9    7.11    0.50
   1  -3   9    7.88    0.77
  -1  -3 -10    3.16    0.59
  -1   3 -10    3.38    0.77
  -1  -3 -10    3.90    0.65
   1   3  10    3.29    0.39
   1  -3  10    3.06    0.48
  -1  -3 -10    3.26    0.67
  -1   3 -10    3.30    0.65
  -1  -3 -10    2.52    0.51
   1  -3  10    4.23    0.63
   1   3  10    3.54    0.35
  -1  -3 -10    2.94    0.30
  -1   3 -10    3.27    0.36
   1   3  10    2.75    0.27
   1  -3  10    3.05    0.54
   1   3  10    2.99    0.54
  -1   3 -11   22.35    1.96
  -1  -3 -11   18.26    1.53
  -1  -3 -11   16.33    1.45
  -1   3 -11   19.50    1.66
  -1  -3 -11   15.76    1.56
  -1  -3 -11   16.36    1.39
   1  -3  11   18.45    1.33
   1   3  11   17.24    1.12
   1  -3  11   20.04    1.42
   1   3  11   17.68    0.97
  -1   3 -11   19.58    1.04
   1   3  11   14.99    0.85
   1   3  11   17.71    1.42
   1  -3  11   17.59    1.38
  -1  -3 -12   31.03    2.32
  -1   3 -12   33.45    2.70
  -1  -3 -12   27.11    2.30
  -1   3 -12   31.26    2.41
  -1  -3 -12   31.56    2.22
   1  -3  12   33.33    2.11
   1   3  12   31.00    1.86
   1  -3  12   32.56    2.10
   1   3  12   31.32    1.63
  -1   3 -12   36.39    1.74
   1   3  12   31.66    2.21
   1  -3  12   33.49    2.21
  -1  -3 -13    6.21    0.94
  -1   3 -13    6.82    1.16
  -1   3 -13    7.19    1.09
  -1  -3 -13    8.16    1.01
  -1  -3 -13    4.97    0.97
   1   3  13    6.04    0.64
   1  -3  13    6.63    0.82
   1  -3  13    7.39    0.83
  -1   3 -13    7.63    0.52
   1   3  13    6.69    0.92
   1  -3  13    7.21    0.92
  -1  -3 -14    9.84    1.17
   1   3  14   10.27    0.86
   1  -3  14    9.26    1.00
   1  -3  14    9.01    0.97
  -1  -3 -14    6.70    1.09
  -1   3 -14   11.32    1.54
   1  -3  14   10.18    1.13
   1   3  14    9.29    1.14
  -1  -3 -15   22.85    1.91
   1   3  15   20.71    1.45
   1  -3  15   21.46    1.70
   1  -3  15   21.15    1.57
  -1  -3 -15   22.73    2.01
  -1   3 -15   26.53    2.47
   1  -3  15   18.78    1.75
   1   3  15   18.08    1.81
  -1  -3 -16   11.75    1.42
  -1   3 -16   14.39    1.63
   1  -3  16   13.51    1.31
   1  -3  16   13.11    1.74
   1  -3  16   12.33    1.14
   1   3  16   15.38    1.82
  -1  -3 -16   10.26    1.47
  -1   3 -16   13.80    1.86
   1   3  16   13.84    1.50
   1  -3  16   14.15    1.45
  -1   3 -17   -0.16    0.62
  -1  -3 -17    0.58    0.57
   1  -3  17    0.54    0.41
   1   3  17    0.19    0.73
   1  -3  17   -0.19    0.70
  -1   3 -17   -0.23    0.88
  -1  -3 -17    0.31    0.57
   1  -3  17   -0.27    0.57
   1   3  17    0.14    0.57
  -1  -3 -18    1.22    0.67
  -1   3 -18    3.15    0.89
   1  -3  18    0.91    0.53
   1  -3  18    4.01    1.10
   1   3  18    1.42    0.93
  -1   3 -18    2.86    1.10
   1   3  18    0.62    0.59
   1  -3  18    1.84    0.72
  -1   3 -19    4.42    1.00
  -1  -3 -19    2.86    0.87
   1  -3  19    3.29    0.82
   1  -3  19    3.75    1.15
   1   3  19    4.63    1.25
  -1   3 -19    4.19    1.28
  -1   3 -19    4.70    1.26
   1  -3  19    3.90    0.85
  -1   3 -20    2.25    0.82
  -1  -3 -20    3.12    0.92
   1  -3  20    2.88    0.74
   1  -3  20    2.11    1.07
   1   3  20    2.12    0.97
  -1   3 -20    1.99    1.07
   1  -3  20    3.00    0.88
   1  -4 -20    8.23    1.60
   1  -4 -20    8.99    1.43
   1   4 -20    8.47    1.53
  -1  -4  20    9.51    1.30
  -1  -4  20   10.84    1.62
  -1  -4  20   11.60    1.68
  -1   4  20   10.10    1.62
   1   4 -20   12.36    2.12
  -1  -4  20   12.38    1.45
   1   4 -19    5.01    1.16
   1  -4 -19    5.68    1.31
   1  -4 -19    6.33    1.19
  -1  -4  19    7.63    1.11
  -1  -4  19    5.54    1.25
  -1   4  19    4.83    1.20
   1   4 -19    5.40    1.42
  -1  -4  19    6.93    1.09
  -1   4  18    0.37    0.76
  -1  -4  18    0.71    0.68
  -1  -4  18   -0.27    0.50
  -1   4  18    0.33    0.58
   1   4 -18   -0.29    0.70
   1  -4 -18   -0.16    0.52
   1   4 -18    0.39    0.87
   1  -4 -18    0.58    0.81
   1  -4 -17    6.39    1.16
   1  -4 -17    7.94    1.39
   1   4 -17    5.46    1.25
  -1  -4  17    8.68    1.13
  -1  -4  17    7.93    1.34
  -1   4  17    6.22    1.29
   1   4 -17    7.67    1.73
  -1  -4  17   10.07    1.23
   1   4 -16    6.45    1.25
   1  -4 -16    7.05    1.32
  -1  -4  16    8.74    1.08
  -1  -4  16    6.83    1.20
  -1   4  16    9.23    1.35
  -1   4  16    7.36    1.06
   1   4 -16    6.22    1.47
  -1  -4  16    6.69    1.00
   1   4 -15    7.66    1.25
   1  -4 -15    5.41    1.11
  -1  -4  15    7.16    0.96
  -1   4  15    5.64    0.87
  -1  -4  15    4.90    1.00
  -1   4  15    6.28    1.16
  -1  -4  15    5.85    0.92
   1   4 -15    6.88    1.51
   1   4 -15    6.39    1.30
  -1   4  14   34.44    2.61
  -1  -4  14   33.11    2.55
  -1  -4  14   33.36    2.31
  -1   4  14   31.15    2.22
   1  -4 -14   29.68    2.53
   1   4 -14   32.92    2.59
   1  -4 -13   63.62    4.12
   1  -4 -13   55.36    3.98
   1   4 -13   68.16    4.18
  -1  -4  13   69.24    3.71
  -1   4  13   66.71    4.16
  -1  -4  13   68.10    4.12
   1   4 -13   70.96    3.62
  -1  -4  13   69.19    3.86
   1  -4 -12   21.43    1.86
  -1  -4  12   18.67    1.16
   1   4 -12   23.43    1.90
   1  -4 -12   18.20    1.74
  -1   4  12   22.60    1.89
  -1  -4  12   22.33    1.85
  -1  -4  12   23.98    1.57
   1   4 -12   21.38    1.42
  -1  -4  12   22.11    1.60
   1  -4 -11   52.78    3.23
   1   4 -11   56.44    3.26
   1  -4 -11   54.65    3.22
  -1  -4  11   54.31    2.55
  -1  -4  11   51.43    3.16
  -1  -4  11   59.91    2.96
  -1   4  11   54.09    3.26
   1   4 -11   59.20    2.80
  -1   4  11   45.32    2.35
  -1  -4  11   57.10    2.99
   1   4 -10   37.73    2.74
   1   4 -10   40.00    2.48
   1  -4 -10   37.53    2.41
  -1  -4  10   37.44    1.89
   1  -4 -10   36.83    1.91
   1  -4 -10   31.81    2.28
  -1  -4  10   41.69    2.24
  -1  -4  10   37.21    2.39
  -1   4  10   34.20    2.43
   1  -4 -10   35.50    1.90
   1   4 -10   39.65    2.08
  -1  -4  10   40.84    2.25
  -1   4  10   33.97    1.71
   1   4  -9  113.75    5.83
   1  -4  -9  102.52    5.29
   1   4  -9  116.72    5.42
  -1  -4   9  102.07    4.84
   1  -4  -9  102.96    5.27
   1  -4  -9   98.36    4.85
  -1   4   9  108.94    5.41
  -1  -4   9  116.90    5.20
  -1  -4   9  111.55    5.38
  -1   4   9  101.58    5.11
   1  -4  -9   99.94    4.85
  -1   4   9  103.00    5.13
   1   4  -9  110.24    5.01
   1   4  -9  120.96    5.43
  -1  -4   9  113.21    5.16
  -1   4   9   92.67    4.65
  -1   4   8   -0.05    0.08
   1   4  -8    0.41    0.33
   1   4  -8   -0.13    0.31
   1  -4  -8   -0.07    0.32
   1  -4  -8    0.07    0.27
  -1  -4   8   -0.03    0.13
  -1   4   8    0.44    0.35
  -1  -4   8   -0.14    0.34
  -1   4   8    0.12    0.21
  -1  -4   8   -0.05    0.24
  -1   4   8    0.10    0.27
   1  -4  -8   -0.08    0.15
   1  -4  -8    0.35    0.17
  -1   4   8   -0.05    0.24
   1   4  -8   -0.12    0.19
   1   4  -8    0.12    0.36
   1   4  -7  148.97    7.18
  -1   4   7  130.43    6.45
   1   4  -7  155.61    6.77
   1  -4  -7  134.98    6.67
  -1  -4   7  137.91    6.39
   1  -4  -7  141.24    6.73
  -1   4   7  124.82    6.42
   1  -4  -7  136.99    6.40
  -1  -4   7  133.19    6.69
  -1   4   7  129.67    6.74
  -1  -4   7  148.76    6.66
  -1   4   7  137.88    6.56
   1  -4  -7  132.24    6.39
  -1   4   7  137.32    6.57
  -1   4   7  124.01    6.42
   1   4  -7  160.52    6.79
  -1   4   6   94.50    4.24
   1   4  -6  104.60    4.94
  -1  -4   6   93.08    4.49
  -1   4   6   90.38    4.50
  -1  -4   6   97.63    4.48
   1  -4  -6   85.83    4.42
   1   4  -6  106.41    4.54
   1  -4  -6   88.93    4.24
  -1  -4   6   95.58    4.25
   1  -4  -6   88.69    4.31
   1  -4  -6   89.95    4.49
  -1   4   6   89.92    4.36
   1  -4  -6   88.41    4.24
  -1   4   6   90.11    4.37
  -1   4   6   79.01    4.14
  -1   4   6   90.24    4.31
   1   4  -6  101.92    4.55
  -1   4   6   82.99    4.06
  -1   4   5  144.34    6.07
   1   4  -5  150.46    6.71
  -1   4   5  121.81    6.29
  -1  -4   5  136.41    6.33
  -1  -4   5  146.58    6.34
   1   4  -5  154.82    6.34
   1  -4  -5  130.45    6.25
  -1  -4   5  141.76    6.18
  -1   4   5  130.74    6.17
   1  -4  -5  137.11    6.34
   1  -4  -5  121.34    6.18
  -1  -4   5  137.10    6.14
  -1   4   5  133.80    6.01
  -1   4   5  131.27    6.22
  -1   4   5  130.99    6.23
  -1   4   5  132.38    6.20
  -1   4   5  119.57    6.08
  -1   4   5  114.14    5.97
   1   4  -5  143.42    6.35
   1   4  -4   19.73    1.35
  -1  -4   4   18.52    1.09
   1  -4  -4   16.11    0.90
  -1  -4   4   19.22    1.15
  -1   4   4   16.99    1.08
  -1   4   4   17.86    1.00
   1   4  -4   22.27    1.11
  -1  -4   4   19.12    1.00
  -1   4   4   19.09    0.98
   1  -4  -4   17.35    1.05
   1  -4  -4   16.95    1.05
  -1  -4   4   19.38    1.03
   1  -4  -4   18.00    1.13
  -1   4   4   17.17    0.93
  -1  -4   4   19.33    1.19
  -1   4   4   18.96    1.08
  -1   4   4   17.69    1.06
  -1   4   4   17.15    0.99
  -1   4   4   15.99    1.03
   1   4  -4   18.06    1.21
  -1   4   4   15.26    0.88
  -1   4   3   74.39    3.41
   1   4  -3   81.30    3.83
  -1   4   3   71.84    3.51
   1  -4  -3   61.83    3.45
  -1  -4   3   79.33    3.52
  -1  -4   3   77.86    3.64
  -1   4   3   77.05    3.45
  -1   4   3   70.46    3.65
   1  -4  -3   69.98    3.48
   1   4  -3   86.98    3.53
  -1   4   3   67.84    3.44
   1   4  -3   78.05    3.53
   1  -4  -3   68.73    3.54
  -1  -4   3   78.63    3.53
  -1   4   3   72.25    3.44
  -1  -4   3   72.19    3.62
  -1   4   3   76.49    3.56
  -1   4   3   68.74    3.53
  -1   4   3   69.00    3.49
  -1   4   3   66.02    3.52
  -1   4   3   64.38    3.40
   1   4  -3   77.99    3.69
  -1  -4   3   79.10    3.58
   1   4  -2   87.08    4.05
   1   4  -2   81.34    3.80
   1  -4  -2   72.24    3.78
   1  -4  -2   76.39    3.86
  -1  -4   2   83.96    3.77
  -1   4   2   80.12    3.76
  -1  -4   2   85.32    3.93
   1   4  -2   90.88    3.77
   1  -4  -2   84.78    3.78
  -1   4   2   82.55    3.76
  -1   4   2   90.66    4.01
   1  -4  -2   78.92    3.75
  -1  -4   2   86.40    3.86
   1  -4  -2   71.83    3.87
   1   4  -2   84.31    3.84
  -1   4   2   85.00    3.89
  -1  -4   2   84.32    3.90
  -1   4   2   76.62    3.80
  -1   4   2   85.12    3.89
  -1   4   2   81.81    3.88
  -1   4   2   77.45    3.79
  -1   4   2   77.54    3.84
  -1  -4   2   76.68    3.79
  -1  -4   2   75.03    3.67
   1   4  -2   89.38    3.95
  -1   4   2   73.86    3.77
  -1   4   2   72.14    3.68
   1   4  -1  262.86   12.16
  -1  -4   1  242.68   12.13
   1  -4  -1  274.67   11.99
  -1   4   1  268.79   11.98
   1  -4  -1  262.67   11.99
  -1  -4   1  266.73   11.98
   1   4  -1  270.55   11.99
   1  -4  -1  240.47   12.16
  -1   4   1  266.47   12.20
   1  -4  -1  272.45   11.97
   1  -4  -1  271.47   12.03
   1  -4  -1  267.38   12.28
   1   4  -1  275.31   12.11
  -1  -4   1  264.52   12.12
  -1  -4   1  260.21   12.06
  -1   4   1  273.97   12.14
  -1  -4   1  255.24   11.99
  -1   4   1  252.68   12.11
  -1   4   1  267.68   11.99
  -1  -4   1  255.48   11.95
   1  -4  -1  257.34   12.03
   1  -4  -1  264.51   11.97
  -1   4   1  254.14   12.08
   1   4  -1  271.84   12.15
  -1   4   1  228.68   11.99
   1   4   0  145.97    6.94
  -1   4   0  145.07    6.88
  -1  -4   0  146.10    6.89
  -1  -4   0  151.87    6.98
  -1   4   0  154.82    6.97
   1  -4   0  155.68    7.16
   1  -4   0  124.63    7.04
  -1  -4   0  147.69    7.02
   1  -4   0  159.00    6.86
   1  -4   0  145.40    7.13
   1   4   0  151.97    6.85
  -1  -4   0  145.92    6.88
  -1   4   0  156.28    6.85
   1   4   0  149.23    6.88
  -1   4   0  152.84    7.04
  -1  -4   0  146.45    6.86
   1  -4   0  151.73    6.88
   1  -4   0  154.31    6.92
  -1  -4   0  140.67    6.84
   1   4   0  159.53    7.02
  -1   4   0  144.53    7.02
   1  -4   0  155.55    6.98
   1   4   0  146.55    6.86
  -1  -4  -1   67.80    3.26
   1   4   1   60.72    3.22
   1   4   1   67.52    3.28
  -1  -4  -1   65.61    3.36
   1   4   1   71.02    3.33
  -1  -4  -1   62.96    3.37
   1  -4   1   73.07    3.46
  -1   4  -1   75.56    3.33
  -1   4  -1   69.62    3.37
  -1   4  -1   67.43    3.22
  -1  -4  -1   65.81    3.22
   1   4   1   65.28    3.21
  -1   4  -1   72.26    3.41
   1  -4   1   72.01    3.22
   1  -4   1   73.71    3.36
  -1   4  -1   73.25    3.21
   1  -4   1   71.65    3.37
  -1   4  -1   69.08    3.43
   1   4   1   64.40    3.22
   1   4   1   68.29    3.18
   1   4   2    4.62    0.33
   1  -4   2    4.02    0.33
   1   4   2    3.95    0.33
   1   4   2    3.80    0.31
  -1   4  -2    4.16    0.39
   1  -4   2    4.98    0.46
   1   4   2    3.09    0.34
  -1   4  -2    4.64    0.41
  -1  -4  -2    4.41    0.44
   1  -4   2    4.31    0.37
  -1  -4  -2    3.51    0.40
   1   4   2    3.71    0.35
  -1   4  -2    4.38    0.33
  -1  -4  -2    4.08    0.33
  -1   4  -2    4.11    0.44
   1   4   2    3.60    0.31
   1  -4   2    4.13    0.32
   1  -4   2    3.94    0.39
   1  -4   2    4.03    0.31
   1  -4   2    4.42    0.46
  -1   4  -2    4.07    0.37
  -1   4  -2    4.07    0.48
   1   4   3  320.20   15.03
   1  -4   3  306.79   15.18
  -1   4  -3  357.14   15.17
  -1   4  -3  360.81   15.17
  -1  -4  -3  276.57   15.18
   1   4   3  308.37   15.13
   1  -4   3  351.98   15.24
   1   4   3  294.71   15.13
   1  -4   3  359.56   15.17
  -1   4  -3  348.78   15.12
  -1  -4  -3  311.57   15.10
   1   4   3  319.31   15.20
   1  -4   3  328.08   15.09
  -1   4  -3  321.02   15.38
   1  -4   3  352.02   15.46
   1  -4   3  346.20   15.17
   1  -4   3  331.30   15.23
  -1   4  -3  348.31   15.13
   1  -4   3  331.35   15.06
  -1   4  -3  332.24   15.35
   1  -4   3  325.46   15.17
   1  -4   4  157.20    6.68
   1   4   4  119.45    6.61
   1   4   4  128.07    6.59
   1  -4   4  146.77    6.70
   1  -4   4  143.74    6.66
  -1  -4  -4  123.93    6.65
   1  -4   4  145.91    6.92
  -1   4  -4  151.89    6.62
   1  -4   4  140.97    6.58
  -1   4  -4  142.15    6.91
   1   4   4  142.55    6.58
  -1  -4  -4  127.99    6.58
  -1   4  -4  141.25    6.73
   1  -4   4  139.90    6.65
   1  -4   4  144.65    6.56
  -1   4  -4  150.81    6.61
   1   4   5  140.55    7.08
   1  -4   5  151.63    7.07
   1  -4   5  171.41    7.13
   1  -4   5  155.29    7.14
   1   4   5  139.79    7.03
  -1  -4  -5  142.59    7.09
   1  -4   5  162.89    7.38
   1   4   5  141.70    6.90
   1  -4   5  151.41    7.03
  -1   4  -5  159.13    7.09
  -1  -4  -5  137.97    7.05
  -1   4  -5  152.63    7.39
  -1   4  -5  151.00    7.17
   1  -4   5  145.06    7.08
  -1  -4  -6   13.45    0.82
   1   4   6   13.04    0.91
   1  -4   6   13.62    0.92
   1  -4   6   14.19    0.99
   1   4   6   13.39    0.70
  -1  -4  -6   12.74    0.95
  -1   4  -6   13.08    1.05
   1  -4   6   11.68    1.08
  -1   4  -6   15.78    1.22
   1   4   6   12.41    0.74
  -1   4  -6   14.91    1.04
   1  -4   6   13.50    0.94
  -1  -4  -7  207.42    9.53
   1  -4   7  209.65    9.68
   1   4   7  197.63    9.32
   1   4   7  209.53    9.58
   1  -4   7  216.58    9.59
  -1  -4  -7  180.11    9.73
  -1  -4  -7  195.32    9.67
  -1   4  -7  214.59    9.85
   1  -4   7  218.11    9.90
  -1   4  -7  216.91   10.01
   1   4   7  197.56    9.61
   1   4   7  196.68    9.30
  -1   4  -7  219.21    9.74
   1  -4   7  199.64    9.64
  -1  -4  -8   30.99    1.82
   1  -4   8   34.47    2.08
   1   4   8   30.41    1.59
   1  -4   8   31.83    1.80
   1  -4   8   30.66    1.87
  -1  -4  -8   30.15    1.91
  -1   4  -8   31.28    2.05
  -1  -4  -8   27.46    1.98
  -1   4  -8   32.61    2.19
  -1   4  -8   31.88    1.94
   1  -4   8   30.40    1.87
  -1  -4  -9   20.66    1.45
   1   4   9   20.47    1.15
   1  -4   9   23.26    1.62
   1   4   9   21.30    1.20
   1  -4   9   22.90    1.40
   1  -4   9   20.64    1.46
  -1  -4  -9   17.51    1.56
  -1   4  -9   24.29    1.74
  -1  -4  -9   19.95    1.49
  -1   4  -9   23.15    1.78
  -1   4  -9   21.75    1.28
  -1   4  -9   23.58    1.57
   1  -4   9   23.89    1.54
  -1  -4 -10   42.33    2.54
   1  -4  10   43.57    2.37
   1  -4  10   41.57    2.48
   1   4  10   42.47    2.18
  -1  -4 -10   40.28    2.69
  -1   4 -10   42.51    2.76
  -1  -4 -10   40.08    2.53
   1   4  10   41.65    2.02
   1  -4  10   47.34    2.65
  -1   4 -10   44.14    2.23
   1   4  10   37.45    2.07
  -1   4 -10   51.00    2.67
   1  -4  10   45.02    2.55
  -1  -4 -11  101.36    5.28
  -1  -4 -11  106.91    5.35
  -1   4 -11  105.33    5.55
  -1  -4 -11   99.12    5.47
   1  -4  11  104.20    5.04
   1  -4  11  105.95    5.22
   1   4  11  106.97    4.86
   1  -4  11  115.01    5.35
  -1   4 -11  108.57    4.86
   1   4  11   90.85    4.59
   1   4  11  102.48    5.31
   1  -4  11  106.33    5.28
  -1  -4 -12   10.44    1.10
  -1   4 -12   10.45    1.50
  -1   4 -12   11.35    1.31
  -1  -4 -12    9.81    1.24
  -1  -4 -12   11.96    1.18
   1  -4  12   10.63    0.92
   1   4  12   10.54    0.80
   1  -4  12   10.01    1.01
   1  -4  12   10.54    1.06
  -1   4 -12   11.58    0.79
   1  -4  12   10.30    1.07
   1   4  12    9.39    1.08
  -1  -4 -13   -0.10    0.44
  -1   4 -13    0.57    0.69
  -1  -4 -13    0.43    0.44
   1  -4  13    0.06    0.30
   1   4  13    0.04    0.21
   1  -4  13    0.09    0.35
   1  -4  13    0.77    0.40
  -1   4 -13    0.16    0.20
   1   4  13    0.42    0.41
   1  -4  13    0.29    0.38
  -1  -4 -14    7.99    1.12
   1  -4  14    9.58    0.92
   1   4  14    9.96    0.82
   1  -4  14    9.20    1.07
   1  -4  14   11.04    1.10
  -1  -4 -14   10.36    1.23
  -1   4 -14   13.17    1.77
   1   4  14   10.88    1.23
   1  -4  14   11.61    1.19
  -1  -4 -15   27.94    2.13
   1  -4  15   22.00    1.60
   1  -4  15   22.81    1.82
   1  -4  15   22.99    2.24
   1   4  15   19.48    2.23
   1  -4  15   25.96    1.82
  -1  -4 -15   23.84    2.01
  -1   4 -15   22.16    2.43
   1  -4  15   23.52    1.95
   1   4  15   23.19    1.99
  -1  -4 -16    5.22    0.93
   1  -4  16    5.03    0.83
   1   4  16    4.21    1.09
   1  -4  16    4.33    0.71
   1  -4  16    5.86    1.15
  -1   4 -16    2.95    1.03
  -1  -4 -16    5.80    0.99
   1  -4  16    5.45    0.91
   1   4  16    5.21    0.97
  -1  -4 -17    1.02    0.66
  -1   4 -17    2.96    0.87
   1  -4  17    1.93    0.63
   1   4  17    1.75    0.96
   1  -4  17    2.46    0.98
  -1   4 -17    1.19    0.95
   1   4  17    1.62    0.71
   1  -4  17    2.39    0.71
  -1   4 -18    7.55    1.29
  -1  -4 -18    7.54    1.24
   1  -4  18    7.28    1.03
   1  -4  18    7.57    1.46
   1   4  18    4.69    1.29
  -1   4 -18    8.20    1.55
   1  -4  18    8.21    1.20
   1   4  18    7.25    1.17
  -1  -4 -19    9.47    1.41
  -1   4 -19    8.61    1.40
   1  -4  19   10.54    1.27
   1  -4  19    7.35    1.52
   1   4  19    9.14    1.58
  -1   4 -19   12.71    2.04
  -1   4 -19    9.78    1.79
   1  -4  19   10.64    1.41
  -1   4 -20    2.84    0.95
  -1  -4 -20    3.81    0.98
   1  -4  20    4.81    0.90
   1  -4  20    5.66    1.40
   1   4  20    6.59    1.42
  -1   4 -20    3.31    1.30
   1  -4  20    4.39    0.99
   1   5 -20    4.25    1.11
   1  -5 -20    4.10    1.01
  -1  -5  20    8.98    1.22
  -1   5  20    6.62    1.36
  -1  -5  20    6.66    1.39
  -1  -5  20    7.21    1.35
   1   5 -20    2.85    1.34
  -1  -5  20    5.27    0.98
   1  -5 -19   21.61    2.65
   1  -5 -19   32.12    2.73
  -1  -5  19   34.18    2.53
  -1   5  19   29.15    2.72
  -1  -5  19   30.59    2.75
   1   5 -19   25.28    3.21
  -1  -5  19   29.75    2.38
   1  -5 -18    3.08    0.99
   1  -5 -18    4.33    0.96
   1   5 -18    2.89    0.97
  -1  -5  18    4.05    0.92
  -1   5  18    4.23    1.11
  -1  -5  18    4.84    1.13
   1   5 -18    2.47    1.26
  -1  -5  18    3.53    0.80
   1   5 -17    6.00    1.32
   1  -5 -17    5.24    1.26
   1  -5 -17    6.02    1.10
  -1  -5  17    5.14    0.93
  -1  -5  17    7.90    1.29
  -1   5  17    5.61    1.23
   1   5 -17    7.44    1.69
  -1  -5  17    8.13    1.11
   1  -5 -16   -0.17    0.74
   1   5 -16    1.87    0.90
  -1  -5  16    1.09    0.52
  -1   5  16    1.99    0.88
  -1  -5  16    0.62    0.76
   1   5 -16    1.13    0.97
  -1  -5  16    1.38    0.56
  -1  -5  15   17.82    1.80
  -1   5  15   20.56    1.99
  -1  -5  15   17.83    1.64
  -1  -5  15   16.15    1.51
   1  -5 -15   16.51    1.81
   1   5 -15   14.97    1.78
  -1   5  14   10.03    1.02
   1   5 -14    7.18    1.22
   1  -5 -14    5.81    1.12
  -1  -5  14   11.03    1.18
  -1   5  14    9.16    1.29
  -1  -5  14    9.68    1.28
   1   5 -14    9.68    0.96
  -1  -5  14    8.67    1.04
  -1  -5  13    2.75    0.57
  -1   5  13    2.60    0.78
  -1   5  13    2.46    0.52
  -1  -5  13    2.20    0.67
  -1  -5  13    2.22    0.56
   1   5 -13    2.31    0.49
   1   5 -13    3.26    0.81
   1  -5 -13    2.33    0.71
  -1  -5  12    0.46    0.21
   1   5 -12    0.71    0.52
   1  -5 -12    0.12    0.55
  -1  -5  12    0.48    0.37
  -1  -5  12    1.01    0.42
  -1   5  12    1.15    0.39
  -1  -5  12    1.00    0.55
  -1   5  12    0.24    0.49
   1   5 -12    0.99    0.41
   1   5 -12    0.89    0.70
   1   5 -11   75.77    4.74
  -1   5  11   72.67    3.86
   1   5 -11   81.78    4.37
   1  -5 -11   73.49    4.26
  -1  -5  11   71.77    3.65
  -1   5  11   65.77    4.22
  -1  -5  11   71.49    4.21
  -1  -5  11   77.39    4.04
   1   5 -11   76.63    3.90
  -1  -5  11   78.77    4.04
   1   5 -10   10.64    1.32
  -1   5  10    9.37    0.78
   1  -5 -10    9.52    1.04
   1   5 -10    9.10    1.03
  -1  -5  10    8.68    0.66
  -1  -5  10    9.04    1.00
  -1  -5  10    8.48    0.87
  -1   5  10    6.34    0.94
  -1   5  10    8.55    0.83
  -1   5  10    7.52    0.80
   1   5 -10    9.55    0.83
  -1  -5  10    9.75    0.87
   1   5  -9    5.27    0.78
  -1  -5   9    6.20    0.65
   1  -5  -9    5.52    0.74
   1  -5  -9    7.53    0.83
  -1  -5   9    5.78    0.51
   1   5  -9    5.66    0.78
  -1  -5   9    7.26    0.82
  -1   5   9    4.80    0.73
  -1  -5   9    6.03    0.69
  -1   5   9    6.10    0.67
  -1   5   9    4.31    0.58
   1   5  -9    6.26    0.63
  -1   5   9    5.60    0.55
   1   5  -9    4.08    0.82
  -1  -5   8    3.12    0.43
  -1   5   8    2.19    0.18
   1   5  -8    3.05    0.57
   1   5  -8    3.48    0.57
  -1  -5   8    2.93    0.34
   1  -5  -8    2.18    0.48
   1  -5  -8    2.37    0.48
  -1  -5   8    3.08    0.49
  -1   5   8    2.55    0.51
  -1  -5   8    2.92    0.52
  -1   5   8    3.14    0.44
  -1   5   8    2.25    0.41
   1   5  -8    3.07    0.43
  -1   5   8    2.37    0.36
  -1   5   8    3.35    0.37
   1   5  -8    4.17    0.80
   1   5  -7   54.42    3.24
  -1   5   7   58.43    2.52
   1  -5  -7   47.21    2.75
   1   5  -7   54.86    2.84
  -1  -5   7   52.98    2.58
   1  -5  -7   49.17    2.64
   1  -5  -7   51.05    2.83
  -1  -5   7   52.66    2.82
  -1   5   7   51.39    2.82
  -1  -5   7   54.42    2.83
  -1   5   7   51.38    2.67
  -1   5   7   50.49    2.67
  -1   5   7   50.44    2.62
   1   5  -7   56.38    2.72
  -1   5   7   44.37    2.44
  -1   5   7   45.06    2.35
  -1  -5   7   56.88    2.68
   1   5  -7   58.21    2.92
   1   5  -6    3.10    0.64
  -1   5   6    2.31    0.22
  -1   5   6    2.74    0.50
  -1   5   6    2.66    0.43
  -1  -5   6    2.43    0.40
  -1  -5   6    2.59    0.40
  -1   5   6    2.14    0.41
  -1   5   6    2.72    0.30
   1  -5  -6    2.40    0.39
  -1  -5   6    2.34    0.30
   1   5  -6    2.91    0.43
   1  -5  -6    1.88    0.36
   1  -5  -6    2.47    0.36
  -1   5   6    2.41    0.36
  -1   5   6    2.57    0.36
  -1   5   6    1.79    0.32
  -1   5   6    2.21    0.27
  -1   5   6    2.18    0.20
   1   5  -6    2.18    0.42
  -1  -5   6    2.65    0.33
   1   5  -5   96.35    4.74
  -1  -5   5   93.87    4.41
  -1  -5   5   91.67    4.31
   1  -5  -5   82.94    4.00
  -1   5   5   85.24    4.30
  -1   5   5   86.34    4.17
  -1   5   5   88.00    4.13
   1   5  -5  100.69    4.33
  -1  -5   5   93.53    4.18
   1  -5  -5   80.82    4.24
   1  -5  -5   79.62    4.25
  -1  -5   5   92.87    4.23
   1  -5  -5   89.42    4.40
  -1   5   5   86.19    4.05
  -1   5   5   90.78    4.27
  -1   5   5   90.96    4.28
  -1   5   5   86.48    4.24
  -1   5   5   80.37    4.14
  -1  -5   5   92.93    4.18
   1   5  -5   93.69    4.42
  -1   5   5   77.55    4.04
  -1   5   4   34.69    1.69
   1   5  -4   39.08    2.23
  -1  -5   4   35.06    1.97
  -1  -5   4   36.61    1.85
   1  -5  -4   32.74    1.71
  -1   5   4   34.50    1.85
   1   5  -4   39.97    1.87
   1  -5  -4   33.25    1.82
  -1  -5   4   37.38    1.77
  -1   5   4   35.62    1.74
  -1   5   4   34.33    1.76
  -1  -5   4   37.11    1.86
   1  -5  -4   30.53    1.86
  -1   5   4   33.39    1.72
  -1   5   4   34.34    1.87
  -1   5   4   34.96    1.88
  -1   5   4   31.52    1.79
  -1   5   4   32.84    1.85
  -1   5   4   31.29    1.71
  -1  -5   4   35.14    1.74
   1   5  -4   37.29    2.08
   1   5  -3    2.57    0.44
   1  -5  -3    1.91    0.26
  -1  -5   3    2.37    0.27
  -1   5   3    1.82    0.24
  -1  -5   3    1.85    0.32
  -1   5   3    2.44    0.23
  -1  -5   3    2.41    0.37
  -1  -5   3    1.76    0.28
   1   5  -3    2.29    0.30
   1  -5  -3    1.25    0.27
   1   5  -3    1.94    0.26
   1  -5  -3    1.91    0.25
  -1  -5   3    2.08    0.33
  -1   5   3    1.96    0.29
  -1   5   3    2.04    0.30
  -1   5   3    1.79    0.29
  -1   5   3    1.95    0.31
  -1   5   3    2.02    0.24
  -1  -5   3    2.02    0.19
   1   5  -3    2.09    0.36
  -1  -5   3    2.08    0.27
  -1   5   3    1.94    0.18
   1   5  -2   64.96    3.18
   1   5  -2   58.31    2.88
   1  -5  -2   49.40    2.85
  -1  -5   2   61.64    2.85
   1  -5  -2   60.03    2.99
  -1   5   2   60.10    2.84
  -1  -5   2   69.06    3.14
   1  -5  -2   56.50    3.17
   1  -5  -2   57.62    2.84
   1  -5  -2   60.69    2.88
   1   5  -2   66.27    2.86
   1   5  -2   56.45    2.96
  -1  -5   2   61.07    3.00
  -1  -5   2   61.95    3.01
  -1   5   2   62.55    3.02
  -1   5   2   63.63    3.00
  -1  -5   2   60.11    2.87
  -1   5   2   57.60    2.86
   1   5  -2   66.38    3.10
  -1   5   2   53.91    2.82
   1   5  -2   68.59    3.09
  -1   5   2   55.07    2.91
   1   5  -1   32.82    1.80
  -1  -5   1   31.02    1.76
   1  -5  -1   31.67    1.56
   1  -5  -1   33.00    1.64
   1  -5  -1   33.87    1.93
  -1   5   1   32.47    1.66
   1   5  -1   32.95    1.56
  -1  -5   1   33.57    1.77
   1   5  -1   30.89    1.72
   1  -5  -1   31.73    1.58
   1  -5  -1   34.50    1.83
   1   5  -1   32.93    1.59
  -1  -5   1   32.30    1.57
  -1   5   1   33.57    1.57
  -1  -5   1   30.13    1.68
  -1  -5   1   30.83    1.57
  -1   5   1   29.89    1.73
  -1   5   1   33.52    1.58
  -1   5   1   28.34    1.62
  -1   5   1   29.46    1.71
   1  -5  -1   33.42    1.67
   1  -5  -1   35.53    1.62
  -1  -5   1   31.12    1.53
   1   5  -1   34.23    1.78
  -1   5   0   16.83    0.90
  -1  -5   0   16.50    0.91
   1   5   0   17.87    1.02
  -1  -5   0   17.34    1.03
   1  -5   0   19.24    1.24
   1   5   0   18.19    1.07
  -1   5   0   17.90    1.01
   1  -5   0   16.44    1.11
  -1  -5   0   18.93    1.11
   1   5   0   17.92    0.88
   1  -5   0   17.77    1.17
   1  -5   0   18.16    0.89
  -1  -5   0   15.56    0.93
   1   5   0   17.54    0.91
   1  -5   0   17.36    0.91
  -1  -5   0   16.33    0.88
  -1   5   0   18.63    1.11
  -1   5   0   17.83    0.88
  -1   5   0   17.49    1.10
   1  -5   0   17.92    0.98
   1  -5   0   18.67    1.03
   1   5   0   18.53    1.08
  -1  -5  -1   59.54    2.76
   1   5   1   52.95    2.69
  -1  -5  -1   56.28    2.77
  -1  -5  -1   53.30    2.69
   1   5   1   52.20    2.83
   1  -5   1   62.75    3.05
  -1  -5  -1   53.56    2.93
  -1   5  -1   55.14    2.88
  -1   5  -1   63.57    2.84
   1  -5   1   59.36    2.98
  -1  -5  -1   55.52    2.89
   1  -5   1   60.25    2.68
   1   5   1   54.73    2.66
  -1   5  -1   57.02    2.68
  -1  -5  -1   54.40    2.69
   1   5   1   54.20    2.68
   1  -5   1   59.43    2.68
  -1   5  -1   58.09    2.92
   1  -5   1   62.61    2.84
   1   5   1   54.29    2.69
  -1   5  -1   56.15    2.94
   1  -5   1   59.02    2.86
  -1   5  -1   58.14    2.68
   1   5   2   33.84    1.75
   1   5   2   31.56    1.73
   1  -5   2   36.22    1.74
  -1  -5  -2   32.03    1.64
  -1   5  -2   36.68    1.89
   1   5   2   34.58    1.86
  -1  -5  -2   38.66    2.00
  -1   5  -2   36.53    1.85
   1  -5   2   37.65    2.00
  -1  -5  -2   35.37    1.92
   1  -5   2   35.13    1.77
   1   5   2   29.32    1.74
  -1   5  -2   36.00    1.73
  -1  -5  -2   31.76    1.72
   1  -5   2   36.00    1.72
  -1   5  -2   36.39    1.94
   1   5   2   33.99    1.72
  -1   5  -2   38.85    2.03
  -1   5  -2   38.29    1.82
   1  -5   2   37.09    1.72
   1   5   2   33.66    1.74
   1  -5   2   38.94    1.92
   1  -5   3    1.60    0.43
   1  -5   3    1.28    0.24
   1   5   3    0.88    0.21
   1  -5   3    1.20    0.19
  -1   5  -3    0.77    0.29
  -1  -5  -3    1.06    0.29
   1  -5   3    1.29    0.30
   1   5   3    0.77    0.19
  -1   5  -3    1.18    0.26
  -1  -5  -3    0.77    0.18
  -1   5  -3    1.21    0.20
   1   5   3    1.45    0.18
   1   5   3    0.55    0.14
   1  -5   3    1.12    0.20
  -1   5  -3    1.31    0.36
  -1   5  -3    1.18    0.21
   1  -5   4   64.19    3.53
  -1  -5  -4   58.58    3.35
   1   5   4   61.06    3.24
   1  -5   4   70.14    3.26
   1  -5   4   65.57    3.36
   1   5   4   57.08    3.24
  -1   5  -4   71.49    3.24
  -1  -5  -4   59.88    3.20
  -1   5  -4   68.86    3.57
   1  -5   4   65.29    3.20
   1   5   4   65.40    3.29
   1  -5   4   68.81    3.31
  -1   5  -4   70.04    3.24
  -1   5  -4   68.70    3.53
   1  -5   4   64.47    3.16
   1   5   4   65.68    3.11
   1  -5   5  306.05   14.30
   1   5   5  310.71   13.81
   1   5   5  298.76   13.98
   1   5   5  279.78   13.97
   1  -5   5  314.89   14.09
   1  -5   5  308.82   14.06
   1  -5   5  321.60   13.99
   1   5   5  293.78   13.74
   1   5   5  305.66   13.88
  -1   5  -5  308.59   14.35
   1  -5   5  308.81   13.93
   1   5   5  293.01   13.74
  -1   5  -5  301.73   14.10
   1  -5   5  297.15   13.89
   1  -5   5  300.03   14.01
   1   5   6    3.32    0.29
   1  -5   6    3.56    0.56
  -1  -5  -6    2.83    0.43
   1  -5   6    3.83    0.46
   1  -5   6    3.33    0.45
   1   5   6    2.33    0.26
  -1   5  -6    3.83    0.63
  -1   5  -6    2.50    0.46
   1  -5   6    3.81    0.44
   1   5   7   15.96    0.84
   1  -5   7   16.13    1.28
   1  -5   7   15.59    1.15
   1  -5   7   17.32    1.12
   1   5   7   15.14    0.78
  -1  -5  -7   14.05    1.12
  -1   5  -7   16.42    1.38
   1   5   7   14.19    0.81
  -1   5  -7   17.02    1.21
   1  -5   7   16.63    1.13
   1   5   8   60.18    3.05
   1  -5   8   74.82    3.74
   1  -5   8   71.45    3.54
   1  -5   8   68.81    3.43
   1   5   8   64.78    3.08
  -1  -5  -8   66.13    3.53
  -1   5  -8   67.12    3.66
  -1   5  -8   72.67    3.89
   1   5   8   64.12    3.09
  -1   5  -8   71.84    3.59
   1  -5   8   67.75    3.49
   1   5   9  222.07    8.63
   1  -5   9  221.26    9.01
   1  -5   9  225.15    9.17
  -1   5  -9  235.19    9.44
  -1  -5  -9  211.96    9.18
   1   5   9  184.74    8.51
   1  -5   9  237.75    9.41
  -1   5  -9  242.78    9.75
   1   5   9  203.36    8.50
  -1   5  -9  235.77    9.26
   1  -5   9  216.86    9.11
  -1  -5 -10    3.76    0.53
   1  -5  10    4.20    0.56
   1   5  10    3.88    0.37
   1  -5  10    4.81    0.63
  -1   5 -10    4.10    0.77
  -1  -5 -10    4.05    0.65
   1  -5  10    4.80    0.70
  -1   5 -10    3.96    0.68
  -1   5 -10    3.88    0.47
   1  -5  10    4.23    0.62
  -1  -5 -11   17.83    1.36
   1   5  11   19.37    1.11
   1  -5  11   18.09    1.44
   1  -5  11   16.76    1.30
  -1  -5 -11   19.11    1.54
   1  -5  11   18.88    1.52
  -1   5 -11   19.96    1.22
  -1   5 -11   19.92    1.55
   1  -5  11   17.20    1.42
  -1  -5 -12   42.92    2.55
  -1  -5 -12   39.43    2.68
   1  -5  12   40.19    2.42
   1   5  12   41.69    2.18
   1  -5  12   38.70    2.57
   1  -5  12   41.17    2.66
  -1   5 -12   42.70    2.25
   1  -5  12   42.73    2.65
   1   5  12   41.12    2.67
  -1   5 -13   68.96    4.78
  -1  -5 -13   72.96    4.01
  -1  -5 -13   72.37    4.20
   1  -5  13   70.05    4.04
   1   5  13   69.63    3.56
   1  -5  13   71.09    3.83
   1  -5  13   74.42    4.09
  -1   5 -13   72.53    3.61
   1   5  13   71.49    4.16
   1  -5  13   69.38    4.07
  -1  -5 -14   15.14    1.37
  -1   5 -14   15.12    1.89
  -1  -5 -14   13.68    1.43
   1  -5  14   11.12    1.07
   1  -5  14   11.51    1.22
   1  -5  14   15.29    1.35
  -1   5 -14   12.68    0.92
   1   5  14   14.74    1.47
   1  -5  14   13.79    1.36
   1  -5  15   10.74    1.15
   1  -5  15    8.68    0.93
   1  -5  15    9.18    1.38
   1  -5  15    9.56    1.05
   1   5  15    8.06    1.36
  -1  -5 -15    9.62    1.25
  -1   5 -15   10.38    1.63
   1  -5  15    6.70    1.04
   1   5  15    8.30    1.20
   1  -5  16   10.44    1.22
   1   5  16   14.90    1.78
   1  -5  16   12.48    1.21
   1  -5  16    9.87    1.51
  -1  -5 -16    9.36    1.32
  -1   5 -16    9.26    1.68
   1  -5  16   12.20    1.36
   1   5  16   10.66    1.37
   1  -5  17   77.54    4.74
   1   5  17   78.37    5.38
   1  -5  17   87.12    4.59
   1  -5  17   78.73    5.27
  -1  -5 -17   82.75    5.03
  -1   5 -17   85.67    5.78
   1  -5  17   81.70    4.88
   1   5  17   82.52    5.04
   1  -5  18   22.81    2.04
   1   5  18   26.38    2.63
   1  -5  18   24.13    2.47
  -1   5 -18   30.10    2.55
  -1  -5 -18   26.59    2.34
  -1   5 -18   25.34    2.80
   1  -5  18   22.12    2.12
   1   5  18   29.54    2.47
   1  -5  19    3.50    0.84
  -1  -5 -19    5.21    1.07
  -1   5 -19    3.99    1.03
   1  -5  19    3.58    1.13
   1   5  19    6.65    1.39
  -1   5 -19    1.87    1.10
   1  -5  19    2.98    0.87
   1  -5  20    2.12    0.73
  -1  -5 -20    1.51    0.77
  -1   5 -20    1.83    0.82
   1  -5  20    2.04    0.89
   1   5  20    1.05    0.90
   1  -5  20    1.91    0.68
  -1   5 -20    2.21    1.15
  -1   5 -20    0.27    0.86
   1  -5  20    2.17    0.83
  -1  -6  19    9.24    1.48
  -1   6  19    9.52    1.58
  -1  -6  19   10.90    1.32
   1   6 -19    9.90    1.97
   1  -6 -19   11.09    1.51
   1  -6 -19    7.60    1.49
   1  -6 -18    1.34    0.74
   1  -6 -18    0.51    0.64
   1   6 -18   -0.19    0.73
  -1  -6  18    0.35    0.49
  -1  -6  18    0.97    0.61
  -1  -6  18    0.50    0.73
  -1   6  18    1.26    0.91
   1   6 -18   -0.32    1.06
  -1  -6  18    1.65    0.62
   1  -6 -17    3.07    0.91
   1   6 -17    2.53    0.98
   1  -6 -17    3.62    1.06
  -1  -6  17    4.78    0.86
  -1  -6  17    5.03    0.92
  -1   6  17    3.28    1.00
  -1  -6  17    5.45    1.11
   1   6 -17    4.03    1.45
  -1  -6  17    5.30    0.93
   1  -6 -16    0.92    0.67
   1  -6 -16    1.18    0.78
   1   6 -16    0.50    0.73
  -1  -6  16    0.88    0.58
  -1  -6  16    0.76    0.70
  -1   6  16    0.49    0.66
  -1  -6  16    0.45    0.42
   1   6 -16    0.59    0.93
   1  -6 -15   20.30    2.15
   1   6 -15   22.88    2.20
  -1  -6  15   25.05    2.01
  -1  -6  15   27.03    2.23
  -1   6  15   21.14    2.16
   1   6 -15   24.17    1.76
  -1  -6  15   24.77    1.91
   1   6 -14   25.43    2.62
   1   6 -14   23.89    2.26
   1  -6 -14   25.12    2.25
  -1  -6  14   28.11    2.10
  -1  -6  14   30.88    2.34
  -1  -6  14   31.47    2.07
  -1   6  14   26.27    2.28
   1   6 -14   25.33    1.86
  -1  -6  14   27.29    1.99
   1   6 -13   11.36    1.60
  -1   6  13    8.96    0.86
   1   6 -13    9.13    1.22
   1  -6 -13    6.34    1.09
  -1  -6  13    8.78    1.05
  -1  -6  13    8.84    1.18
  -1  -6  13    8.75    1.00
  -1   6  13    7.89    1.13
   1   6 -13    9.82    0.96
  -1  -6  13    9.39    1.02
  -1  -6  12    2.50    0.52
  -1  -6  12    2.88    0.38
   1  -6 -12    2.32    0.73
   1   6 -12    3.07    0.76
  -1  -6  12    3.76    0.64
  -1   6  12    2.64    0.45
  -1  -6  12    1.86    0.61
  -1   6  12    2.09    0.68
   1   6 -12    1.32    0.44
   1   6 -12    3.33    0.93
   1   6 -11  102.22    5.91
  -1   6  11  111.77    4.82
   1   6 -11   93.01    5.28
   1  -6 -11   85.92    5.19
  -1  -6  11   92.65    4.68
  -1  -6  11   97.18    5.23
  -1   6  11   90.26    5.24
  -1  -6  11  105.43    5.15
  -1   6  11   88.08    4.84
  -1   6  11   85.23    4.82
   1   6 -11  101.36    4.96
  -1  -6  11   99.73    4.99
  -1   6  10   57.59    2.70
   1   6 -10   59.45    3.72
   1  -6 -10   44.67    3.04
   1   6 -10   48.93    3.10
  -1  -6  10   49.20    2.65
  -1   6  10   46.89    3.05
  -1  -6  10   47.65    3.02
  -1  -6  10   53.07    3.01
  -1   6  10   49.42    2.84
  -1   6  10   50.31    2.85
   1   6 -10   54.05    2.89
   1   6 -10   51.16    3.21
  -1  -6  10   50.73    2.86
   1   6  -9   40.78    2.84
  -1   6   9   41.57    1.93
   1  -6  -9   32.84    2.26
   1   6  -9   32.40    2.29
   1  -6  -9   32.89    2.28
  -1  -6   9   34.61    1.97
  -1   6   9   33.55    2.27
  -1  -6   9   35.86    2.29
  -1  -6   9   41.61    2.34
  -1   6   9   32.98    2.10
  -1   6   9   34.71    2.11
   1   6  -9   39.29    2.18
  -1   6   9   33.13    1.97
   1   6  -9   41.03    2.49
  -1  -6   9   36.75    2.11
   1   6  -8    7.97    1.10
  -1   6   8   10.84    0.58
   1   6  -8    8.53    0.89
   1  -6  -8    7.76    0.85
   1  -6  -8    9.48    0.80
   1  -6  -8    8.48    0.89
  -1  -6   8    8.57    0.69
  -1   6   8    8.16    0.88
  -1  -6   8    9.59    0.89
  -1  -6   8    9.90    0.91
  -1   6   8    8.87    0.77
  -1   6   8    8.86    0.77
  -1   6   8    9.54    0.76
  -1   6   8    8.52    0.58
   1   6  -8    7.71    0.77
  -1  -6   8   10.11    0.77
   1   6  -8    9.37    0.96
  -1   6   8    6.93    0.48
   1   6  -7   93.60    4.79
  -1  -6   7   85.58    4.19
  -1  -6   7   81.85    4.25
  -1   6   7   80.52    4.20
   1   6  -7   91.85    4.26
   1  -6  -7   83.00    4.20
  -1  -6   7   82.79    4.01
   1  -6  -7   77.55    4.08
   1  -6  -7   83.46    4.29
  -1   6   7   82.87    4.08
  -1   6   7   87.13    4.09
  -1   6   7   73.20    3.88
  -1   6   7   75.51    4.01
   1   6  -7   86.41    4.16
  -1   6   7   73.69    3.77
   1   6  -7   89.48    4.36
  -1  -6   7   84.72    4.02
  -1   6   6   70.23    3.75
   1   6  -6   89.79    4.27
  -1  -6   6   75.00    3.73
  -1   6   6   68.08    3.60
  -1  -6   6   73.27    3.61
   1   6  -6   78.08    3.65
   1  -6  -6   60.36    3.53
  -1   6   6   71.95    3.40
  -1  -6   6   71.67    3.52
   1  -6  -6   68.45    3.58
  -1   6   6   69.39    3.27
  -1   6   6   72.83    3.57
  -1   6   6   73.39    3.57
  -1   6   6   62.64    3.41
  -1   6   6   70.98    3.54
  -1   6   6   62.40    3.31
  -1  -6   6   74.99    3.47
   1   6  -6   76.46    3.79
  -1   6   5  124.99    5.96
  -1   6   5  120.44    5.53
   1   6  -5  135.93    6.34
  -1   6   5  111.51    5.76
   1  -6  -5  115.70    5.54
  -1  -6   5  127.84    5.80
  -1  -6   5  121.49    5.93
  -1   6   5  117.39    5.66
  -1   6   5  119.65    5.62
   1   6  -5  131.91    5.82
   1  -6  -5  105.96    5.73
  -1  -6   5  140.79    6.05
  -1  -6   5  127.31    5.67
  -1  -6   5  127.53    5.79
   1  -6  -5  111.71    5.82
  -1   6   5  114.71    5.58
  -1   6   5  125.68    5.81
  -1   6   5  124.25    5.80
  -1   6   5  118.00    5.78
  -1   6   5  109.27    5.69
  -1   6   5  110.75    5.60
   1   6  -5  142.71    6.21
  -1  -6   5  123.21    5.65
   1   6  -4    2.01    0.47
  -1  -6   4    1.64    0.35
   1  -6  -4    1.48    0.21
  -1  -6   4    1.98    0.28
  -1   6   4    1.99    0.29
  -1   6   4    1.70    0.21
  -1  -6   4    2.59    0.44
   1   6  -4    1.82    0.28
   1  -6  -4    1.96    0.34
  -1  -6   4    1.48    0.29
   1  -6  -4    1.39    0.25
  -1   6   4    1.41    0.23
  -1   6   4    1.28    0.27
  -1   6   4    1.41    0.29
  -1   6   4    1.37    0.27
  -1   6   4    1.99    0.33
   1   6  -4    1.19    0.35
  -1  -6   4    1.52    0.20
  -1  -6   4    1.66    0.28
  -1   6   4    1.78    0.24
  -1   6   4    1.38    0.18
   1   6  -3  111.95    5.37
   1  -6  -3   94.97    4.95
  -1  -6   3  103.29    5.14
  -1  -6   3  106.54    4.92
  -1   6   3  105.15    4.91
   1  -6  -3   93.82    4.90
  -1  -6   3  114.00    5.23
   1   6  -3  118.70    4.96
   1  -6  -3   98.59    5.11
  -1  -6   3  109.67    5.09
  -1   6   3  107.09    5.09
  -1  -6   3  106.86    5.13
  -1   6   3   99.10    5.06
  -1   6   3  110.71    5.10
  -1  -6   3  101.82    4.93
  -1   6   3  101.98    5.04
  -1   6   3   99.00    4.94
  -1  -6   3  105.89    4.83
   1   6  -3  111.41    5.19
  -1   6   3  100.43    4.86
  -1   6   3   98.75    4.95
   1   6  -3  113.64    5.25
   1   6  -2   32.29    1.88
   1  -6  -2   28.96    1.52
   1   6  -2   32.58    1.54
  -1  -6   2   29.94    1.81
  -1   6   2   29.30    1.60
   1  -6  -2   29.62    1.58
  -1  -6   2   32.10    1.75
  -1   6   2   31.35    1.52
   1  -6  -2   31.16    1.70
  -1  -6   2   31.24    1.53
  -1  -6   2   29.92    1.71
  -1   6   2   30.48    1.54
  -1  -6   2   30.21    1.53
  -1   6   2   28.88    1.71
   1   6  -2   33.47    1.82
  -1  -6   2   30.71    1.46
  -1   6   2   29.35    1.66
   1   6  -2   31.22    1.80
  -1   6   2   29.17    1.57
   1   6  -1    7.63    0.67
  -1  -6   1    6.20    0.60
  -1   6   1    6.98    0.53
   1  -6  -1    7.98    0.53
   1  -6  -1    6.61    0.74
   1   6  -1    7.59    0.43
  -1  -6   1    6.42    0.53
   1  -6  -1    7.23    0.42
  -1  -6   1    7.68    0.64
   1  -6  -1    7.69    0.67
   1  -6  -1    6.78    0.44
  -1  -6   1    7.32    0.42
  -1   6   1    7.33    0.42
   1   6  -1    6.90    0.45
  -1  -6   1    7.02    0.55
  -1   6   1    7.51    0.63
  -1   6   1    7.32    0.42
  -1  -6   1    7.28    0.43
  -1   6   1    7.90    0.63
   1   6  -1    8.11    0.66
   1   6  -1    6.84    0.62
  -1   6   1    7.23    0.54
   1   6   0   18.23    1.09
  -1  -6   0   16.36    1.05
  -1   6   0   18.74    1.05
  -1  -6   0   16.12    0.99
   1  -6   0   16.21    1.25
  -1  -6   0   17.99    1.15
   1  -6   0   18.16    1.19
   1  -6   0   20.54    1.25
   1  -6   0   18.32    0.89
  -1  -6   0   16.85    1.09
   1   6   0   16.77    0.88
  -1  -6   0   17.50    0.90
  -1   6   0   17.82    0.89
   1   6   0   18.07    0.92
  -1   6   0   17.70    1.15
   1   6   0   17.65    1.11
   1  -6   0   18.48    1.08
  -1   6   0   17.03    0.91
  -1   6   0   17.72    1.15
   1  -6   0   17.05    1.00
   1   6   1  357.12   17.82
  -1  -6  -1  395.92   17.89
  -1  -6  -1  391.07   17.85
  -1  -6  -1  368.92   17.80
   1  -6   1  419.01   18.23
  -1  -6  -1  412.86   18.16
   1  -6   1  387.10   17.78
  -1  -6  -1  373.62   18.04
   1  -6   1  372.34   18.09
   1   6   1  339.54   17.76
   1  -6   1  429.79   17.75
   1   6   1  392.74   17.73
   1  -6   1  425.10   18.20
  -1  -6  -1  371.10   17.75
  -1   6  -1  395.66   17.74
   1  -6   1  407.94   17.75
  -1   6  -1  416.93   18.10
   1   6   1  373.70   17.76
   1  -6   1  421.30   17.94
   1   6   1  368.74   17.77
  -1   6  -1  410.05   17.74
   1   6   1  401.04   17.99
  -1   6  -1  432.68   18.15
   1  -6   2   22.32    1.16
   1   6   2   20.38    1.16
  -1  -6  -2   21.45    1.37
   1  -6   2   22.46    1.45
   1  -6   2   22.37    1.33
   1   6   2   20.27    1.17
   1  -6   2   24.02    1.49
  -1  -6  -2   23.34    1.47
   1  -6   2   22.32    1.18
  -1  -6  -2   21.15    1.14
  -1   6  -2   23.75    1.15
   1  -6   2   22.13    1.13
   1   6   2   21.29    1.14
  -1   6  -2   21.96    1.39
  -1   6  -2   24.75    1.27
   1  -6   2   24.32    1.34
  -1   6  -2   23.08    1.47
   1   6   2   19.10    1.16
   1   6   3  137.25    7.07
   1  -6   3  153.96    7.10
   1  -6   3  162.37    7.15
  -1  -6  -3  137.75    7.38
   1   6   3  148.00    7.14
   1  -6   3  158.57    7.43
   1  -6   3  167.91    7.50
   1  -6   3  160.22    7.08
  -1   6  -3  157.92    7.48
  -1   6  -3  163.09    7.18
   1   6   3  148.02    7.10
   1  -6   3  153.26    7.09
  -1  -6  -3  139.50    7.10
  -1   6  -3  156.07    7.52
  -1   6  -3  161.81    7.12
  -1   6  -4   95.04    4.86
   1   6   4   88.91    4.43
   1  -6   4   94.96    4.43
  -1  -6  -4   82.27    4.66
   1  -6   4   99.89    4.47
   1  -6   4   93.69    4.68
   1   6   4   85.81    4.45
   1  -6   4   94.28    4.82
   1   6   4   86.43    4.41
  -1   6  -4   91.54    4.79
  -1   6  -4  100.10    4.48
   1  -6   4   95.80    4.39
   1   6   4   95.36    4.34
   1   6   4   88.13    4.32
   1   6   5  166.62    7.59
   1  -6   5  177.99    8.17
   1   6   5  162.22    7.64
   1   6   5  170.96    7.79
  -1   6  -5  175.22    8.21
   1   6   5  169.06    7.75
   1  -6   5  170.75    7.73
   1  -6   5  171.30    7.95
   1  -6   5  178.37    7.76
   1   6   5  157.57    7.75
  -1  -6  -5  147.60    7.93
   1   6   5  156.86    7.46
  -1   6  -5  171.71    7.97
   1  -6   5  165.20    7.67
  -1   6  -5  168.98    8.13
   1  -6   5  171.23    7.86
   1   6   6   43.38    2.26
   1  -6   6   49.37    2.78
   1   6   6   44.41    2.31
  -1   6  -6   50.16    2.87
   1  -6   6   44.62    2.55
   1  -6   6   49.99    2.61
   1   6   6   45.45    2.21
   1   6   6   46.80    2.21
  -1   6  -6   43.82    2.59
   1  -6   6   46.73    2.51
   1  -6   6   45.10    2.37
   1   6   7   15.37    0.90
   1  -6   7   15.89    1.34
   1  -6   7   19.52    1.30
   1  -6   7   18.44    1.23
   1   6   7   14.83    0.88
  -1   6  -7   19.32    1.51
  -1   6  -7   19.12    1.31
   1  -6   7   17.13    1.19
   1  -6   8   49.30    2.89
   1   6   8   43.31    2.23
   1  -6   8   51.94    2.76
   1  -6   8   50.61    2.67
  -1  -6  -8   44.44    2.69
  -1   6  -8   57.05    3.15
   1   6   8   46.93    2.34
  -1   6  -8   49.58    2.77
   1  -6   8   47.03    2.63
   1   6   9   91.25    4.31
   1  -6   9   97.81    4.92
   1  -6   9   93.23    4.78
  -1  -6  -9   93.12    4.92
   1  -6   9  102.42    5.12
  -1   6  -9  107.99    5.39
  -1   6  -9   93.65    4.93
   1   6   9   91.67    4.41
   1  -6   9   94.95    4.83
  -1   6 -10    8.71    1.26
  -1  -6 -10    7.83    0.93
   1   6  10    8.84    0.53
   1  -6  10    8.83    0.93
   1  -6  10    7.77    0.82
   1  -6  10    8.04    0.99
  -1   6 -10   10.91    1.05
   1  -6  10    8.26    0.88
  -1   6 -11    0.18    0.55
   1  -6  11    0.25    0.30
   1  -6  11   -0.14    0.30
   1   6  11    0.04    0.12
  -1  -6 -11    0.19    0.35
   1  -6  11   -0.39    0.42
  -1   6 -11   -0.09    0.41
  -1   6 -11    0.25    0.24
   1  -6  11    0.16    0.31
   1  -6  12   33.46    2.23
   1  -6  12   29.92    2.04
  -1  -6 -12   32.99    2.32
   1  -6  12   34.78    2.31
  -1   6 -12   31.74    1.89
  -1   6 -12   34.38    2.33
   1  -6  12   32.38    2.20
   1   6  12   33.18    2.29
  -1  -6 -13   10.53    1.27
   1  -6  13   12.53    1.11
   1  -6  13   12.35    1.23
   1  -6  13   12.86    1.29
  -1   6 -13   13.33    0.96
   1   6  13   11.20    1.27
   1  -6  13   12.47    1.25
  -1  -6 -14    0.99    0.53
   1  -6  14    2.18    0.59
   1  -6  14    1.78    0.49
   1  -6  14    1.78    0.77
   1   6  14    2.22    0.83
   1  -6  14    2.82    0.64
  -1   6 -14    2.48    0.41
   1  -6  14    1.50    0.55
   1   6  14    2.98    0.68
  -1  -6 -15   18.27    1.77
   1  -6  15   16.74    1.41
   1  -6  15   17.50    1.63
   1  -6  15   21.26    2.04
   1   6  15   16.58    1.91
   1  -6  15   20.37    1.66
  -1   6 -15   17.79    2.24
   1   6  15   19.31    1.79
   1  -6  15   18.27    1.67
  -1  -6 -16    2.43    0.76
   1  -6  16    2.35    0.65
   1  -6  16    3.46    1.01
   1   6  16    2.01    0.96
   1  -6  16    3.49    0.74
  -1   6 -16    3.46    1.11
   1  -6  16    3.63    0.79
   1   6  16    2.38    0.76
  -1  -6 -17    1.51    0.73
   1  -6  17    1.61    0.67
   1  -6  17    1.23    0.51
   1   6  17    2.85    0.92
   1  -6  17    1.62    0.93
  -1   6 -17    2.57    0.99
   1   6  17    1.20    0.68
   1  -6  17    1.20    0.64
  -1  -6 -18    9.69    1.41
   1  -6  18    9.86    1.24
   1  -6  18    8.30    1.47
   1   6  18   10.09    1.60
  -1   6 -18    9.85    1.82
   1  -6  18    8.08    1.25
   1  -6  18    7.88    1.14
  -1  -6 -19   13.85    1.77
  -1   6 -19   18.00    1.96
   1  -6  19   17.26    1.69
   1   6  19   16.48    2.07
   1  -6  19   15.23    1.91
  -1   6 -19   17.55    2.31
   1  -6  19   13.06    1.57
   1  -6  19   13.38    1.53
  -1   7  19    0.18    0.72
  -1  -7  19    0.67    0.66
  -1  -7  19   -0.13    0.47
   1   7 -19    0.34    0.82
   1  -7 -19    1.43    0.74
   1   7 -18    3.57    1.11
   1  -7 -18    5.51    1.15
   1  -7 -18    4.74    1.24
  -1  -7  18    4.06    0.85
  -1   7  18    4.58    1.13
  -1  -7  18    6.49    1.17
   1   7 -18    5.99    1.62
  -1  -7  18    4.95    0.92
   1   7 -17   28.87    2.82
   1  -7 -17   37.85    2.92
   1  -7 -17   25.67    2.71
  -1  -7  17   35.68    2.53
  -1  -7  17   36.36    2.66
  -1  -7  17   33.86    2.80
  -1   7  17   28.54    2.70
   1   7 -17   34.36    3.65
  -1  -7  17   38.44    2.57
   1  -7 -16    0.62    0.59
   1   7 -16    1.01    0.78
   1  -7 -16    0.84    0.77
  -1  -7  16    0.39    0.54
  -1  -7  16    1.05    0.53
  -1   7  16    1.44    0.76
  -1  -7  16    0.29    0.64
  -1  -7  16    1.98    0.66
   1   7 -16    1.49    0.98
   1   7 -15   -0.23    0.67
   1  -7 -15    0.16    0.66
   1   7 -15    1.55    0.77
  -1  -7  15    0.45    0.48
  -1  -7  15    0.73    0.49
  -1   7  15    0.30    0.65
  -1  -7  15    0.14    0.55
   1   7 -15    0.09    0.46
  -1  -7  15   -0.61    0.51
   1   7 -14    9.28    1.49
   1  -7 -14    5.26    1.09
   1   7 -14    7.27    1.22
  -1  -7  14    6.20    0.96
  -1  -7  14    9.49    1.08
  -1   7  14    7.09    1.14
  -1  -7  14    7.48    1.11
  -1  -7  14    8.80    1.04
   1   7 -14    9.33    1.01
  -1  -7  14    5.42    0.86
   1   7 -13   38.02    3.22
   1   7 -13   36.28    2.72
   1  -7 -13   33.27    2.64
  -1  -7  13   37.69    2.57
  -1  -7  13   36.31    2.51
  -1   7  13   34.69    2.65
  -1  -7  13   39.73    2.54
  -1  -7  13   34.68    2.59
   1   7 -13   37.99    2.40
  -1  -7  13   38.76    2.42
   1   7 -12    4.65    1.08
  -1  -7  12    4.67    0.75
  -1  -7  12    4.60    0.77
  -1  -7  12    4.12    0.48
   1  -7 -12    2.11    0.72
   1   7 -12    3.41    0.77
  -1  -7  12    2.85    0.68
  -1   7  12    1.46    0.66
  -1  -7  12    4.12    0.72
   1   7 -12    3.04    0.60
  -1  -7  12    4.13    0.64
   1   7 -11   37.53    2.96
  -1  -7  11   31.80    2.29
  -1  -7  11   38.68    2.40
  -1  -7  11   35.55    1.96
   1   7 -11   33.46    2.44
   1  -7 -11   31.01    2.36
  -1  -7  11   33.61    2.33
  -1   7  11   31.60    2.34
  -1  -7  11   37.67    2.34
  -1   7  11   32.87    2.07
  -1   7  11   32.93    2.07
   1   7 -11   33.76    2.18
  -1  -7  11   35.89    2.15
   1   7 -10    7.12    1.15
  -1  -7  10    5.18    0.75
   1  -7 -10    5.48    0.82
  -1  -7  10    4.76    0.53
   1   7 -10    4.89    0.82
  -1   7  10    4.18    0.76
  -1  -7  10    5.16    0.77
  -1  -7  10    5.85    0.78
  -1   7  10    4.86    0.62
  -1   7  10    4.89    0.62
   1   7 -10    5.49    0.72
  -1  -7  10    5.29    0.64
   1   7 -10    6.27    0.92
   1   7  -9   15.77    1.65
   1   7  -9   15.85    1.29
   1  -7  -9    9.79    1.09
  -1  -7   9   15.69    1.27
  -1  -7   9   15.14    1.01
  -1  -7   9   13.73    1.16
  -1   7   9   13.08    1.19
  -1  -7   9   16.07    1.26
  -1   7   9   13.27    1.03
  -1   7   9   13.82    1.06
  -1   7   9   13.94    1.03
   1   7  -9   14.64    1.14
   1   7  -9   15.06    1.36
  -1   7   9   11.11    0.69
  -1  -7   9   14.37    1.04
   1   7  -8   51.70    3.26
   1  -7  -8   43.25    2.65
  -1  -7   8   53.05    2.83
   1   7  -8   50.54    2.75
   1  -7  -8   44.87    2.55
  -1  -7   8   45.11    2.45
  -1   7   8   46.78    2.64
  -1  -7   8   49.61    2.77
  -1  -7   8   45.97    2.62
  -1   7   8   46.83    2.52
  -1   7   8   44.46    2.51
  -1   7   8   45.09    2.49
  -1   7   8   41.40    2.31
   1   7  -8   47.88    2.63
  -1   7   8   40.48    2.19
  -1  -7   8   48.72    2.48
   1   7  -8   51.29    2.90
   1   7  -7  312.76   14.28
  -1   7   7  298.22   13.20
  -1  -7   7  308.07   13.73
  -1  -7   7  298.94   13.54
  -1   7   7  277.75   13.52
   1   7  -7  325.42   13.65
  -1  -7   7  325.33   13.79
   1  -7  -7  259.29   13.52
   1  -7  -7  275.86   13.52
  -1  -7   7  283.38   13.43
  -1   7   7  295.99   13.48
  -1   7   7  295.55   13.49
  -1   7   7  283.82   13.45
  -1   7   7  264.50   13.32
   1   7  -7  312.08   13.63
  -1   7   7  256.74   13.18
   1   7  -7  316.50   13.84
  -1  -7   7  295.95   13.37
  -1   7   6   40.08    2.38
   1   7  -6   45.52    2.84
  -1  -7   6   40.42    2.41
  -1  -7   6   43.29    2.28
  -1   7   6   41.04    2.26
  -1  -7   6   47.78    2.53
   1  -7  -6   36.42    2.24
   1   7  -6   43.85    2.33
  -1   7   6   39.04    2.06
  -1  -7   6   43.33    2.27
   1  -7  -6   37.79    2.29
  -1   7   6   40.70    2.01
  -1   7   6   41.57    2.28
  -1   7   6   42.71    2.29
  -1   7   6   36.80    2.15
  -1   7   6   42.06    2.28
  -1   7   6   38.24    2.06
   1   7  -6   44.90    2.53
  -1  -7   6   40.72    2.12
  -1   7   5   38.24    2.18
   1   7  -5   39.79    2.54
  -1  -7   5   41.48    2.27
   1  -7  -5   37.35    1.86
  -1   7   5   36.33    2.01
  -1  -7   5   39.36    2.03
   1   7  -5   41.64    2.10
  -1  -7   5   41.11    2.31
   1  -7  -5   33.19    2.01
  -1   7   5   38.45    1.93
  -1   7   5   38.00    1.89
  -1  -7   5   39.64    2.12
   1  -7  -5   33.53    2.11
  -1   7   5   39.47    2.02
  -1  -7   5   37.19    1.94
  -1   7   5   34.96    1.89
  -1   7   5   39.86    2.10
  -1   7   5   38.58    2.10
  -1   7   5   34.38    2.02
  -1   7   5   39.22    2.12
  -1   7   5   34.77    1.85
  -1   7   5   33.47    1.92
   1   7  -5   46.83    2.49
  -1  -7   5   36.11    1.92
   1   7  -4   79.64    3.95
  -1   7   4   69.42    3.34
   1  -7  -4   66.55    3.32
  -1  -7   4   72.92    3.63
  -1  -7   4   71.81    3.35
   1  -7  -4   57.30    3.32
  -1  -7   4   65.60    3.63
   1   7  -4   76.40    3.41
  -1  -7   4   73.09    3.52
  -1   7   4   73.65    3.52
   1  -7  -4   62.42    3.53
  -1   7   4   66.52    3.34
  -1   7   4   72.59    3.51
  -1   7   4   65.84    3.49
  -1   7   4   67.38    3.46
  -1  -7   4   65.46    3.35
  -1   7   4   66.15    3.36
  -1  -7   4   73.32    3.27
  -1   7   4   64.10    3.35
   1   7  -4   77.66    3.78
  -1   7   4   62.02    3.24
   1   7  -3  387.14   16.50
   1  -7  -3  349.09   16.02
  -1   7   3  346.78   15.88
  -1  -7   3  356.78   15.90
  -1   7   3  338.11   15.93
   1  -7  -3  296.53   15.88
  -1  -7   3  393.08   16.16
   1   7  -3  362.73   15.93
  -1  -7   3  378.83   16.34
  -1  -7   3  363.67   16.16
   1  -7  -3  339.62   16.19
  -1  -7   3  348.68   16.16
  -1   7   3  365.92   16.18
  -1   7   3  337.57   15.91
  -1   7   3  344.41   16.12
  -1  -7   3  351.17   15.91
   1   7  -3  373.44   16.34
  -1  -7   3  341.17   15.79
  -1   7   3  342.19   16.03
   1   7  -3  384.62   16.28
  -1   7   3  333.15   15.90
   1   7  -2  242.32   10.83
  -1  -7   2  239.43   10.65
   1   7  -2  222.37   10.33
   1  -7  -2  238.81   10.42
  -1  -7   2  241.78   10.57
  -1   7   2  215.49   10.43
  -1  -7   2  240.66   10.77
   1  -7  -2  193.58   10.30
  -1   7   2  227.39   10.31
  -1  -7   2  229.60   10.31
   1  -7  -2  228.92   10.57
  -1  -7   2  224.04   10.31
  -1   7   2  223.84   10.32
  -1   7   2  231.04   10.62
   1   7  -2  248.85   10.75
   1   7  -2  243.83   10.72
  -1   7   2  229.51   10.44
  -1   7   2  216.67   10.55
   1   7  -1    0.10    0.21
  -1  -7   1    0.18    0.09
  -1   7   1    0.10    0.08
   1  -7  -1    0.42    0.16
  -1  -7   1    0.16    0.17
   1  -7  -1    0.29    0.29
  -1  -7   1    0.05    0.23
   1   7  -1    0.19    0.09
   1  -7  -1    0.11    0.08
   1  -7  -1    0.14    0.22
  -1  -7   1    0.18    0.20
  -1  -7   1    0.36    0.25
  -1   7   1    0.11    0.07
  -1   7   1    0.48    0.24
  -1  -7   1    0.18    0.08
   1   7  -1    0.43    0.25
  -1   7   1    0.20    0.18
   1   7  -1    0.45    0.26
  -1   7   1    0.31    0.23
  -1  -7   0  156.00    7.54
   1   7   0  156.54    7.57
   1   7   0  155.72    7.26
  -1  -7   0  160.16    7.47
   1  -7   0  152.77    7.85
   1  -7   0  159.68    7.73
  -1  -7   0  168.04    7.70
   1  -7   0  169.66    7.75
  -1  -7   0  169.46    7.63
   1   7   0  153.16    7.28
  -1  -7   0  155.71    7.28
  -1   7   0  168.35    7.70
  -1   7   0  164.59    7.69
   1  -7   0  172.10    7.48
  -1   7   0  169.60    7.33
   1   7   0  163.51    7.62
  -1  -7  -1  341.65   16.00
  -1  -7  -1  352.73   16.05
   1   7   1  335.53   16.01
   1   7   1  338.74   15.88
   1  -7   1  331.96   15.86
   1  -7   1  378.04   16.47
  -1  -7  -1  325.63   15.96
  -1  -7  -1  348.82   16.37
   1  -7   1  349.80   16.33
  -1  -7  -1  322.19   16.23
   1   7   1  347.52   15.84
   1  -7   1  374.64   15.85
   1  -7   1  375.51   16.38
  -1  -7  -1  326.82   15.86
  -1   7  -1  359.73   15.85
   1  -7   1  361.50   15.85
   1   7   1  337.46   15.87
  -1   7  -1  354.05   16.28
   1   7   1  345.01   16.15
   1   7   1  335.75   15.89
   1  -7   1  389.48   16.11
  -1   7  -1  382.35   16.34
  -1   7  -1  356.79   15.86
   1   7   2   78.65    3.92
   1  -7   2   90.37    4.25
   1   7   2   81.01    3.97
   1  -7   2   89.93    4.49
  -1  -7  -2   88.21    4.43
   1  -7   2   88.72    3.97
   1  -7   2   90.28    4.39
  -1  -7  -2   76.29    4.25
   1  -7   2   81.58    4.37
   1  -7   2   91.22    3.95
  -1   7  -2   83.15    4.39
  -1  -7  -2   75.51    3.94
   1   7   2   80.99    3.95
   1  -7   2   89.33    3.95
  -1   7  -2   90.60    4.35
   1   7   2   90.58    4.21
   1   7   2   77.88    3.98
  -1   7  -2   93.50    4.42
  -1   7  -2   89.67    4.09
   1   7   3   46.91    2.41
   1  -7   3   51.64    2.41
   1   7   3   44.25    2.40
   1  -7   3   51.99    2.82
   1  -7   3   49.69    2.64
  -1  -7  -3   51.08    2.83
   1  -7   3   47.51    2.40
   1  -7   3   50.96    2.77
   1   7   3   45.41    2.52
  -1   7  -3   53.26    2.87
   1   7   3   46.68    2.39
  -1   7  -3   45.36    2.68
   1  -7   3   50.72    2.39
  -1   7  -3   52.86    2.49
  -1   7  -3   51.54    2.84
   1  -7   4    5.85    0.47
  -1  -7  -4    5.36    0.70
   1  -7   4    6.19    0.49
   1   7   4    5.34    0.48
   1  -7   4    6.00    0.68
   1  -7   4    6.65    0.72
   1   7   4    5.59    0.51
   1  -7   4    5.54    0.74
  -1   7  -4    6.11    0.77
   1   7   4    5.74    0.47
   1  -7   4    6.04    0.47
   1  -7   4    5.81    0.43
  -1   7  -4    6.57    0.77
   1   7   5  251.50   11.93
   1   7   5  258.25   12.06
   1  -7   5  262.09   12.54
   1   7   5  248.19   12.09
   1  -7   5  267.73   12.40
   1  -7   5  273.66   12.09
  -1  -7  -5  250.67   12.43
   1  -7   5  279.20   12.51
  -1  -7  -5  237.05   12.30
   1  -7   5  268.58   12.08
   1   7   5  264.54   12.10
   1   7   5  253.66   12.25
  -1   7  -5  278.69   12.65
  -1   7  -5  256.95   12.39
  -1   7  -5  260.81   12.55
   1  -7   5  269.26   12.02
   1   7   6   31.51    1.44
   1   7   6   27.95    1.44
   1  -7   6   28.45    1.97
   1   7   6   29.39    1.53
   1   7   6   25.63    1.32
   1  -7   6   31.57    1.87
   1   7   6   28.75    1.47
   1   7   6   29.28    1.61
  -1   7  -6   33.06    2.10
   1   7   6   29.07    1.47
  -1   7  -6   32.42    1.91
   1  -7   6   30.51    1.57
   1   7   7    9.93    0.61
   1   7   7    8.75    0.51
   1  -7   7    9.25    0.89
   1  -7   7    8.70    0.85
   1   7   7    7.60    0.58
  -1   7  -7   10.27    1.09
   1   7   7    8.83    0.60
   1  -7   7    8.38    0.97
   1   7   7    8.13    0.54
   1   7   7    8.36    0.55
  -1   7  -7   10.62    0.97
   1  -7   7    9.85    0.83
   1  -7   7    9.35    0.70
   1  -7   8    2.99    0.59
   1   7   8    2.29    0.26
   1  -7   8    2.96    0.54
   1  -7   8    2.69    0.49
   1  -7   8    2.72    0.39
   1   7   8    2.04    0.18
  -1   7  -8    2.39    0.62
  -1   7  -8    2.44    0.53
   1  -7   8    1.75    0.40
   1  -7   9    7.53    0.95
   1  -7   9    9.22    0.96
   1  -7   9    7.71    0.83
  -1   7  -9   11.19    1.22
  -1   7  -9    9.01    0.98
   1   7   9    8.07    0.61
   1  -7   9    8.06    0.85
  -1   7 -10    0.18    0.58
   1  -7  10   -0.07    0.29
   1  -7  10    0.34    0.30
   1  -7  10    0.41    0.39
  -1   7 -10    0.36    0.38
   1   7  10    0.18    0.17
   1  -7  10   -0.15    0.31
  -1   7 -11   35.15    3.00
   1  -7  11   36.10    2.39
   1  -7  11   34.11    2.27
  -1  -7 -11   35.18    2.45
   1  -7  11   38.97    2.56
  -1   7 -11   36.61    2.16
  -1   7 -11   43.14    2.56
   1  -7  11   35.05    2.32
  -1   7 -12   21.10    2.22
   1  -7  12   21.42    1.67
   1  -7  12   18.17    1.46
  -1  -7 -12   17.07    1.61
   1  -7  12   20.84    1.72
  -1   7 -12   20.21    1.36
  -1   7 -12   20.42    1.70
   1   7  12   15.06    1.55
   1  -7  12   19.82    1.58
  -1   7 -13    1.09    0.93
   1  -7  13    0.91    0.42
   1  -7  13    1.24    0.51
   1  -7  13    1.34    0.70
   1   7  13    0.58    0.67
   1  -7  13    0.55    0.45
  -1  -7 -13    1.29    0.51
  -1   7 -13    1.29    0.36
  -1   7 -13    1.87    0.66
   1   7  13    1.11    0.52
   1  -7  13    1.69    0.55
   1  -7  14    0.44    0.43
   1  -7  14   -0.08    0.36
   1  -7  14   -0.29    0.64
   1  -7  14    0.80    0.48
   1   7  14    0.31    0.61
  -1  -7 -14    0.63    0.46
   1  -7  14    0.50    0.39
  -1   7 -14    0.82    0.33
   1  -7  14    0.76    0.49
   1   7  14    0.72    0.59
  -1  -7 -15   24.44    2.22
   1  -7  15   23.15    1.81
   1  -7  15   28.94    2.16
   1   7  15   23.01    2.11
   1  -7  15   26.70    2.09
   1   7  15   24.38    2.43
   1  -7  15   26.97    2.39
   1  -7  15   28.59    2.11
  -1  -7 -16    9.03    1.26
   1   7  16    8.28    1.38
   1  -7  16    7.51    1.05
   1  -7  16    5.55    1.21
   1  -7  16    7.23    1.03
   1  -7  16    6.42    1.05
   1   7  16    7.73    1.13
   1  -7  16    6.12    0.94
   1  -7  17    0.64    0.50
  -1  -7 -17   -0.15    0.61
   1   7  17    1.48    0.92
   1  -7  17    0.70    0.82
   1  -7  17   -0.11    0.48
   1  -7  17    0.87    0.56
  -1   7 -17    2.12    1.02
   1   7  17    0.30    0.68
   1  -7  17    1.34    0.63
  -1  -7 -18   -0.16    0.58
   1  -7  18   -0.34    0.52
   1   7  18    0.19    0.74
   1  -7  18    0.18    0.74
  -1   7 -18    0.55    0.83
   1  -7  18    0.57    0.53
   1  -7  19    1.53    0.64
   1   7  19    2.17    0.99
   1  -7  19    2.63    0.87
  -1   7 -19    3.10    1.20
   1  -7  19    2.36    0.75
   1  -7  19    1.43    0.65
  -1  -8  19    7.34    1.24
  -1   8  19    6.99    1.35
  -1  -8  19    8.01    1.12
   1   8 -19    6.30    1.69
  -1  -8  18   12.11    1.54
  -1   8  18   15.02    1.76
   1   8 -18   10.61    2.16
  -1  -8  18   11.53    1.36
   1  -8 -17   -0.18    0.69
   1   8 -17   -0.18    0.68
  -1  -8  17    1.00    0.61
  -1  -8  17   -0.15    0.65
  -1   8  17   -0.16    0.68
   1   8 -17   -0.33    1.24
  -1  -8  17    0.11    0.41
   1  -8 -16   35.76    3.21
   1   8 -16   37.83    3.27
  -1  -8  16   41.59    3.06
  -1  -8  16   43.92    3.03
  -1   8  16   45.83    3.31
  -1  -8  16   48.48    3.26
  -1  -8  16   50.15    3.02
   1   8 -16   52.35    4.08
   1   8 -15    0.24    0.73
   1  -8 -15    0.78    0.65
   1   8 -15    0.15    0.66
  -1  -8  15    0.95    0.52
  -1  -8  15    0.51    0.48
  -1  -8  15    0.53    0.53
  -1   8  15    0.29    0.60
   1   8 -15    0.30    0.47
  -1  -8  15    0.10    0.39
   1   8 -14   31.41    2.95
   1   8 -14   27.34    2.38
   1  -8 -14   19.74    2.24
  -1  -8  14   28.15    2.22
  -1  -8  14   31.12    2.26
  -1  -8  14   33.05    2.26
  -1   8  14   29.52    2.35
  -1  -8  14   27.00    2.23
   1   8 -14   28.52    2.10
  -1  -8  14   30.19    2.06
   1   8 -13    4.74    1.21
   1  -8 -13    4.56    0.97
   1   8 -13    5.04    1.00
  -1  -8  13    5.20    0.90
  -1  -8  13    6.78    0.96
  -1  -8  13    5.98    0.94
  -1   8  13    6.65    1.05
  -1  -8  13    7.43    0.98
   1   8 -13    6.97    0.89
  -1  -8  13    7.21    0.83
   1   8 -12    9.87    1.51
  -1  -8  12    8.31    1.09
  -1  -8  12   11.21    1.19
   1   8 -12    6.57    1.08
   1  -8 -12    6.77    1.08
  -1  -8  12    8.18    0.77
  -1  -8  12    7.77    1.03
  -1  -8  12   12.74    1.22
  -1   8  12    8.77    1.11
   1   8 -12   10.14    1.04
  -1  -8  12    9.14    0.92
   1   8 -11    0.38    0.48
  -1  -8  11   -0.10    0.48
  -1  -8  11   -0.10    0.38
  -1  -8  11    0.10    0.26
   1  -8 -11   -0.10    0.45
   1   8 -11   -0.63    0.47
  -1  -8  11    0.19    0.43
  -1   8  11    0.39    0.40
  -1  -8  11   -0.29    0.41
  -1   8  11   -0.12    0.31
  -1   8  11    0.06    0.30
   1   8 -11    0.33    0.38
  -1  -8  11    0.20    0.32
   1   8 -10  205.75   10.47
  -1  -8  10  212.97    9.80
   1   8 -10  197.06    9.71
   1  -8 -10  161.47    9.57
  -1  -8  10  203.58    9.34
  -1  -8  10  197.49    9.59
  -1  -8  10  194.63    9.70
  -1   8  10  190.13    9.63
  -1   8  10  184.24    9.38
  -1   8  10  194.43    9.39
  -1   8  10  188.78    9.34
   1   8 -10  207.99    9.61
   1   8 -10  205.72   10.01
  -1  -8  10  202.07    9.40
  -1   8   9   62.03    2.75
   1   8  -9   60.89    3.90
   1   8  -9   57.73    3.26
  -1  -8   9   60.60    3.35
   1  -8  -9   48.84    3.14
  -1  -8   9   58.85    2.99
  -1  -8   9   61.91    3.34
  -1   8   9   51.73    3.13
  -1  -8   9   61.58    3.20
  -1   8   9   57.79    3.04
  -1   8   9   54.29    3.00
   1   8  -9   57.02    3.17
  -1   8   9   49.00    2.77
  -1   8   9   55.81    3.00
   1   8  -9   57.58    3.47
  -1  -8   9   57.91    2.97
  -1   8   9   47.96    2.63
  -1   8   8   20.58    1.00
   1   8  -8   25.80    2.09
  -1  -8   8   18.95    1.40
  -1   8   8   18.90    1.39
  -1  -8   8   21.05    1.56
   1   8  -8   19.64    1.49
  -1  -8   8   22.67    1.63
   1  -8  -8   17.00    1.42
  -1  -8   8   19.03    1.31
   1  -8  -8   18.27    1.39
  -1   8   8   19.93    1.36
  -1   8   8   19.05    1.34
  -1   8   8   19.64    1.22
   1   8  -8   20.27    1.47
  -1   8   8   17.59    1.31
  -1   8   8   17.89    1.09
   1   8  -8   18.33    1.60
  -1  -8   8   21.34    1.29
   1   8  -7   68.96    3.93
  -1   8   7   55.82    3.15
  -1  -8   7   63.09    3.40
  -1  -8   7   61.20    3.18
   1   8  -7   64.63    3.29
   1  -8  -7   48.67    3.15
  -1  -8   7   67.84    3.39
  -1  -8   7   63.60    3.45
  -1  -8   7   65.12    3.21
   1  -8  -7   51.71    3.20
  -1   8   7   56.98    2.81
  -1   8   7   61.77    3.19
  -1   8   7   62.91    3.19
  -1   8   7   56.51    3.06
  -1   8   7   60.08    3.18
   1   8  -7   62.85    3.34
  -1  -8   7   64.99    3.07
  -1   8   7   53.62    2.92
   1   8  -7   67.07    3.55
   1   8  -6  131.21    6.43
  -1  -8   6  124.51    5.66
  -1  -8   6  118.68    5.92
  -1   8   6  115.71    5.63
   1  -8  -6   93.76    5.62
  -1  -8   6  120.02    5.85
  -1  -8   6  133.74    6.04
  -1   8   6  110.11    5.44
   1   8  -6  124.16    5.74
   1  -8  -6  112.16    5.79
  -1  -8   6  122.71    5.75
  -1   8   6  113.75    5.44
  -1   8   6  119.64    5.71
  -1   8   6  122.65    5.73
  -1   8   6  117.18    5.66
  -1   8   6  111.85    5.71
  -1  -8   6  140.31    5.59
  -1   8   6  106.72    5.50
  -1   8   6  104.23    5.41
   1   8  -5    0.11    0.36
  -1   8   5    0.94    0.24
  -1  -8   5    0.71    0.19
  -1   8   5    0.65    0.24
   1  -8  -5    0.84    0.20
  -1  -8   5    1.16    0.38
  -1  -8   5    0.73    0.22
  -1  -8   5    1.20    0.38
  -1  -8   5    0.53    0.28
   1  -8  -5    0.50    0.29
  -1  -8   5    0.70    0.28
   1  -8  -5    0.29    0.23
   1   8  -5    0.94    0.28
  -1   8   5    0.61    0.21
  -1   8   5    1.12    0.32
  -1   8   5    0.68    0.30
  -1   8   5    1.10    0.30
  -1   8   5    0.53    0.28
  -1   8   5    0.46    0.20
  -1  -8   5    0.81    0.25
  -1   8   5    0.67    0.17
   1   8  -5    0.54    0.37
   1   8  -4   55.67    3.02
  -1  -8   4   46.99    2.33
  -1   8   4   43.38    2.30
   1  -8  -4   44.31    2.36
   1   8  -4   49.97    2.42
  -1  -8   4   49.75    2.75
  -1   8   4   43.95    2.31
   1  -8  -4   38.93    2.33
  -1  -8   4   49.03    2.58
  -1   8   4   45.11    2.51
   1  -8  -4   48.16    2.64
  -1  -8   4   49.29    2.59
  -1  -8   4   45.14    2.28
  -1   8   4   47.51    2.41
  -1   8   4   47.99    2.34
  -1   8   4   49.44    2.54
  -1   8   4   49.87    2.60
  -1  -8   4   45.81    2.34
  -1   8   4   46.80    2.35
  -1   8   4   48.22    2.55
  -1   8   4   45.03    2.43
   1   8  -4   45.87    2.77
  -1   8   4   41.03    2.29
   1   8  -4   52.11    2.76
   1   8  -3   11.05    1.04
  -1  -8   3    9.86    0.61
  -1   8   3   10.03    0.60
   1  -8  -3   10.72    0.77
  -1  -8   3   10.72    0.84
   1   8  -3    8.71    0.64
   1  -8  -3    8.76    0.63
  -1  -8   3    8.97    0.93
  -1  -8   3   11.04    0.88
   1  -8  -3   10.01    0.89
  -1  -8   3    9.18    0.58
  -1   8   3   10.43    0.63
  -1   8   3   10.24    0.88
  -1   8   3   10.56    0.63
  -1   8   3   10.53    0.86
  -1  -8   3   10.48    0.62
   1   8  -3    9.35    0.92
  -1   8   3    9.34    0.67
  -1   8   3    9.61    0.78
   1   8  -3   11.03    0.94
   1   8  -2   98.78    4.62
  -1  -8   2   80.08    4.38
   1   8  -2   83.68    4.03
  -1  -8   2   88.87    4.29
   1  -8  -2   72.20    4.00
  -1  -8   2   83.02    4.50
   1  -8  -2   91.22    4.15
  -1  -8   2   86.85    4.40
  -1  -8   2   87.47    4.40
   1  -8  -2   89.94    4.33
  -1  -8   2   87.56    3.99
  -1   8   2   87.39    3.99
  -1  -8   2   82.63    3.98
  -1   8   2   92.96    4.02
  -1   8   2   89.74    4.00
  -1  -8   2   86.29    3.99
  -1   8   2   94.20    4.43
   1   8  -2   93.79    4.49
  -1   8   2   82.08    4.19
  -1   8   2   87.72    4.34
   1   8  -2   87.71    4.48
   1   8  -1    3.39    0.50
  -1  -8   1    3.46    0.48
  -1  -8   1    3.11    0.40
   1  -8  -1    3.68    0.37
   1  -8  -1    3.04    0.60
  -1  -8   1    3.51    0.47
  -1  -8   1    3.58    0.48
   1  -8  -1    3.61    0.49
  -1   8   1    4.15    0.53
   1   8  -1    2.43    0.44
   1   8  -1    3.45    0.52
  -1   8   1    3.67    0.50
  -1   8   1    3.54    0.44
  -1  -8   0  182.97    9.17
   1   8   0  183.79    9.23
   1  -8   0  204.28    9.44
  -1  -8   0  178.30    9.30
  -1  -8   0  191.64    9.11
   1  -8   0  193.67    9.57
  -1  -8   0  200.95    9.29
   1  -8   0  198.80    9.37
  -1   8   0  194.02    9.35
  -1   8   0  199.02    8.91
   1   8   0  201.39    9.35
  -1   8   0  204.33    9.38
   1   8   0  193.10    9.28
   1   8   1    3.81    0.39
  -1  -8  -1    3.24    0.34
  -1  -8  -1    3.65    0.38
  -1  -8  -1    3.37    0.57
  -1  -8  -1    3.53    0.35
   1  -8   1    2.71    0.56
   1  -8   1    3.98    0.54
  -1  -8  -1    2.77    0.46
   1  -8   1    3.41    0.54
   1   8   1    3.24    0.23
  -1   8  -1    3.76    0.52
   1   8   1    3.33    0.26
  -1   8  -1    3.23    0.53
   1   8   1    2.76    0.41
   1   8   2    7.44    0.49
   1   8   2    6.98    0.43
   1  -8   2    7.89    0.70
   1  -8   2    7.04    0.43
   1  -8   2    8.32    0.89
  -1  -8  -2    7.54    0.83
   1  -8   2    7.09    0.77
  -1  -8  -2    7.95    0.76
   1   8   2    6.95    0.42
   1  -8   2    7.65    0.43
   1  -8   2    7.45    0.80
  -1   8  -2    8.34    0.82
   1  -8   2    7.04    0.42
   1   8   2    6.79    0.44
  -1   8  -2    6.35    0.72
  -1   8  -2    7.66    0.81
   1   8   2    6.68    0.48
  -1   8  -2    9.07    0.60
   1   8   2    5.81    0.61
   1  -8   3   18.48    1.01
   1   8   3   18.26    1.03
   1  -8   3   20.88    1.42
   1   8   3   17.30    1.00
  -1  -8  -3   16.96    1.41
   1  -8   3   17.39    0.99
   1  -8   3   19.83    1.46
   1  -8   3   20.48    1.31
  -1   8  -3   19.09    1.42
  -1   8  -3   18.57    1.36
   1   8   3   17.94    1.00
   1  -8   3   19.00    0.99
   1   8   3   16.07    1.04
  -1   8  -3   19.94    1.11
  -1   8  -3   20.12    1.47
   1   8   3   19.07    1.22
   1  -8   4  151.24    7.03
   1   8   4  146.90    7.04
  -1  -8  -4  137.92    7.48
   1  -8   4  150.18    7.34
   1  -8   4  152.45    7.02
   1  -8   4  158.84    7.54
   1   8   4  142.82    7.03
   1  -8   4  159.97    7.49
  -1   8  -4  159.78    7.61
   1   8   4  143.83    7.02
   1  -8   4  153.90    7.02
   1  -8   4  153.19    6.97
  -1   8  -4  150.63    7.57
   1  -8   5   30.97    1.69
   1   8   5   30.12    1.74
   1  -8   5   29.33    2.09
   1   8   5   30.46    1.71
   1  -8   5   36.37    2.12
   1  -8   5   30.71    1.94
  -1  -8  -5   30.97    2.09
   1  -8   5   32.51    1.70
   1  -8   5   32.37    2.05
  -1  -8  -5   28.65    1.95
   1   8   5   31.31    1.71
  -1   8  -5   32.18    2.17
   1  -8   5   32.73    1.70
  -1   8  -5   29.88    2.14
   1  -8   5   31.56    1.64
   1  -8   6   67.28    3.81
   1   8   6   63.11    3.31
   1  -8   6   68.07    3.71
   1   8   6   63.91    3.24
   1  -8   6   72.04    3.74
  -1   8  -6   71.73    3.94
   1   8   6   64.03    3.43
   1   8   6   66.59    3.25
  -1   8  -6   65.33    3.68
  -1   8  -6   68.08    3.90
   1  -8   6   68.44    3.28
   1   8   7  120.02    5.36
   1  -8   7  124.65    6.12
   1   8   7  111.37    5.49
   1  -8   7  118.84    5.93
   1  -8   7  129.34    6.01
   1   8   7  106.75    5.48
  -1   8  -7  129.91    6.30
   1   8   7  110.88    5.42
   1   8   7  110.95    5.42
  -1   8  -7  115.37    5.97
   1  -8   7  115.18    5.52
   1   8   8  208.42    8.78
   1   8   8  211.85    8.90
   1   8   8  180.17    8.90
   1  -8   8  206.68    9.66
   1   8   8  181.72    8.77
   1  -8   8  199.75    9.43
   1  -8   8  207.63    9.50
  -1   8  -8  221.95    9.92
   1   8   8  170.83    8.80
   1   8   8  188.26    8.83
   1   8   8  187.52    8.83
  -1   8  -8  199.46    9.51
   1  -8   8  204.59    9.33
   1  -8   8  200.81    9.07
   1  -8   9    4.67    0.79
   1  -8   9    3.82    0.63
   1  -8   9    7.11    0.84
   1  -8   9    5.40    0.76
  -1   8  -9    6.14    0.97
   1   8   9    5.09    0.49
  -1   8  -9    5.07    0.79
   1  -8   9    5.53    0.58
   1  -8   9    5.82    0.71
  -1   8 -10   17.57    1.98
   1  -8  10   21.28    1.55
   1  -8  10   16.35    1.38
   1  -8  10   17.46    1.43
   1  -8  10   17.51    1.57
  -1   8 -10   17.83    1.52
   1   8  10   16.13    1.04
   1  -8  10   17.10    1.37
   1  -8  10   18.88    1.26
  -1   8 -11   18.68    2.08
   1  -8  11   16.33    1.52
   1  -8  11   16.93    1.48
   1  -8  11   18.41    1.50
   1  -8  11   23.69    1.83
  -1   8 -11   21.40    1.45
  -1   8 -11   19.03    1.65
   1  -8  11   19.53    1.38
   1  -8  11   21.08    1.58
  -1   8 -12   11.37    1.65
   1  -8  12   12.09    1.29
   1  -8  12   11.67    1.32
   1   8  12   11.03    1.41
   1  -8  12   10.32    1.17
   1  -8  12   11.33    1.11
   1  -8  12   11.08    1.09
  -1   8 -12   10.63    0.99
  -1   8 -12   13.52    1.33
   1  -8  12   10.90    1.13
   1   8  12   11.22    1.22
   1  -8  12   10.70    1.01
  -1   8 -13   -0.46    0.72
   1  -8  13    0.55    0.41
   1  -8  13    0.66    0.42
   1  -8  13    0.17    0.35
   1  -8  13   -0.13    0.57
   1  -8  13    1.08    0.58
   1   8  13   -0.28    0.66
   1  -8  13    0.31    0.33
  -1   8 -13    0.19    0.29
  -1   8 -13   -0.23    0.57
   1   8  13    0.67    0.52
   1  -8  13    0.30    0.40
  -1   8 -14   50.59    3.99
   1  -8  14   46.30    3.05
   1  -8  14   44.21    2.85
   1  -8  14   45.29    2.79
   1  -8  14   48.30    2.84
   1  -8  14   44.01    2.97
   1   8  14   41.98    3.04
  -1   8 -14   46.15    2.63
   1  -8  14   47.38    3.28
   1   8  14   40.22    3.29
   1  -8  14   49.66    3.13
   1  -8  15    5.46    0.82
   1   8  15    5.64    1.15
   1  -8  15    6.87    0.99
   1  -8  15    6.58    1.18
   1  -8  15    5.26    0.82
   1  -8  15    5.59    0.92
   1   8  15    6.04    1.00
   1  -8  15    5.79    0.91
   1  -8  16    2.74    0.65
   1  -8  16    3.94    0.84
   1  -8  16    2.39    0.87
   1   8  16    4.30    1.08
   1  -8  16    4.29    0.85
   1   8  16    2.81    0.79
   1  -8  16    4.59    0.86
   1  -8  17   13.39    1.69
   1  -8  17   14.36    1.44
   1   8  17    9.32    1.55
   1  -8  17   12.93    1.44
   1   8  17   11.36    1.45
   1  -8  17   11.10    1.23
   1  -8  17   11.90    1.40
   1  -8  18    4.36    0.84
   1  -8  18    5.42    0.94
   1   8  18    3.32    1.03
   1  -8  18    4.87    1.13
  -1   8 -18    5.89    1.52
   1  -8  18    5.48    1.00
   1  -8  19    9.42    1.31
   1  -8  19    9.39    1.20
  -1   8 -19   13.47    2.10
   1  -8  19    9.20    1.33
   1  -8  19   11.45    1.58
   1   8  19   10.90    1.68
   1   9 -18   16.44    2.63
  -1  -9  18   20.31    1.80
  -1   9  18   19.63    2.03
  -1  -9  18   18.68    1.93
  -1  -9  17    7.06    1.08
  -1  -9  17    7.74    1.18
  -1   9  17    6.34    1.18
   1   9 -17    7.60    1.67
  -1  -9  17    7.29    1.02
   1  -9 -16    0.16    0.78
   1   9 -16    1.79    0.82
  -1  -9  16    3.18    0.77
  -1  -9  16    1.68    0.67
  -1  -9  16    2.42    0.73
  -1   9  16    1.50    0.76
  -1  -9  16    3.65    0.70
   1   9 -16    2.86    1.06
   1   9 -15    8.71    1.51
   1   9 -15    6.09    1.22
   1  -9 -15    5.53    1.10
  -1  -9  15    6.19    1.03
  -1  -9  15    8.32    1.10
  -1  -9  15    6.50    1.09
  -1   9  15    5.21    1.08
   1   9 -15    6.00    0.97
  -1  -9  15    6.59    0.90
   1   9 -14   24.59    2.50
   1  -9 -14   13.87    1.74
   1   9 -14   15.27    1.82
  -1  -9  14   16.30    1.68
  -1  -9  14   22.14    1.82
  -1  -9  14   21.57    1.80
  -1  -9  14   18.15    1.70
  -1   9  14   18.09    1.79
   1   9 -14   16.16    1.56
  -1  -9  14   20.05    1.54
   1   9 -13    6.70    1.40
   1   9 -13    6.48    1.06
   1  -9 -13    5.28    0.98
  -1  -9  13    6.17    0.98
  -1  -9  13    7.75    1.04
  -1  -9  13    8.02    1.06
  -1   9  13    7.45    1.07
  -1  -9  13    5.84    0.95
   1   9 -13    5.68    0.89
  -1  -9  13    7.78    0.87
   1   9 -12    0.42    0.57
  -1  -9  12    0.63    0.31
   1  -9 -12    0.35    0.52
   1   9 -12    0.82    0.58
  -1  -9  12    0.89    0.48
  -1  -9  12    1.03    0.51
  -1  -9  12    0.89    0.51
  -1   9  12    0.11    0.46
  -1  -9  12    1.43    0.51
   1   9 -12   -0.10    0.45
  -1  -9  12    0.52    0.35
   1   9 -11    1.96    0.84
  -1  -9  11    1.98    0.58
   1  -9 -11    1.56    0.57
  -1  -9  11    1.94    0.41
   1   9 -11    1.69    0.58
  -1  -9  11    1.33    0.52
  -1  -9  11    3.06    0.66
  -1   9  11    2.26    0.59
  -1   9  11    1.50    0.42
   1   9 -11    2.32    0.58
  -1  -9  11    2.34    0.48
   1   9 -11    1.29    0.67
   1   9 -10    4.57    1.03
  -1  -9  10    4.53    0.76
  -1  -9  10    4.86    0.60
   1   9 -10    5.46    0.84
   1  -9 -10    4.31    0.76
  -1  -9  10    4.53    0.75
  -1  -9  10    3.96    0.67
  -1   9  10    4.10    0.67
  -1   9  10    3.91    0.58
  -1   9  10    4.13    0.59
   1   9 -10    3.79    0.66
  -1   9  10    4.45    0.63
  -1  -9  10    4.41    0.56
   1   9 -10    4.63    0.94
   1   9  -9    0.85    0.66
  -1  -9   9    0.10    0.38
   1  -9  -9   -0.23    0.29
  -1  -9   9    0.12    0.27
   1  -9  -9    0.08    0.40
   1   9  -9    0.08    0.38
  -1  -9   9    0.48    0.34
  -1  -9   9   -0.10    0.42
  -1   9   9   -0.07    0.36
  -1   9   9   -0.12    0.29
  -1   9   9   -0.18    0.33
   1   9  -9    0.17    0.40
  -1   9   9   -0.06    0.30
  -1   9   9    0.21    0.22
   1   9  -9   -0.24    0.49
  -1  -9   9    0.11    0.25
  -1   9   9    0.30    0.19
   1   9  -8   34.26    2.66
  -1  -9   8   36.05    2.30
  -1  -9   8   34.30    2.19
   1   9  -8   32.87    2.10
   1  -9  -8   28.25    2.00
  -1  -9   8   33.09    1.98
   1  -9  -8   30.45    2.06
  -1  -9   8   32.35    1.97
  -1  -9   8   30.44    2.16
  -1   9   8   30.23    1.97
  -1   9   8   32.86    1.98
  -1   9   8   30.06    1.94
   1   9  -8   34.00    2.16
  -1   9   8   31.08    1.97
  -1   9   8   29.43    1.84
  -1  -9   8   40.35    1.94
  -1   9   8   29.12    1.68
  -1   9   8   31.22    1.72
   1   9  -8   39.69    2.47
   1   9  -7   58.15    3.55
  -1  -9   7   53.28    3.05
  -1  -9   7   54.67    2.76
  -1   9   7   48.29    2.71
  -1  -9   7   54.59    3.11
  -1  -9   7   57.58    3.02
  -1  -9   7   53.77    2.84
   1   9  -7   54.33    2.87
   1  -9  -7   39.17    2.70
   1  -9  -7   42.69    2.84
  -1   9   7   50.24    2.79
  -1   9   7   52.37    2.81
  -1   9   7   46.54    2.70
   1   9  -7   55.82    3.01
  -1   9   7   52.89    2.83
  -1  -9   7   57.27    2.67
  -1   9   7   47.74    2.58
   1   9  -7   49.96    3.14
  -1   9   7   45.17    2.48
   1   9  -6   23.96    1.99
  -1   9   6   23.11    1.38
  -1  -9   6   24.66    1.40
  -1  -9   6   24.75    1.70
  -1  -9   6   24.41    1.63
   1   9  -6   19.54    1.45
  -1  -9   6   26.47    1.79
  -1  -9   6   25.57    1.58
   1  -9  -6   21.05    1.57
   1  -9  -6   19.34    1.40
  -1   9   6   22.84    1.27
  -1   9   6   24.86    1.52
  -1   9   6   23.35    1.50
  -1   9   6   22.90    1.52
  -1   9   6   22.98    1.49
   1   9  -6   24.97    1.68
  -1   9   6   19.93    1.23
  -1   9   6   20.24    1.33
   1   9  -5    5.03    0.80
   1  -9  -5    3.87    0.39
  -1  -9   5    3.63    0.60
  -1  -9   5    4.98    0.45
  -1   9   5    3.59    0.40
  -1  -9   5    3.58    0.54
  -1  -9   5    2.99    0.61
   1  -9  -5    2.83    0.42
   1   9  -5    3.94    0.49
  -1  -9   5    4.52    0.57
   1  -9  -5    4.16    0.60
  -1   9   5    3.44    0.42
  -1  -9   5    4.01    0.38
  -1   9   5    4.50    0.43
  -1   9   5    4.09    0.55
  -1   9   5    3.88    0.53
  -1  -9   5    3.70    0.42
  -1   9   5    4.57    0.56
  -1   9   5    4.01    0.57
  -1   9   5    3.56    0.42
  -1   9   5    3.47    0.45
  -1   9   5    3.89    0.38
   1   9  -5    3.93    0.74
   1   9  -4   10.87    1.12
   1  -9  -4    9.33    0.70
  -1   9   4    8.35    0.58
  -1  -9   4    9.34    0.60
  -1  -9   4    8.53    0.80
   1   9  -4    7.41    0.65
  -1  -9   4   10.11    1.01
  -1   9   4    7.52    0.76
   1  -9  -4    7.71    0.62
  -1  -9   4    9.81    0.86
   1  -9  -4    7.22    0.82
  -1   9   4   10.34    0.63
  -1  -9   4    9.19    0.57
  -1   9   4    8.82    0.78
  -1   9   4    7.80    0.81
  -1   9   4    8.20    0.80
  -1   9   4    8.52    0.60
  -1  -9   4    9.40    0.60
   1   9  -4   10.49    0.99
   1   9  -4    9.56    1.02
  -1   9   4    7.58    0.72
  -1   9   4    7.59    0.62
   1   9  -3   33.91    2.11
  -1  -9   3   29.27    1.41
  -1   9   3   28.92    1.41
   1  -9  -3   31.66    1.70
  -1  -9   3   27.80    1.95
  -1  -9   3   30.92    1.76
   1   9  -3   25.15    1.48
   1  -9  -3   23.32    1.42
  -1  -9   3   29.35    1.81
   1  -9  -3   29.04    1.88
  -1  -9   3   28.64    1.40
  -1   9   3   30.19    1.44
  -1   9   3   30.10    1.84
  -1  -9   3   27.38    1.40
  -1   9   3   27.96    1.79
  -1   9   3   29.46    1.43
  -1   9   3   29.67    1.74
  -1   9   3   26.41    1.58
   1   9  -3   28.90    1.94
   1   9  -3   28.17    1.88
   1   9  -2   77.86    3.94
  -1  -9   2   65.70    3.71
  -1  -9   2   68.85    3.75
   1  -9  -2   72.25    3.45
  -1  -9   2   72.62    3.62
  -1  -9   2   65.27    3.86
   1  -9  -2   70.51    3.65
  -1  -9   2   71.21    3.76
  -1   9   2   73.63    3.78
   1   9  -2   70.86    3.83
  -1   9   2   68.25    3.56
  -1   9   2   67.84    3.68
   1   9  -2   70.53    3.83
   1   9  -1    5.10    0.62
  -1  -9   1    3.79    0.56
  -1  -9   1    4.06    0.47
   1  -9  -1    4.27    0.41
   1  -9  -1    4.55    0.72
   1  -9  -1    5.38    0.61
  -1  -9   1    3.51    0.53
  -1  -9   1    4.12    0.53
  -1   9   1    5.20    0.64
  -1   9   1    4.65    0.60
  -1   9   1    4.68    0.54
  -1   9   1    4.16    0.32
   1   9  -1    4.94    0.62
   1   9  -1    4.68    0.60
  -1  -9   0   10.35    0.80
   1   9   0   12.27    0.90
  -1  -9   0   10.87    0.75
   1  -9   0   10.75    1.13
   1  -9   0    9.86    0.95
  -1  -9   0    8.38    0.86
   1  -9   0   10.87    0.93
  -1  -9   0   10.60    0.87
  -1   9   0    9.90    0.93
  -1   9   0   10.38    0.94
  -1   9   0    9.15    0.50
   1   9   0   11.24    0.94
   1   9   0   10.14    0.88
  -1  -9  -1   17.82    1.02
  -1  -9  -1   16.10    1.07
   1   9   1   16.81    1.10
  -1  -9  -1   15.65    1.03
   1  -9   1   18.67    1.51
  -1  -9  -1   19.37    1.48
  -1  -9  -1   17.38    1.30
   1  -9   1   16.07    1.31
   1  -9   1   16.03    1.30
  -1   9  -1   18.34    1.30
  -1   9  -1   18.42    1.35
   1   9   1   17.46    1.21
   1   9   1   18.13    1.28
  -1   9  -1   18.24    1.08
  -1   9  -1   20.31    1.41
   1   9   2    0.30    0.15
   1  -9   2    0.64    0.33
  -1  -9  -2    0.98    0.44
   1  -9   2    0.23    0.29
  -1  -9  -2    0.28    0.25
   1  -9   2    0.45    0.31
  -1   9  -2    0.44    0.31
   1   9   2    0.58    0.15
  -1   9  -2    0.36    0.31
   1   9   2    0.35    0.09
   1   9   2    0.46    0.24
  -1   9  -2    0.12    0.15
  -1   9  -2   -0.08    0.32
   1  -9   3   20.25    1.37
   1  -9   3   19.74    1.00
   1   9   3   18.44    1.01
  -1  -9  -3   21.00    1.61
   1  -9   3   18.84    1.55
   1  -9   3   20.85    1.51
   1  -9   3   18.75    1.06
   1   9   3   17.41    0.98
   1  -9   3   21.25    1.01
   1  -9   3   21.91    1.56
  -1   9  -3   22.22    1.55
  -1   9  -3   17.63    1.43
   1  -9   3   20.79    1.00
   1   9   3   18.78    1.03
   1   9   3   17.87    1.09
  -1   9  -3   20.77    1.59
   1   9   3   17.46    1.26
   1  -9   4  152.69    7.14
   1   9   4  148.46    7.16
   1  -9   4  161.77    7.70
   1  -9   4  155.24    7.52
  -1  -9  -4  140.91    7.72
   1  -9   4  157.75    7.12
   1   9   4  150.74    7.12
   1  -9   4  153.28    7.75
  -1   9  -4  161.23    7.80
   1  -9   4  160.24    7.12
   1   9   4  145.97    7.13
   1   9   4  148.58    7.23
   1   9   4  152.07    7.39
  -1   9  -4  155.27    7.80
   1  -9   5   22.60    1.27
   1   9   5   22.05    1.28
   1   9   5   22.26    1.28
  -1  -9  -5   19.40    1.67
   1  -9   5   25.32    1.62
   1  -9   5   22.58    1.72
   1  -9   5   23.42    1.26
   1  -9   5   24.95    1.71
  -1  -9  -5   19.38    1.54
  -1   9  -5   22.72    1.76
   1  -9   5   22.54    1.26
   1   9   5   20.11    1.25
  -1   9  -5   23.97    1.83
   1  -9   5   22.33    1.19
   1   9   6   39.94    2.26
   1  -9   6   43.89    2.72
   1  -9   6   43.29    2.53
   1  -9   6   40.92    2.63
   1  -9   6   44.16    2.61
   1   9   6   40.21    2.16
  -1   9  -6   46.93    2.83
   1   9   6   36.52    2.35
   1   9   6   40.80    2.16
   1  -9   6   42.65    2.19
  -1   9  -6   38.32    2.58
  -1   9  -6   44.39    2.84
   1  -9   6   42.08    2.12
   1  -9   7    0.54    0.42
   1  -9   7    0.85    0.39
  -1   9  -7    0.47    0.41
   1   9   7    0.68    0.26
   1  -9   7    0.47    0.22
   1   9   7    0.42    0.19
   1   9   7    0.31    0.18
  -1   9  -7    0.46    0.42
   1  -9   7   -0.10    0.38
   1  -9   8   56.88    3.27
   1  -9   8   53.67    3.11
   1  -9   8   58.92    3.12
   1   9   8   43.88    2.46
  -1   9  -8   59.70    3.48
   1   9   8   49.93    2.51
   1   9   8   50.00    2.50
  -1   9  -8   55.23    3.18
   1  -9   8   53.29    2.64
   1  -9   9    2.36    0.56
   1  -9   9    0.78    0.44
   1  -9   9    1.64    0.48
   1  -9   9    1.93    0.37
  -1   9  -9    2.74    0.64
   1   9   9    1.50    0.34
   1  -9   9    1.96    0.52
  -1   9 -10    2.17    0.82
   1  -9  10    1.62    0.52
   1  -9  10    1.85    0.51
   1  -9  10    1.85    0.50
   1  -9  10    1.77    0.58
   1   9  10    1.33    0.55
   1  -9  10    1.50    0.59
   1  -9  10    1.92    0.39
   1   9  10    1.41    0.30
  -1   9 -10    1.18    0.55
   1  -9  10    1.23    0.43
  -1   9 -11    4.85    1.17
   1  -9  11    4.68    0.81
   1  -9  11    5.88    0.95
   1   9  11    3.78    0.82
   1  -9  11    3.62    0.71
   1  -9  11    4.97    0.77
   1  -9  11    3.19    0.65
   1  -9  11    4.22    0.56
  -1   9 -11    5.40    0.87
   1  -9  11    5.23    0.76
  -1   9 -12   59.92    4.28
   1   9  12   56.00    3.60
   1  -9  12   55.23    3.49
   1  -9  12   62.30    3.64
   1  -9  12   50.30    3.27
   1  -9  12   53.11    3.39
   1  -9  12   53.56    3.23
  -1   9 -12   56.92    3.16
  -1   9 -12   52.60    3.45
   1   9  12   53.04    3.35
   1  -9  12   54.80    3.06
   1  -9  12   51.47    3.25
  -1   9 -13    0.71    0.75
   1  -9  13   -0.35    0.49
   1  -9  13    0.31    0.45
   1  -9  13    0.17    0.37
   1  -9  13    0.13    0.43
   1  -9  13   -0.13    0.48
   1   9  13    0.97    0.60
   1  -9  13    0.14    0.33
  -1   9 -13   -0.22    0.36
  -1   9 -13   -0.25    0.54
   1   9  13    0.11    0.42
   1  -9  13    0.31    0.42
  -1   9 -14   15.24    2.19
   1  -9  14   20.52    1.54
   1   9  14   17.98    1.91
   1  -9  14   21.49    1.90
   1  -9  14   18.93    1.77
   1  -9  14   20.87    1.79
   1  -9  14   17.06    1.58
  -1   9 -14   19.67    1.80
  -1   9 -14   17.59    1.38
   1   9  14   19.35    1.74
   1  -9  14   17.94    1.63
   1  -9  14   16.88    1.43
   1   9  15   12.30    1.62
   1  -9  15   13.81    1.51
   1  -9  15   14.86    1.66
   1  -9  15   13.73    1.49
   1  -9  15   13.93    1.36
  -1   9 -15   14.31    2.10
   1  -9  15   13.99    1.44
   1  -9  15   13.59    1.25
   1   9  15   14.09    1.51
   1   9  16   32.30    2.76
   1  -9  16   36.21    2.73
   1  -9  16   34.50    2.53
   1  -9  16   33.99    2.54
  -1   9 -16   29.15    3.10
   1  -9  16   27.04    2.13
   1   9  16   32.50    2.58
   1  -9  16   34.19    2.50
   1  -9  17   23.86    2.16
   1   9  17   21.11    2.16
   1  -9  17   18.88    1.80
   1  -9  17   19.15    1.67
   1   9  17   20.72    2.01
   1  -9  17   17.99    1.80
   1  -9  18   17.38    1.89
   1  -9  18   15.67    1.61
   1   9  18   14.77    1.82
   1  -9  18   13.94    1.59
   1   9  18   14.72    1.69
  -1  10  18    3.53    1.01
  -1 -10  18    4.66    0.94
  -1  10  18    5.42    1.10
   1  10 -17    0.55    0.90
  -1 -10  17    1.06    0.63
  -1  10  17    0.45    0.63
  -1 -10  17    0.69    0.61
  -1 -10  16    1.13    0.66
  -1  10  16    1.44    0.74
  -1 -10  16    2.45    0.72
  -1 -10  16    1.62    0.57
   1  10 -16    2.92    1.16
   1  10 -15   32.72    3.29
  -1 -10  15   35.67    2.70
  -1 -10  15   36.65    2.71
  -1 -10  15   36.36    2.61
  -1  10  15   34.54    2.69
   1  10 -15   34.18    2.59
  -1 -10  15   36.53    2.43
   1  10 -14    0.73    0.83
   1 -10 -14    0.14    0.64
   1  10 -14    0.28    0.57
  -1 -10  14   -0.26    0.64
  -1 -10  14    0.26    0.50
  -1 -10  14    0.67    0.55
  -1  10  14    0.25    0.55
   1  10 -14    0.23    0.53
  -1 -10  14    0.35    0.38
   1  10 -13   12.51    1.80
   1 -10 -13    7.54    1.23
   1  10 -13    7.73    1.23
  -1 -10  13   10.18    1.27
  -1 -10  13    7.80    1.18
  -1 -10  13   12.94    1.40
  -1 -10  13   12.18    1.24
  -1  10  13   10.14    1.25
   1  10 -13   10.39    1.22
  -1 -10  13   12.14    1.11
   1  10 -12    9.41    1.51
   1  10 -12    9.44    1.21
   1 -10 -12    7.86    1.14
  -1 -10  12    8.38    0.83
  -1 -10  12    7.02    1.06
  -1 -10  12    8.11    1.01
  -1  10  12    8.07    1.07
  -1 -10  12    8.63    1.13
   1  10 -12    9.74    1.11
  -1 -10  12    9.68    0.94
   1  10 -11   28.76    2.69
  -1 -10  11   29.58    2.21
   1  10 -11   23.62    2.03
  -1 -10  11   28.75    1.82
   1 -10 -11   23.49    2.03
  -1 -10  11   30.26    2.20
  -1  10  11   28.33    2.00
  -1 -10  11   27.12    1.94
   1  10 -11   27.04    2.05
  -1 -10  11   27.17    1.80
   1  10 -11   28.90    2.48
   1  10 -10   28.05    2.47
  -1 -10  10   26.25    1.98
  -1 -10  10   25.09    1.88
   1  10 -10   22.91    1.87
   1 -10 -10   17.53    1.66
  -1 -10  10   22.20    1.59
  -1 -10  10   23.92    1.68
  -1 -10  10   26.22    1.96
  -1  10  10   22.03    1.68
  -1  10  10   21.49    1.56
  -1  10  10   22.44    1.56
   1  10 -10   25.85    1.88
  -1  10  10   23.21    1.63
  -1 -10  10   27.17    1.62
   1  10 -10   23.29    2.14
   1  10  -9    6.78    1.19
  -1 -10   9    5.53    0.87
  -1 -10   9    4.88    0.77
   1 -10  -9    4.02    0.69
  -1 -10   9    5.97    0.70
   1  10  -9    4.96    0.77
   1 -10  -9    4.87    0.74
  -1  10   9    5.49    0.70
  -1 -10   9    5.86    0.83
  -1 -10   9    4.59    0.64
  -1  10   9    5.19    0.66
  -1  10   9    4.86    0.65
  -1  10   9    4.36    0.56
   1  10  -9    5.59    0.83
  -1  10   9    5.42    0.70
   1  10  -9    5.04    0.96
  -1 -10   9    4.83    0.59
   1  10  -8    5.28    1.06
  -1 -10   8    4.71    0.82
  -1 -10   8    4.17    0.68
   1  10  -8    4.83    0.72
  -1 -10   8    5.06    0.66
   1 -10  -8    2.88    0.58
   1 -10  -8    3.76    0.64
  -1  10   8    5.20    0.62
  -1 -10   8    5.71    0.63
  -1 -10   8    5.19    0.80
  -1  10   8    5.16    0.62
  -1  10   8    4.19    0.60
   1  10  -8    4.95    0.76
  -1  10   8    4.34    0.56
  -1  10   8    3.95    0.61
  -1  10   8    4.23    0.47
   1  10  -8    5.23    0.91
  -1  10   8    4.26    0.41
   1  10  -7    1.06    0.66
  -1 -10   7    2.13    0.50
  -1 -10   7    1.33    0.51
  -1 -10   7    1.32    0.41
   1 -10  -7    2.44    0.50
   1  10  -7    1.99    0.43
   1 -10  -7    0.79    0.36
  -1  10   7    1.32    0.33
  -1 -10   7    1.44    0.35
  -1 -10   7    1.48    0.49
  -1  10   7    0.98    0.39
  -1  10   7    1.68    0.42
  -1  10   7    1.93    0.44
   1  10  -7    2.13    0.50
  -1  10   7    1.81    0.46
  -1  10   7    1.19    0.26
  -1  10   7    1.25    0.30
   1  10  -6   54.44    3.32
  -1  10   6   45.34    2.38
  -1 -10   6   49.25    2.85
  -1 -10   6   49.96    2.42
  -1 -10   6   48.30    2.74
  -1 -10   6   50.70    2.97
   1 -10  -6   41.84    2.72
   1 -10  -6   35.12    2.39
  -1 -10   6   42.63    2.63
   1  10  -6   47.50    2.56
  -1  10   6   46.09    2.60
  -1  10   6   44.70    2.56
  -1  10   6   50.23    2.66
   1  10  -6   50.75    2.87
  -1  10   6   46.45    2.68
  -1  10   6   42.04    2.31
  -1 -10   6   45.85    2.15
  -1  10   6   42.51    2.46
   1  10  -5   61.11    3.65
   1 -10  -5   56.80    2.84
  -1 -10   5   60.61    2.78
  -1  10   5   55.13    2.75
  -1 -10   5   58.15    3.15
  -1 -10   5   57.52    3.37
   1  10  -5   55.19    2.89
   1 -10  -5   44.67    2.77
   1 -10  -5   57.64    3.25
  -1 -10   5   61.81    3.18
  -1 -10   5   58.39    2.73
  -1  10   5   55.14    3.05
  -1  10   5   54.61    3.11
  -1  10   5   56.35    3.05
  -1 -10   5   59.85    2.78
  -1  10   5   58.97    3.13
   1  10  -5   53.87    3.22
  -1  10   5   46.24    2.76
   1  10  -5   58.76    3.39
  -1  10   5   51.36    2.94
  -1 -10   4    1.21    0.17
   1  10  -4    1.68    0.50
  -1  10   4    1.42    0.20
  -1 -10   4    1.30    0.37
  -1 -10   4    1.42    0.51
  -1 -10   4    0.49    0.32
   1 -10  -4    0.56    0.37
   1  10  -4    0.79    0.25
  -1 -10   4    1.00    0.18
  -1  10   4    1.10    0.18
   1 -10  -4    1.19    0.28
  -1  10   4    0.78    0.36
  -1  10   4    0.84    0.34
  -1  10   4    0.93    0.19
  -1  10   4    0.41    0.31
  -1 -10   4    0.96    0.17
  -1  10   4    0.99    0.39
  -1  10   4    0.82    0.26
   1  10  -4    1.45    0.51
   1  10  -4    0.88    0.45
  -1  10   4    0.73    0.32
  -1  10   3    0.31    0.08
   1  10  -3    0.20    0.34
  -1 -10   3    0.36    0.30
   1 -10  -3    0.64    0.37
  -1 -10   3    0.51    0.25
  -1 -10   3    0.09    0.32
   1 -10  -3    0.05    0.22
  -1 -10   3    0.59    0.34
  -1 -10   3   -0.15    0.33
  -1  10   3   -0.14    0.36
  -1  10   3    0.35    0.09
  -1  10   3    0.29    0.29
   1  10  -3    0.26    0.39
  -1  10   3    0.30    0.24
  -1  10   3    0.42    0.29
   1  10  -3    0.25    0.29
   1  10  -2   -0.09    0.34
  -1 -10   2   -0.14    0.33
  -1 -10   2   -0.15    0.21
   1 -10  -2    0.23    0.16
   1 -10  -2    0.06    0.12
  -1 -10   2   -0.13    0.28
   1 -10  -2    0.06    0.26
  -1 -10   2   -0.07    0.27
  -1  10   2    0.07    0.30
  -1  10   2    0.07    0.31
   1  10  -2    0.24    0.31
  -1  10   2   -0.10    0.24
   1  10  -2    0.56    0.38
  -1 -10   1   28.81    1.89
   1  10  -1   33.21    2.06
   1 -10  -1   31.40    2.28
   1 -10  -1   31.36    1.72
  -1 -10   1   33.55    1.86
  -1 -10   1   30.36    2.02
  -1 -10   1   33.67    2.02
   1 -10  -1   32.59    1.98
  -1  10   1   35.01    2.11
   1  10  -1   31.44    2.03
  -1  10   1   29.96    1.90
  -1  10   1   30.27    2.01
   1  10  -1   33.76    2.08
  -1  10   1   31.38    1.53
   1  10   0    8.17    0.77
  -1 -10   0    6.88    0.68
   1 -10   0    9.98    1.12
  -1 -10   0    7.07    0.63
   1 -10   0    8.91    0.67
   1 -10   0    7.96    0.89
  -1 -10   0    8.59    0.86
   1 -10   0    7.68    0.81
  -1  10   0    7.44    0.76
  -1  10   0    7.42    0.85
   1  10   0    6.74    0.77
   1  10   0    7.68    0.83
  -1  10   0    6.65    0.82
  -1 -10  -1   34.43    1.78
   1  10   1   33.65    1.93
  -1 -10  -1   32.34    1.87
  -1 -10  -1   34.90    1.65
  -1 -10  -1   34.19    2.36
   1 -10   1   37.09    2.45
   1 -10   1   38.05    2.29
  -1 -10  -1   29.59    2.11
   1 -10   1   34.06    2.19
  -1  10  -1   33.44    2.13
  -1  10  -1   36.72    2.25
   1  10   1   31.41    2.03
  -1  10  -1   36.06    2.25
   1  10   1   32.73    2.10
   1  10   2    8.67    0.64
  -1 -10  -2    9.85    1.09
   1 -10   2    9.21    1.10
  -1 -10  -2    9.05    0.93
   1 -10   2   11.02    1.07
   1 -10   2   11.36    1.06
  -1  10  -2    8.60    0.92
  -1  10  -2    8.51    0.97
   1  10   2   10.53    0.93
  -1  10  -2   10.31    1.08
   1  10   2   10.02    0.58
   1  10   2    9.00    0.84
   1 -10   3   17.02    1.22
  -1 -10  -3   14.97    1.40
   1  10   3   13.47    0.74
   1 -10   3   17.60    1.48
   1 -10   3   18.02    1.39
  -1 -10  -3   14.75    1.25
   1 -10   3   13.81    0.73
   1 -10   3   16.62    1.36
   1  10   3   15.27    0.76
   1  10   3   15.25    0.74
  -1  10  -3   17.20    1.37
   1  10   3   16.12    0.80
  -1  10  -3   16.25    1.36
   1  10   3   15.88    0.89
  -1  10  -3   15.56    1.41
   1  10   3   14.97    1.12
   1  10   3   13.62    1.14
   1  10   4   51.87    2.76
   1 -10   4   62.69    3.53
   1  10   4   56.26    2.72
   1 -10   4   57.38    3.19
   1 -10   4   57.92    2.71
  -1 -10  -4   55.32    3.45
   1 -10   4   60.22    3.37
   1  10   4   52.99    2.78
   1 -10   4   57.63    2.79
  -1  10  -4   61.13    3.43
   1  10   4   56.15    2.75
   1 -10   4   60.08    2.72
  -1  10  -4   60.52    3.51
   1  10   4   53.93    3.04
   1  10   4   53.72    2.83
   1 -10   5   12.08    0.77
   1 -10   5   12.01    1.23
   1 -10   5   13.09    1.12
  -1 -10  -5    9.85    1.17
   1 -10   5   12.46    0.76
   1 -10   5   11.90    1.16
  -1 -10  -5   10.99    1.10
   1 -10   5   12.25    0.85
   1  10   5   11.95    0.85
  -1  10  -5   13.70    1.29
   1 -10   5   12.57    0.76
   1  10   5   11.34    0.77
   1  10   5   12.86    0.89
  -1  10  -5   11.45    1.30
   1  10   5   10.39    0.93
   1 -10   6    2.00    0.29
   1  10   6    1.70    0.37
   1 -10   6    1.24    0.49
   1 -10   6    2.09    0.37
  -1 -10  -6    0.66    0.46
   1 -10   6    1.85    0.56
   1 -10   6    2.00    0.48
  -1 -10  -6    1.39    0.46
   1 -10   6    2.09    0.53
   1 -10   6    1.70    0.23
  -1  10  -6    0.90    0.47
   1  10   6    1.11    0.37
  -1  10  -6    1.17    0.51
   1 -10   6    1.49    0.28
   1  10   6    1.87    0.30
  -1  10  -6    1.34    0.61
   1 -10   7   56.51    2.99
   1 -10   7   56.89    3.42
   1  10   7   56.37    3.04
   1 -10   7   55.10    3.35
   1 -10   7   57.35    3.25
   1 -10   7   58.96    3.30
   1  10   7   45.72    2.87
  -1  10  -7   61.59    3.59
   1  10   7   50.85    2.76
   1  10   7   53.01    2.76
   1  10   7   52.22    2.84
   1 -10   7   55.12    2.81
  -1  10  -7   61.28    3.42
   1 -10   7   56.52    2.73
   1 -10   8   10.29    0.96
   1 -10   8   10.37    1.16
   1  10   8    9.07    0.96
   1 -10   8    9.40    1.09
   1 -10   8    9.44    1.04
   1  10   8    7.49    0.64
  -1  10  -8   11.44    1.29
   1  10   8    9.74    0.69
   1  10   8    8.25    0.66
  -1  10  -8   11.77    1.22
   1 -10   8   11.52    0.74
   1 -10   9   55.46    3.27
   1  10   9   53.77    3.34
   1 -10   9   65.45    3.70
   1 -10   9   61.41    3.55
   1 -10   9   61.99    3.46
   1  10   9   51.27    3.01
  -1  10  -9   60.67    3.59
   1 -10   9   58.82    2.98
   1  10  10    2.99    0.68
   1 -10  10    2.59    0.70
   1 -10  10    3.61    0.65
   1 -10  10    3.00    0.68
   1 -10  10    5.05    0.75
   1 -10  10    3.53    0.47
   1  10  10    3.28    0.46
   1  10  10    3.19    0.46
  -1  10 -10    3.74    0.78
  -1  10 -10    2.29    0.86
  -1  10 -11   47.31    3.82
   1  10  11   49.40    3.20
   1 -10  11   51.44    3.29
   1 -10  11   55.37    3.16
   1 -10  11   46.08    3.10
   1 -10  11   47.37    3.09
   1 -10  11   44.23    2.95
  -1  10 -11   52.06    2.97
  -1  10 -11   45.75    3.16
   1 -10  11   47.70    2.67
   1  10  11   48.41    3.02
  -1  10 -12    6.81    1.39
   1 -10  12    6.95    1.00
   1  10  12    5.86    1.02
   1 -10  12    6.98    1.04
   1 -10  12    5.44    0.92
   1 -10  12    7.04    0.98
   1 -10  12    6.71    0.88
   1 -10  12    5.50    0.66
  -1  10 -12    6.41    1.03
  -1  10 -12    5.64    0.78
   1  10  12    6.69    0.95
  -1  10 -13   28.64    2.91
   1 -10  13   29.94    2.27
   1  10  13   27.05    2.32
   1 -10  13   30.75    2.33
   1 -10  13   27.74    2.23
   1 -10  13   24.19    2.08
   1 -10  13   30.56    2.07
  -1  10 -13   26.41    1.91
  -1  10 -13   29.42    2.38
   1  10  13   25.87    2.13
   1 -10  13   28.77    1.85
  -1  10 -14    0.26    0.74
   1 -10  14    0.38    0.49
   1 -10  14   -0.34    0.53
   1 -10  14    0.45    0.39
   1 -10  14   -0.44    0.39
  -1  10 -14   -0.08    0.32
  -1  10 -14   -0.14    0.63
   1 -10  14   -0.82    0.72
   1 -10  14    0.38    0.58
   1  10  14    0.42    0.64
   1  10  14    0.25    0.50
   1 -10  14   -0.11    0.45
   1 -10  15    7.42    1.15
   1 -10  15    8.85    1.22
   1  10  15    6.52    1.17
   1 -10  15    7.41    1.10
   1 -10  15    6.44    0.99
  -1  10 -15    7.24    1.62
   1 -10  15   10.19    1.20
   1 -10  15    7.48    0.87
   1  10  15    5.81    1.02
  -1  10 -16   19.66    2.46
   1  10  16   16.88    1.85
   1 -10  16   14.49    1.69
   1 -10  16   19.33    1.80
   1 -10  16   17.93    1.69
   1  10  16   15.78    1.70
  -1  10 -17    4.25    1.30
   1 -10  17    4.73    1.06
   1  10  17    5.33    1.13
   1 -10  17    2.46    0.82
   1 -10  17    6.11    1.01
   1  10  17    4.93    1.02
   1 -10  18    1.07    0.58
   1 -10  18    0.61    0.61
   1  10  18    1.42    0.83
   1 -10  18   -0.13    0.66
   1  10  18    2.35    0.82
  -1 -11  17   22.08    2.02
  -1 -11  17   23.48    2.14
  -1 -11  16   42.18    2.84
  -1 -11  16   37.60    2.93
   1  11 -16   38.53    3.64
  -1 -11  15    1.67    0.65
  -1  11  15    2.96    0.86
  -1 -11  15    1.86    0.77
   1  11 -15    2.59    0.74
   1  11 -15    1.04    0.79
  -1  11  14    5.59    0.96
  -1 -11  14    5.82    0.93
  -1 -11  14    6.51    1.07
   1  11 -14    6.17    1.05
   1  11 -14    3.52    1.21
  -1 -11  13   58.75    3.86
  -1 -11  13   61.79    3.87
  -1 -11  13   54.90    3.50
  -1  11  13   60.41    3.67
   1  11 -13   61.76    3.78
  -1 -11  13   57.74    3.40
   1  11 -12    2.28    1.00
   1  11 -12    0.82    0.63
  -1 -11  12    2.16    0.77
  -1 -11  12    1.27    0.64
  -1 -11  12    2.01    0.56
  -1  11  12    2.71    0.65
   1  11 -12    1.06    0.57
  -1 -11  12    1.62    0.44
   1  11 -11    0.86    0.78
   1  11 -11    0.96    0.56
   1 -11 -11    0.97    0.55
  -1 -11  11    1.84    0.47
  -1 -11  11    1.39    0.54
  -1 -11  11    1.70    0.66
  -1 -11  11    0.78    0.41
  -1  11  11    0.68    0.43
  -1 -11  11    1.71    0.64
   1  11 -11    1.59    0.61
   1  11 -11    1.00    0.76
   1  11 -10    3.84    0.99
  -1 -11  10    2.38    0.63
  -1 -11  10    1.89    0.70
   1 -11 -10    1.62    0.52
  -1 -11  10    2.71    0.52
   1  11 -10    1.63    0.58
  -1  11  10    2.13    0.54
  -1 -11  10    2.67    0.70
  -1 -11  10    2.36    0.51
   1  11 -10    0.98    0.53
  -1  11  10    1.57    0.49
   1  11 -10    1.40    0.70
   1  11  -9   32.98    2.74
  -1 -11   9   28.82    2.23
  -1 -11   9   29.50    2.11
  -1 -11   9   30.58    1.95
   1 -11  -9   19.48    1.75
   1 -11  -9   24.17    1.99
   1  11  -9   26.35    2.01
  -1  11   9   28.30    1.82
  -1 -11   9   32.70    1.86
  -1 -11   9   31.79    2.24
  -1  11   9   27.67    1.83
  -1  11   9   24.38    1.78
  -1  11   9   26.26    1.76
  -1  11   9   30.31    1.94
   1  11  -9   31.24    2.18
   1  11  -9   28.05    2.36
  -1 -11   9   30.81    1.55
   1  11  -8    7.70    1.25
  -1 -11   8    7.60    0.92
  -1 -11   8    6.51    0.99
   1 -11  -8    6.32    0.74
   1 -11  -8    5.42    0.83
  -1 -11   8    7.65    0.86
   1  11  -8    8.41    0.88
  -1 -11   8    8.34    0.73
  -1 -11   8   10.24    1.12
  -1  11   8    6.01    0.66
  -1  11   8    6.63    0.75
  -1  11   8    7.79    0.79
   1  11  -8    8.06    0.98
  -1  11   8    7.90    0.84
  -1  11   8    6.04    0.73
  -1 -11   8    6.78    0.47
  -1  11   8    4.94    0.60
   1  11  -7   88.47    4.92
  -1 -11   7   77.70    4.15
  -1 -11   7   76.17    4.37
   1 -11  -7   66.00    4.11
   1  11  -7   75.27    3.93
  -1 -11   7   78.16    4.07
  -1 -11   7   81.74    3.76
  -1  11   7   77.18    3.73
  -1 -11   7   76.62    4.27
  -1  11   7   73.09    3.92
  -1  11   7   71.51    3.92
  -1  11   7   77.68    4.07
   1  11  -7   75.30    4.23
  -1  11   7   71.27    3.96
  -1  11   7   64.99    3.60
  -1  11   7   69.24    3.78
   1  11  -6    6.96    1.08
  -1 -11   6    5.31    0.48
  -1 -11   6    5.41    0.83
  -1  11   6    4.91    0.47
  -1 -11   6    6.09    0.75
  -1 -11   6    5.27    0.87
   1 -11  -6    3.68    0.71
  -1 -11   6    5.10    0.72
  -1  11   6    5.64    0.68
  -1  11   6    5.89    0.68
   1  11  -6    4.61    0.82
  -1  11   6    5.13    0.72
  -1  11   6    5.39    0.74
  -1  11   6    4.60    0.60
   1  11  -6    4.61    0.89
  -1  11   6    4.53    0.48
   1  11  -5   31.53    2.29
  -1 -11   5   25.60    1.31
  -1  11   5   26.42    1.32
  -1 -11   5   26.60    1.77
  -1 -11   5   26.11    1.99
  -1 -11   5   21.97    1.70
   1 -11  -5   20.42    1.72
  -1  11   5   24.37    1.65
  -1 -11   5   24.23    1.28
  -1  11   5   24.65    1.66
  -1  11   5   25.76    1.77
  -1 -11   5   24.32    1.30
  -1  11   5   24.97    1.74
  -1  11   5   22.74    1.44
   1  11  -5   26.11    1.98
  -1  11   5   22.64    1.60
   1  11  -4   14.78    1.46
  -1 -11   4   12.28    1.21
  -1 -11   4   12.93    1.10
  -1 -11   4   14.09    1.38
  -1 -11   4   12.57    1.15
  -1  11   4   14.21    1.12
   1 -11  -4   11.88    1.17
  -1  11   4   12.71    0.68
  -1 -11   4   12.64    1.19
   1 -11  -4   14.06    1.00
  -1  11   4   14.64    1.23
  -1  11   4   13.20    1.10
  -1  11   4   14.77    1.20
  -1  11   4   13.15    1.09
   1  11  -4   14.03    1.38
  -1  11   4   12.91    0.95
   1  11  -4   12.87    1.30
  -1 -11   3   91.46    4.95
   1  11  -3  101.25    5.25
  -1 -11   3   97.06    4.80
  -1 -11   3  101.52    5.26
  -1 -11   3   92.75    4.95
   1 -11  -3   85.70    4.96
   1 -11  -3   94.69    4.73
  -1 -11   3   94.82    4.97
  -1  11   3  108.70    5.08
  -1  11   3   97.43    4.99
   1  11  -3  101.72    5.15
  -1  11   3   82.89    4.81
  -1  11   3   81.07    4.64
   1  11  -3   94.55    5.11
  -1 -11   2   20.35    1.54
   1 -11  -2   22.29    1.16
   1  11  -2   23.60    1.74
   1 -11  -2   22.44    1.27
  -1 -11   2   21.92    1.45
  -1 -11   2   25.05    1.69
  -1 -11   2   21.29    1.59
   1 -11  -2   21.77    1.50
  -1  11   2   22.19    1.65
   1  11  -2   22.38    1.70
  -1  11   2   21.10    1.59
  -1  11   2   19.03    1.43
   1  11  -2   22.15    1.69
   1 -11  -1    6.53    0.40
  -1 -11   1    7.43    0.75
   1  11  -1    6.53    0.81
   1 -11  -1    6.20    1.01
  -1 -11   1    5.56    0.63
   1 -11  -1    5.68    0.54
  -1 -11   1    6.97    0.83
   1 -11  -1    6.78    0.77
  -1 -11   1    7.29    0.79
  -1  11   1    7.20    0.71
  -1  11   1    7.38    0.90
  -1  11   1    6.38    0.81
   1  11  -1    6.56    0.83
   1  11  -1    4.67    0.74
  -1 -11   0   79.06    3.95
  -1 -11   0   75.26    3.84
   1  11   0   81.29    4.08
   1 -11   0   83.54    4.61
   1 -11   0   78.51    3.85
  -1 -11   0   73.99    3.88
   1 -11   0   80.87    4.34
  -1 -11   0   74.12    4.20
   1 -11   0   80.64    4.20
  -1  11   0   77.48    4.09
  -1  11   0   75.03    4.25
   1  11   0   72.43    4.12
   1  11   0   75.23    4.20
  -1  11   0   73.87    4.25
  -1 -11  -1   75.52    3.65
   1  11   1   78.02    3.88
  -1 -11  -1   77.24    4.44
   1 -11   1   82.35    4.55
  -1 -11  -1   74.01    3.54
  -1 -11  -1   71.41    4.15
   1 -11   1   80.28    4.31
   1 -11   1   82.25    4.22
  -1  11  -1   76.65    4.11
  -1  11  -1   75.63    4.25
  -1  11  -1   79.94    4.33
   1  11   1   79.14    4.16
   1  11   1   71.90    4.03
   1  11   2    0.62    0.21
   1 -11   2    0.44    0.38
   1 -11   2    1.05    0.48
  -1 -11  -2    1.12    0.40
   1 -11   2    0.59    0.54
  -1 -11  -2    1.17    0.52
  -1  11  -2    1.55    0.41
  -1  11  -2    0.75    0.43
  -1  11  -2    0.40    0.43
   1  11   2    1.12    0.36
   1  11   2    1.14    0.40
   1 -11   3   96.56    4.94
   1 -11   3   92.74    4.92
  -1 -11  -3   81.89    4.75
   1 -11   3   95.58    5.13
  -1 -11  -3   80.45    5.01
  -1  11  -3   97.73    4.90
  -1  11  -3   96.37    4.95
   1  11   3   85.67    4.22
  -1  11  -3   92.12    5.05
   1  11   3   88.23    4.70
   1  11   3   88.52    4.60
   1 -11   4   32.56    2.21
   1 -11   4   30.48    1.46
   1 -11   4   27.76    1.43
   1  11   4   32.23    1.48
   1 -11   4   33.78    2.23
  -1 -11  -4   32.53    2.33
   1 -11   4   32.45    2.35
   1 -11   4   31.71    2.03
  -1  11  -4   30.66    2.17
  -1  11  -4   31.72    2.22
   1  11   4   29.30    1.50
   1  11   4   28.12    1.87
   1  11   4   31.12    1.64
   1  11   4   32.21    2.01
  -1  11  -4   32.12    2.35
   1 -11   5   46.19    2.28
   1  11   5   44.77    2.28
   1 -11   5   48.75    2.91
   1 -11   5   49.80    3.09
   1 -11   5   45.10    2.73
  -1 -11  -5   38.90    2.91
   1 -11   5   43.44    2.19
  -1  11  -5   51.54    3.04
   1 -11   5   46.89    2.19
   1  11   5   40.99    2.22
   1  11   5   40.89    2.34
  -1  11  -5   46.74    3.10
   1  11   5   44.87    2.57
   1  11   5   46.79    2.66
   1  11   6    5.44    0.57
   1 -11   6    7.00    0.59
  -1 -11  -6    4.55    0.86
   1 -11   6    5.32    0.77
   1 -11   6    5.40    0.88
  -1 -11  -6    5.94    0.85
   1 -11   6    6.74    0.89
  -1  11  -6    7.20    0.99
   1  11   6    4.94    0.71
  -1  11  -6    7.05    0.96
   1 -11   6    6.11    0.49
   1  11   6    5.26    0.49
   1  11   6    6.29    0.62
   1  11   6    5.57    0.70
  -1  11  -6    4.96    0.95
   1  11   6    4.96    0.66
   1 -11   7   53.29    3.22
   1 -11   7   51.68    2.69
   1  11   7   50.92    2.73
   1 -11   7   52.09    3.02
   1 -11   7   47.54    3.15
   1 -11   7   50.81    3.08
  -1  11  -7   56.74    3.40
   1  11   7   38.44    2.63
   1  11   7   45.79    2.54
   1  11   7   47.38    2.54
   1  11   7   47.86    2.55
   1 -11   7   51.29    2.53
  -1  11  -7   46.48    3.13
   1  11   7   50.57    2.82
   1 -11   8   17.66    1.56
   1 -11   8   19.41    1.72
   1 -11   8   20.63    1.67
   1 -11   8   20.93    1.76
   1 -11   8   16.70    1.32
   1  11   8   18.72    1.43
   1 -11   8   20.80    1.26
  -1  11  -8   18.91    1.75
   1  11   8   18.89    1.26
   1 -11   8   19.96    1.14
  -1  11  -9    7.17    1.27
   1 -11   9    6.44    0.93
   1 -11   9    5.11    0.91
   1 -11   9    7.12    0.90
   1  11   9    5.50    0.79
   1 -11   9    5.97    0.75
   1 -11   9    6.25    0.98
   1  11   9    5.97    0.66
  -1  11  -9    5.28    0.93
   1  11   9    5.15    0.63
   1  11   9    6.64    0.73
   1 -11   9    6.90    0.65
   1 -11   9    5.85    0.54
  -1  11 -10    7.85    1.48
   1 -11  10    9.11    1.14
   1 -11  10    8.82    1.04
   1 -11  10    8.86    0.96
   1 -11  10    7.33    1.10
   1  11  10   10.20    1.08
  -1  11 -10    7.04    1.11
   1 -11  10    9.00    0.81
   1  11  10    7.85    0.77
   1  11  10    8.07    0.77
   1 -11  10    7.97    0.69
  -1  11 -11   61.60    4.83
   1  11  11   66.54    4.09
   1 -11  11   70.88    3.99
   1 -11  11   75.41    4.38
   1 -11  11   67.95    4.19
   1 -11  11   71.20    4.04
  -1  11 -11   71.62    4.00
  -1  11 -11   70.87    4.32
   1  11  11   71.03    4.03
   1 -11  11   67.51    3.59
  -1  11 -12    0.24    0.63
   1  11  12    0.23    0.57
   1 -11  12    0.70    0.54
   1 -11  12    0.50    0.45
   1 -11  12   -0.24    0.61
   1 -11  12    0.12    0.54
   1 -11  12    0.20    0.40
   1 -11  12    0.05    0.29
  -1  11 -12   -0.14    0.63
  -1  11 -12    0.37    0.46
   1  11  12    0.21    0.37
  -1  11 -13   12.29    1.93
   1 -11  13   12.75    1.45
   1 -11  13   12.51    1.40
   1 -11  13   10.35    1.16
  -1  11 -13   11.87    1.18
  -1  11 -13   13.10    1.54
   1 -11  13   11.50    1.28
   1  11  13   11.85    1.42
   1 -11  13   13.67    1.52
   1  11  13   12.97    1.37
  -1  11 -14   73.73    5.28
   1 -11  14   69.98    4.20
   1 -11  14   75.82    4.45
   1  11  14   72.87    4.37
   1 -11  14   71.27    4.33
   1 -11  14   61.58    4.14
  -1  11 -14   63.66    4.33
  -1  11 -14   66.55    3.91
   1  11  14   77.64    4.35
  -1  11 -15   23.00    2.64
   1 -11  15   18.96    1.80
   1 -11  15   19.65    1.91
   1 -11  15   18.16    1.75
  -1  11 -15   21.15    2.05
   1  11  15   18.12    1.79
  -1  11 -16   14.73    2.21
   1 -11  16   15.59    1.65
   1 -11  16   17.08    1.77
   1  11  16   16.21    1.69
  -1  11 -17   14.43    2.16
   1 -11  17   17.17    1.72
   1 -11  17   13.89    1.59
   1  11  17   14.73    1.69
  -1 -12  16   14.78    1.73
   1  12 -16   17.11    2.39
  -1 -12  16   16.16    2.12
  -1 -12  15    0.30    0.69
   1  12 -15    0.56    0.67
   1  12 -15    0.80    0.94
  -1 -12  14   15.10    1.74
   1  12 -14   21.09    1.88
   1  12 -14   23.67    2.58
  -1 -12  14   16.64    1.51
  -1 -12  13    9.19    1.24
  -1 -12  13    7.13    1.25
   1  12 -13   11.16    1.36
   1  12 -13   10.11    1.72
  -1 -12  13    7.47    0.94
  -1 -12  12    0.13    0.51
  -1 -12  12    0.58    0.53
  -1 -12  12    0.32    0.40
  -1 -12  12   -0.13    0.53
   1  12 -12    0.90    0.55
   1  12 -12    1.18    0.88
   1  12 -11   26.55    2.75
  -1 -12  11   27.79    1.92
  -1 -12  11   28.00    2.22
  -1 -12  11   25.24    2.28
  -1 -12  11   27.00    1.84
  -1 -12  11   30.07    2.29
   1  12 -11   25.78    2.15
   1  12 -11   28.04    2.59
   1  12 -10  153.71    8.22
  -1 -12  10  134.21    7.20
  -1 -12  10  128.41    7.37
  -1 -12  10  132.98    6.92
  -1 -12  10  145.47    7.38
  -1 -12  10  142.07    6.77
   1  12 -10  133.90    7.24
  -1  12  10  130.95    6.89
   1  12 -10  129.50    7.64
   1  12  -9    4.34    1.13
  -1 -12   9    4.99    0.93
  -1 -12   9    7.38    0.94
  -1 -12   9    4.99    0.75
   1 -12  -9    6.42    0.91
  -1 -12   9    6.26    0.65
  -1 -12   9    4.89    0.87
  -1  12   9    3.44    0.62
  -1  12   9    6.19    0.72
  -1  12   9    4.85    0.77
  -1  12   9    6.02    0.74
   1  12  -9    5.48    0.91
   1  12  -9    6.14    1.10
  -1 -12   8    2.29    0.58
  -1 -12   8    2.22    0.70
   1 -12  -8    3.57    0.69
  -1 -12   8    2.23    0.54
  -1 -12   8    3.75    0.46
  -1 -12   8    2.38    0.64
  -1  12   8    1.66    0.44
  -1  12   8    3.26    0.55
  -1  12   8    2.56    0.57
   1  12  -8    2.37    0.66
  -1  12   8    3.25    0.61
   1  12  -8    5.14    1.02
   1  12  -7    0.68    0.64
  -1 -12   7    0.26    0.55
  -1 -12   7    0.92    0.44
  -1 -12   7    0.09    0.33
   1 -12  -7    0.62    0.43
  -1 -12   7    0.22    0.54
  -1 -12   7    0.50    0.25
  -1  12   7    0.61    0.37
  -1  12   7    0.42    0.36
   1  12  -7    0.77    0.50
  -1  12   7    0.17    0.37
  -1  12   7    0.88    0.43
  -1  12   7    0.18    0.30
   1  12  -6  171.89    8.00
  -1 -12   6  152.07    7.18
  -1 -12   6  154.80    7.57
  -1 -12   6  142.31    7.15
   1 -12  -6  126.32    7.19
  -1 -12   6  142.45    6.53
  -1  12   6  134.80    6.95
  -1  12   6  132.59    6.95
  -1  12   6  139.03    7.09
   1  12  -6  153.63    7.40
  -1  12   6  142.52    7.12
  -1  12   6  128.28    6.67
  -1  12   6  136.05    6.92
   1  12  -6  135.34    7.48
  -1 -12   5   71.63    4.44
   1  12  -5   88.25    4.91
  -1 -12   5   85.11    4.73
  -1 -12   5   81.86    4.31
  -1 -12   5   85.24    4.41
   1 -12  -5   80.15    4.46
  -1  12   5   75.95    4.20
  -1  12   5   80.13    4.22
  -1  12   5   82.77    4.39
  -1  12   5   76.65    4.33
  -1  12   5   72.38    3.97
  -1  12   5   77.05    4.20
   1  12  -5   81.09    4.67
  -1 -12   4   49.76    3.23
   1  12  -4   68.24    3.74
  -1 -12   4   56.32    3.28
   1 -12  -4   54.16    2.93
  -1 -12   4   57.91    3.55
  -1 -12   4   55.85    3.12
  -1  12   4   56.54    3.13
   1 -12  -4   53.02    3.28
  -1 -12   4   53.99    3.21
  -1  12   4   56.18    3.25
  -1  12   4   52.33    3.08
  -1  12   4   56.63    3.27
  -1  12   4   49.52    2.88
   1  12  -4   50.61    3.45
   1  12  -4   55.21    3.43
  -1  12   4   48.55    3.07
   1  12  -3    4.19    0.81
  -1 -12   3    4.77    0.73
   1 -12  -3    3.21    0.54
  -1 -12   3    4.21    0.73
  -1 -12   3    3.67    0.85
  -1 -12   3    4.16    0.61
  -1 -12   3    4.22    0.72
   1 -12  -3    3.20    0.67
  -1  12   3    3.74    0.49
  -1  12   3    3.75    0.69
   1  12  -3    4.22    0.76
  -1  12   3    3.73    0.69
  -1  12   3    4.09    0.70
  -1  12   3    3.94    0.57
   1  12  -3    4.61    0.84
   1  12  -3    4.58    0.85
   1  12  -2  119.04    5.82
  -1 -12   2  106.03    5.52
   1 -12  -2  105.69    4.99
   1 -12  -2  110.48    5.49
  -1 -12   2  112.31    5.67
   1 -12  -2  106.08    5.14
  -1 -12   2  103.89    5.39
  -1 -12   2  103.62    5.64
  -1  12   2  110.41    5.35
  -1  12   2  111.60    5.73
  -1  12   2  118.96    5.80
  -1  12   2  101.96    5.61
   1  12  -2  107.71    5.77
   1  12  -2   94.34    5.69
  -1 -12   1   39.33    2.39
   1  12  -1   42.67    2.58
   1 -12  -1   38.26    2.17
   1 -12  -1   46.32    3.05
   1 -12  -1   41.95    2.18
  -1 -12   1   38.71    2.32
  -1 -12   1   41.18    2.62
   1 -12  -1   43.36    2.74
   1 -12  -1   43.21    2.54
  -1  12   1   46.33    2.43
  -1  12   1   44.30    2.71
   1  12  -1   34.15    2.53
   1  12  -1   41.20    2.67
  -1  12   1   38.88    2.62
  -1 -12   0  128.08    6.40
   1  12   0  140.36    6.58
  -1 -12   0  127.94    6.27
  -1 -12   0  125.05    7.01
   1 -12   0  134.78    7.17
   1 -12   0  131.82    6.30
   1 -12   0  139.93    6.91
  -1 -12   0  125.70    6.73
   1 -12   0  132.72    6.71
  -1  12   0  129.14    6.55
  -1  12   0  136.01    6.86
   1  12   0  134.76    6.79
  -1  12   0  130.32    6.82
   1  12   0  122.28    6.67
   1  12   1   15.17    1.10
  -1 -12  -1   15.26    0.79
   1 -12   1   19.90    1.77
  -1 -12  -1   15.77    1.58
   1 -12   1   19.61    1.60
  -1 -12  -1   15.73    1.42
   1 -12   1   16.68    1.40
  -1  12  -1   16.48    1.31
  -1  12  -1   16.41    1.49
  -1  12  -1   16.12    1.51
   1  12   1   16.23    1.38
   1  12   1   13.02    1.24
   1  12   2   30.86    1.76
   1 -12   2   36.34    2.36
   1 -12   2   36.15    2.41
  -1 -12  -2   33.78    2.31
  -1 -12  -2   37.90    2.64
   1 -12   2   35.86    2.61
  -1  12  -2   38.12    2.29
  -1  12  -2   37.33    2.45
   1  12   2   29.54    2.09
  -1  12  -2   32.57    2.43
   1  12   2   34.12    2.24
   1  12   2   33.42    1.64
   1 -12   3   63.92    3.58
   1 -12   3   68.39    3.68
  -1 -12  -3   51.27    3.40
  -1 -12  -3   55.13    3.68
   1 -12   3   62.46    3.78
  -1  12  -3   68.97    3.56
  -1  12  -3   61.52    3.61
   1  12   3   54.87    2.76
   1  12   3   60.15    3.37
  -1  12  -3   54.93    3.66
   1  12   3   58.36    3.26
   1 -12   4  139.32    7.09
   1 -12   4  150.92    7.17
   1 -12   4  130.19    7.24
  -1 -12  -4  132.01    7.29
  -1  12  -4  149.27    7.14
  -1  12  -4  142.78    7.18
   1  12   4  132.96    6.84
  -1  12  -4  136.30    7.30
   1  12   4  128.43    6.32
   1  12   4  129.93    6.71
   1 -12   5    2.81    0.64
   1 -12   5    2.75    0.74
   1 -12   5    3.61    0.63
  -1 -12  -5    5.20    0.92
  -1  12  -5    2.93    0.69
   1  12   5    3.52    0.39
  -1  12  -5    2.90    0.81
   1  12   5    2.92    0.52
   1  12   5    3.52    0.60
   1 -12   5    2.80    0.23
   1 -12   5    3.88    0.77
   1 -12   6    0.28    0.19
   1 -12   6    0.09    0.33
   1 -12   6   -0.26    0.43
  -1 -12  -6   -0.10    0.38
   1 -12   6    0.33    0.42
   1  12   6    0.17    0.21
   1  12   6    0.24    0.27
  -1  12  -6    0.37    0.45
   1 -12   6    0.13    0.14
   1  12   6    0.34    0.29
  -1  12  -6    0.15    0.60
   1  12   6    0.08    0.32
   1 -12   7    0.04    0.25
   1 -12   7   -0.10    0.39
   1 -12   7   -0.53    0.51
   1 -12   7   -0.11    0.45
   1  12   7   -0.11    0.26
   1  12   7   -0.06    0.26
   1  12   7   -0.04    0.25
   1  12   7   -0.30    0.29
   1 -12   7   -0.03    0.16
   1  12   7    0.31    0.34
  -1  12  -7   -0.50    0.52
   1  12   7    0.20    0.19
   1  12   7   -0.08    0.31
   1  12   7   -0.07    0.34
   1 -12   8   93.47    5.44
   1 -12   8   96.35    5.68
   1 -12   8  106.21    5.57
   1 -12   8   96.49    5.63
   1 -12   8  107.45    5.06
   1  12   8   96.67    5.17
   1  12   8   95.95    4.92
   1  12   8   98.87    5.23
  -1  12  -8  105.69    5.74
   1 -12   8  103.03    4.89
   1  12   8   99.09    5.23
   1  12   8  102.75    5.16
   1  12   8   99.99    5.21
  -1  12  -9   36.37    3.07
   1 -12   9   31.74    2.28
   1 -12   9   29.52    2.41
   1 -12   9   30.70    2.24
   1 -12   9   29.68    1.91
   1 -12   9   33.25    2.46
   1  12   9   28.85    1.91
   1  12   9   28.39    1.94
   1 -12   9   30.88    1.78
   1  12   9   29.22    1.83
  -1  12  -9   33.53    2.47
   1  12   9   31.91    2.07
   1  12   9   29.85    2.00
   1  12   9   30.74    2.05
  -1  12 -10    0.23    0.62
   1 -12  10    0.43    0.42
   1 -12  10   -0.13    0.49
   1 -12  10   -0.12    0.42
   1 -12  10    0.43    0.33
   1 -12  10   -0.14    0.54
  -1  12 -10    0.98    0.57
   1 -12  10    0.05    0.26
   1  12  10    0.06    0.30
   1  12  10    0.09    0.34
  -1  12 -11    1.93    0.85
   1 -12  11    0.54    0.46
   1 -12  11    0.95    0.55
   1 -12  11    1.83    0.69
   1 -12  11    0.82    0.42
  -1  12 -11    0.29    0.60
  -1  12 -11    1.56    0.59
   1 -12  11    1.25    0.38
   1  12  11    1.16    0.46
  -1  12 -12    5.06    1.30
   1 -12  12    5.39    0.86
   1 -12  12    5.34    0.94
   1 -12  12    5.49    0.81
   1 -12  12    8.10    1.17
   1 -12  12    5.02    0.68
  -1  12 -12    4.32    0.99
  -1  12 -12    5.23    0.84
   1  12  12    4.89    0.82
  -1  12 -13   -0.26    0.75
   1 -12  13    0.41    0.43
   1 -12  13    0.10    0.42
   1 -12  13    0.15    0.61
   1 -12  13    0.55    0.52
  -1  12 -13   -0.20    0.45
  -1  12 -13    0.15    0.66
   1 -12  13    0.30    0.36
   1  12  13    0.23    0.53
  -1  12 -14   18.83    2.40
   1 -12  14   17.74    1.79
   1 -12  14   15.96    1.54
   1 -12  14   16.76    1.71
  -1  12 -14   17.03    1.52
  -1  12 -14   16.80    1.88
   1  12  14   17.16    1.66
  -1  12 -15   15.99    2.31
   1 -12  15   14.28    1.64
   1 -12  15   15.12    1.63
  -1  12 -15   13.81    1.75
   1  12  15   17.40    1.70
   1 -12  16    3.16    0.86
   1  12  16    2.88    0.88
  -1  12 -16    5.16    1.36
  -1 -13  15    3.60    0.92
   1  13 -15    2.37    0.82
   1  13 -15    3.54    1.27
  -1 -13  15    3.03    1.07
  -1 -13  14   14.35    1.71
  -1 -13  14   14.86    1.60
   1  13 -14   13.12    1.58
   1  13 -14   13.70    2.09
  -1 -13  14   13.90    1.94
  -1 -13  13    3.36    0.79
  -1 -13  13    1.91    0.73
   1  13 -13    2.03    0.98
   1  13 -13    3.00    0.88
  -1 -13  12   53.52    3.56
  -1 -13  12   50.99    3.70
   1  13 -12   52.60    3.61
   1  13 -12   61.28    4.47
   1  13 -11    9.04    1.61
  -1 -13  11    7.66    0.92
  -1 -13  11    5.45    0.98
  -1 -13  11    8.00    1.24
  -1 -13  11    7.69    1.12
   1  13 -11    6.64    1.14
   1  13 -11    4.60    1.23
   1  13 -10   10.55    1.68
  -1 -13  10   11.07    1.13
  -1 -13  10   10.38    1.38
  -1 -13  10   12.91    1.35
  -1 -13  10   10.47    1.34
   1  13 -10    9.80    1.32
  -1  13  10    9.73    1.10
   1  13 -10    9.79    1.58
  -1 -13   9    0.22    0.52
  -1 -13   9    0.15    0.60
  -1 -13   9    0.74    0.40
   1 -13  -9    0.12    0.54
  -1 -13   9   -0.13    0.54
  -1  13   9    0.70    0.44
   1  13  -9    1.41    0.57
   1  13  -9    0.21    0.68
  -1 -13   8   59.61    3.52
  -1 -13   8   57.57    3.85
  -1 -13   8   57.20    3.44
   1 -13  -8   53.99    3.54
  -1 -13   8   59.24    3.69
  -1  13   8   51.40    3.20
  -1  13   8   56.36    3.23
  -1  13   8   58.08    3.38
  -1  13   8   56.54    3.34
   1  13  -8   59.82    3.67
   1  13  -8   64.19    4.24
   1  13  -7   41.76    3.07
  -1 -13   7   30.49    2.57
  -1 -13   7   39.75    2.48
  -1 -13   7   36.58    2.76
   1 -13  -7   37.71    2.56
  -1 -13   7   34.62    2.37
  -1  13   7   32.96    2.20
  -1  13   7   35.25    2.25
  -1  13   7   36.01    2.39
  -1  13   7   33.35    2.35
   1  13  -7   36.90    2.60
  -1  13   7   33.80    2.18
   1  13  -7   36.18    2.82
   1  13  -6    1.15    0.73
  -1 -13   6    1.40    0.63
  -1 -13   6    0.99    0.45
  -1 -13   6    2.22    0.53
   1 -13  -6    1.35    0.53
  -1 -13   6   -0.12    0.54
  -1  13   6    0.98    0.43
  -1  13   6    1.42    0.48
  -1  13   6    0.85    0.47
   1  13  -6    0.59    0.50
  -1  13   6    1.97    0.59
   1  13  -6    1.83    0.67
  -1  13   6    0.60    0.37
   1  13  -5    6.56    1.13
  -1 -13   5    9.55    1.24
  -1 -13   5    8.03    0.90
   1 -13  -5    8.13    1.04
  -1  13   5    8.71    0.91
  -1 -13   5    7.93    0.97
  -1 -13   5    6.70    1.00
  -1 -13   5    7.31    0.97
  -1  13   5    7.39    0.86
  -1  13   5    7.79    0.96
  -1  13   5    8.41    1.02
  -1  13   5    6.37    0.84
  -1  13   5    7.22    0.72
   1  13  -5    8.78    1.22
  -1 -13   4   33.59    2.42
   1  13  -4   41.38    2.79
  -1 -13   4   35.36    2.70
  -1 -13   4   33.86    2.26
  -1  13   4   34.66    2.31
   1 -13  -4   35.75    2.51
  -1 -13   4   32.54    2.38
  -1 -13   4   34.96    2.43
   1 -13  -4   36.87    2.16
  -1  13   4   37.39    2.46
  -1  13   4   39.30    2.36
   1  13  -4   40.27    2.62
  -1  13   4   36.60    2.48
   1  13  -4   37.83    2.69
  -1  13   4   33.03    2.31
  -1 -13   3   14.82    1.44
   1  13  -3   17.05    1.62
  -1 -13   3   16.40    1.48
   1 -13  -3   17.61    1.32
  -1 -13   3   19.70    1.41
  -1 -13   3   15.25    1.66
  -1 -13   3   15.53    1.48
  -1  13   3   19.22    1.61
  -1  13   3   19.89    1.60
   1  13  -3   17.80    1.63
   1  13  -3   17.18    1.64
  -1  13   3   20.25    1.55
   1  13  -3   17.25    1.70
   1  13  -2   62.99    3.46
  -1 -13   2   50.81    3.13
   1 -13  -2   58.28    3.17
   1 -13  -2   54.90    2.78
  -1 -13   2   53.90    3.06
  -1 -13   2   53.76    3.33
  -1  13   2   57.66    2.97
  -1  13   2   59.57    3.44
  -1  13   2   58.60    3.45
   1  13  -2   56.15    3.43
   1  13  -2   51.67    3.44
   1  13  -2   49.99    3.39
  -1  13   2   47.50    3.25
   1  13  -1    0.26    0.36
  -1 -13   1   -0.06    0.30
   1 -13  -1    0.07    0.20
   1 -13  -1    0.61    0.74
   1 -13  -1   -0.11    0.51
  -1 -13   1   -0.10    0.45
   1 -13  -1   -0.10    0.20
   1 -13  -1    0.08    0.36
  -1  13   1    0.18    0.27
  -1  13   1   -0.11    0.40
   1  13  -1    0.42    0.48
  -1  13   1   -0.21    0.50
   1  13  -1   -0.21    0.45
   1  13  -1    0.11    0.48
  -1 -13   0   17.65    1.10
  -1 -13   0   17.06    1.25
   1 -13   0   18.14    1.27
   1  13   0   18.64    1.37
   1 -13   0   18.16    1.87
  -1 -13   0   17.35    1.80
  -1 -13   0   18.52    1.01
   1 -13   0   18.64    1.19
   1 -13   0   18.10    1.63
  -1 -13   0   17.69    1.57
   1 -13   0   19.53    1.54
  -1  13   0   20.25    1.41
   1  13   0   17.32    1.55
  -1  13   0   18.50    1.65
   1  13   0   17.20    1.54
   1  13   0   18.46    1.62
  -1  13   0   17.29    1.62
   1  13   1   24.42    1.55
   1 -13   1   25.23    1.89
   1 -13   1   25.89    2.02
  -1 -13  -1   21.57    1.86
   1 -13   1   23.50    2.17
   1 -13   1   25.08    1.55
  -1 -13  -1   24.25    2.13
  -1  13  -1   29.47    1.83
  -1  13  -1   25.33    1.99
   1  13   1   24.15    1.82
  -1  13  -1   21.55    1.98
   1  13   1   27.59    1.98
   1 -13   2   58.05    3.62
   1 -13   2   61.26    3.75
  -1 -13  -2   54.24    3.58
  -1 -13  -2   61.32    3.97
   1 -13   2   57.13    3.93
  -1  13  -2   66.60    3.57
  -1  13  -2   68.56    3.85
   1  13   2   57.85    3.46
  -1  13  -2   62.67    3.88
   1  13   2   60.79    3.58
   1 -13   3    2.99    0.69
  -1 -13  -3    3.22    0.72
   1 -13   3    3.53    0.75
  -1 -13  -3    3.72    0.94
   1 -13   3    3.09    0.78
  -1  13  -3    3.84    0.69
  -1  13  -3    3.36    0.81
   1  13   3    2.57    0.55
   1  13   3    2.88    0.63
  -1  13  -3    3.61    0.91
   1 -13   4   10.19    1.15
   1 -13   4    7.91    1.06
  -1 -13  -4    9.03    1.23
   1 -13   4    8.71    1.23
  -1  13  -4    9.67    1.10
  -1  13  -4   10.38    1.20
   1  13   4    7.02    0.87
   1  13   4    7.00    0.96
  -1  13  -4    7.26    1.20
   1 -13   5   47.80    3.09
  -1 -13  -5   41.07    3.20
   1 -13   5   42.02    3.17
   1 -13   5   45.66    3.04
  -1  13  -5   49.07    3.08
   1  13   5   46.44    2.89
   1  13   5   42.62    2.78
  -1  13  -5   44.03    3.27
   1  13   5   48.50    2.45
   1  13   5   42.07    2.67
   1 -13   6   59.50    3.49
   1 -13   6   60.55    3.88
   1 -13   6   68.00    3.75
   1  13   6   60.10    3.15
  -1 -13  -6   48.75    3.44
   1  13   6   59.77    3.15
   1  13   6   59.43    3.44
   1  13   6   59.42    3.29
   1  13   6   58.91    3.39
   1  13   6   60.85    3.10
  -1  13  -6   54.45    3.89
   1 -13   7   -0.31    0.42
   1 -13   7    0.15    0.52
   1 -13   7    0.12    0.43
   1  13   7    0.05    0.24
  -1  13  -7   -0.41    0.50
   1  13   7    0.44    0.41
   1  13   7   -0.18    0.30
   1  13   7    0.22    0.34
   1  13   7   -0.17    0.38
  -1  13  -8   32.33    3.02
   1 -13   8   31.59    2.66
   1 -13   8   31.94    2.39
   1 -13   8   36.57    2.54
   1 -13   8   35.96    2.64
   1  13   8   30.83    2.15
  -1  13  -8   34.18    2.67
   1  13   8   37.63    2.29
   1  13   8   34.80    2.06
   1  13   8   33.19    2.13
   1  13   8   34.80    2.22
   1  13   8   34.05    2.24
  -1  13  -9   12.12    1.80
   1 -13   9   11.48    1.44
   1 -13   9   10.67    1.27
   1 -13   9   10.40    1.23
   1 -13   9    9.56    1.32
   1  13   9    8.81    0.94
  -1  13  -9   12.65    1.46
   1  13   9    9.82    1.00
   1  13   9    9.83    0.95
   1  13   9    9.98    1.02
   1  13   9   11.83    1.08
   1  13   9   10.41    1.05
  -1  13 -10   30.87    3.01
   1 -13  10   35.68    2.62
   1 -13  10   31.38    2.39
   1 -13  10   29.60    2.55
   1 -13  10   29.89    2.31
  -1  13 -10   31.21    2.33
  -1  13 -10   31.39    2.60
   1  13  10   30.51    2.11
   1  13  10   32.15    2.17
  -1  13 -11    1.99    0.96
   1 -13  11    2.95    0.80
   1 -13  11    2.30    0.68
   1 -13  11    2.10    0.77
   1 -13  11    2.06    0.65
   1  13  11    1.45    0.56
  -1  13 -11    1.70    0.64
  -1  13 -11    3.12    0.88
   1  13  11    2.42    0.58
  -1  13 -12   16.11    2.21
   1 -13  12   15.10    1.60
   1 -13  12   12.66    1.60
   1 -13  12   16.73    1.56
   1 -13  12   15.35    1.70
  -1  13 -12   18.43    1.60
  -1  13 -12   14.07    1.72
   1  13  12   18.07    1.60
   1  13  12   16.52    1.53
  -1  13 -13    2.41    1.07
   1 -13  13    2.41    0.74
   1 -13  13    1.75    0.63
   1  13  13    3.38    0.77
   1  13  13    2.78    0.80
  -1  13 -13    5.26    1.13
  -1  13 -13    3.59    0.75
   1 -13  13    3.51    0.84
  -1  13 -14    1.39    0.95
   1 -13  14    3.09    0.88
   1 -13  14    2.25    0.80
   1  13  14    1.43    0.78
  -1  13 -14    2.52    0.95
  -1  13 -14    3.07    0.74
   1  13  14    1.65    0.62
  -1  13 -15    3.73    1.02
  -1  13 -15    3.14    1.08
   1 -13  15    2.80    0.84
  -1 -14  14   14.42    1.65
  -1 -14  14   13.94    1.72
   1  14 -14   11.96    1.57
   1  14 -14   13.85    2.10
  -1 -14  14   13.73    1.93
  -1 -14  13   12.61    1.49
  -1 -14  13   11.31    1.66
   1  14 -13   15.46    1.67
  -1 -14  13   11.73    1.74
  -1 -14  12    3.73    1.05
  -1 -14  12    5.76    1.03
   1  14 -12    6.03    1.13
   1  14 -12    8.17    1.46
  -1 -14  12    3.27    1.10
  -1 -14  11   -0.13    0.58
  -1 -14  11   -0.50    0.68
  -1 -14  11    0.92    0.74
   1  14 -11    0.73    0.53
   1  14 -11    1.18    0.81
   1  14 -10    8.79    1.58
  -1 -14  10    7.68    0.99
  -1 -14  10    7.66    1.07
  -1 -14  10    8.11    1.28
  -1 -14  10    6.90    1.30
   1  14 -10    8.19    1.18
   1  14 -10    6.60    1.36
  -1 -14   9    0.12    0.42
  -1 -14   9    0.49    0.57
  -1 -14   9    0.65    0.59
  -1 -14   9    0.13    0.44
   1 -14  -9    0.38    0.47
  -1 -14   9    0.30    0.40
  -1  14   9    0.10    0.47
   1  14  -9   -0.14    0.56
   1  14  -9    0.21    0.77
  -1 -14   8    0.16    0.53
  -1 -14   8    0.11    0.43
  -1 -14   8    0.10    0.43
   1 -14  -8   -0.12    0.52
  -1 -14   8    0.46    0.63
  -1 -14   8   -0.39    0.59
  -1  14   8   -0.10    0.43
  -1  14   8   -0.39    0.43
   1  14  -8   -0.55    0.67
   1  14  -8   -0.40    0.68
   1  14  -7    0.92    0.71
  -1 -14   7    0.31    0.52
  -1 -14   7    1.42    0.49
   1 -14  -7    1.24    0.59
  -1 -14   7    0.63    0.43
  -1 -14   7    0.84    0.59
  -1  14   7    0.64    0.40
  -1  14   7    0.95    0.46
  -1  14   7    1.32    0.57
  -1  14   7    1.31    0.51
   1  14  -7    1.33    0.63
   1  14  -7    0.66    0.69
   1  14  -6   -0.68    0.63
  -1 -14   6    0.75    0.37
  -1 -14   6    0.16    0.51
   1 -14  -6   -0.12    0.46
  -1 -14   6   -0.11    0.47
  -1 -14   6    0.39    0.51
  -1 -14   6    0.12    0.51
  -1  14   6    0.33    0.39
  -1  14   6    0.25    0.35
  -1  14   6    0.53    0.49
  -1  14   6   -0.31    0.47
  -1  14   6    0.09    0.40
   1  14  -6    0.31    0.61
   1  14  -5   -0.15    0.54
  -1 -14   5    0.09    0.37
  -1 -14   5    0.46    0.56
   1 -14  -5   -0.12    0.37
  -1 -14   5    0.32    0.39
  -1 -14   5   -0.24    0.50
  -1 -14   5    0.11    0.42
  -1  14   5    0.17    0.37
  -1  14   5   -0.09    0.40
  -1  14   5    0.11    0.45
  -1  14   5   -0.11    0.45
   1  14  -5   -0.29    0.67
  -1  14   5   -0.28    0.48
   1  14  -4    0.28    0.50
  -1 -14   4    0.88    0.41
  -1 -14   4    0.47    0.51
  -1 -14   4    0.87    0.46
   1 -14  -4    0.37    0.44
  -1 -14   4   -0.10    0.51
  -1  14   4    0.45    0.44
  -1  14   4    0.62    0.47
  -1  14   4    0.11    0.50
   1  14  -4   -0.25    0.49
  -1  14   4    0.65    0.49
   1  14  -4    0.28    0.54
  -1  14   4    0.68    0.48
   1  14  -3   16.80    1.59
  -1 -14   3   13.67    1.32
  -1 -14   3   14.61    1.70
  -1 -14   3   13.34    1.21
  -1 -14   3   14.26    1.42
   1 -14  -3   17.40    1.29
  -1  14   3   16.00    1.50
   1  14  -3   15.73    1.53
  -1  14   3   16.93    1.55
  -1  14   3   13.89    1.39
   1  14  -3   12.05    1.51
  -1  14   2    7.30    1.05
   1  14  -2    7.07    1.10
   1  14  -2    6.65    1.10
  -1 -14   2    8.09    1.05
   1 -14  -2    8.16    0.91
  -1  14   2   10.41    1.20
   1  14  -2    8.30    1.10
  -1  14   2    9.35    1.17
   1  14  -2    9.06    1.06
  -1 -14   2    8.70    0.95
  -1 -14   1   27.59    1.84
   1 -14  -1   28.41    1.55
   1  14  -1   30.96    2.04
  -1 -14   1   29.08    1.69
   1 -14  -1   32.89    2.07
   1 -14  -1   27.72    1.59
   1 -14  -1   27.31    2.48
  -1 -14   1   25.91    2.11
   1 -14  -1   26.28    2.17
  -1  14   1   27.20    2.18
   1  14  -1   30.44    2.24
  -1  14   1   29.02    2.22
   1  14  -1   29.47    2.24
   1  14  -1   24.69    2.11
  -1  14   1   22.97    2.08
   1 -14   0    0.19    0.35
   1 -14   0    0.10    0.28
   1 -14   0    0.12    0.47
  -1 -14   0    0.57    0.45
   1 -14   0   -0.04    0.22
  -1 -14   0    1.10    0.61
   1 -14   0    0.17    0.57
  -1  14   0    0.88    0.35
   1  14   0    0.11    0.43
  -1  14   0    0.24    0.50
   1  14   0   -0.11    0.44
   1  14   0    0.58    0.48
  -1  14   0    0.12    0.51
   1 -14   1    0.74    0.38
   1 -14   1    0.41    0.41
   1 -14   1    0.63    0.49
  -1 -14  -1    0.80    0.46
   1 -14   1    0.52    0.25
   1 -14   1    0.66    0.65
  -1 -14  -1    0.16    0.63
  -1  14  -1    0.55    0.39
  -1  14  -1    0.63    0.51
   1  14   1    0.57    0.52
   1  14   1    0.89    0.49
  -1  14  -1    0.39    0.50
   1  14   1    0.81    0.53
   1 -14   2   31.12    2.27
   1 -14   2   29.83    2.36
  -1 -14  -2   27.74    2.21
  -1 -14  -2   29.00    2.57
   1 -14   2   31.83    2.65
  -1  14  -2   36.95    2.21
   1  14   2   28.40    2.19
  -1  14  -2   32.98    2.43
   1  14   2   28.91    2.12
   1  14   2   27.76    2.19
  -1  14  -2   24.39    2.34
   1 -14   3    5.04    0.90
   1 -14   3    4.87    0.90
  -1 -14  -3    5.16    0.88
  -1 -14  -3    5.73    1.08
   1 -14   3    5.03    1.05
  -1  14  -3    4.92    0.78
   1  14   3    5.72    0.90
  -1  14  -3    6.36    1.03
  -1  14  -3    3.38    0.99
   1  14   3    5.87    0.83
   1  14   3    5.53    0.86
  -1 -14  -4    0.82    0.62
   1 -14   4    0.64    0.66
   1 -14   4    0.12    0.41
   1 -14   4    0.64    0.52
  -1  14  -4    0.27    0.55
   1  14   4    0.22    0.49
   1  14   4    0.61    0.40
  -1  14  -4    1.09    0.70
   1  14   4    1.12    0.55
  -1 -14  -5   15.64    1.76
   1 -14   5   14.14    1.67
   1 -14   5   16.98    1.65
   1 -14   5   19.04    1.68
   1  14   5   14.92    1.47
  -1  14  -5   15.80    1.67
   1  14   5   15.86    1.36
  -1  14  -5   14.03    1.82
   1  14   5   17.28    1.52
   1 -14   6   23.31    2.21
   1 -14   6   24.26    2.06
   1  14   6   23.42    1.61
  -1 -14  -6   21.14    1.95
   1 -14   6   25.47    2.10
   1  14   6   23.99    1.62
   1  14   6   21.37    1.84
   1  14   6   25.16    1.77
   1  14   6   23.79    1.84
  -1  14  -7    7.83    1.41
   1 -14   7    8.17    1.12
   1 -14   7    6.76    1.23
  -1  14  -7    9.19    1.29
   1  14   7    8.30    1.00
   1  14   7    6.92    0.86
   1  14   7    7.42    0.94
  -1  14  -8   15.35    1.97
   1 -14   8   13.40    1.43
   1 -14   8   15.98    1.80
   1 -14   8   15.71    1.56
   1  14   8   15.11    1.34
  -1  14  -8   13.19    1.66
   1  14   8   17.02    1.42
   1  14   8   16.44    1.40
   1 -14   9    6.56    1.00
   1 -14   9    5.99    1.13
   1 -14   9    4.26    0.86
   1 -14   9    5.23    1.07
   1  14   9    4.68    0.73
  -1  14  -9    5.58    1.13
  -1  14  -9    5.95    0.98
  -1  14  -9    5.10    1.25
   1 -14  10   38.34    3.16
   1 -14  10   45.32    3.02
   1 -14  10   43.41    2.97
   1 -14  10   45.17    3.17
  -1  14 -10   46.07    3.05
  -1  14 -10   39.09    3.16
  -1  14 -10   41.70    3.71
   1 -14  11   36.54    3.05
   1 -14  11   38.33    2.91
   1 -14  11   39.95    2.83
   1 -14  11   41.58    3.09
  -1  14 -11   45.26    2.91
  -1  14 -11   38.48    3.14
  -1  14 -11   44.20    3.77
   1 -14  12   32.70    2.59
   1 -14  12   28.25    2.60
   1 -14  12   31.27    2.40
  -1  14 -12   32.60    2.43
  -1  14 -12   36.87    2.87
  -1  14 -12   31.96    3.24
   1 -14  12   33.33    2.69
   1 -14  13   13.08    1.62
   1 -14  13    9.37    1.37
  -1  14 -13   12.22    1.65
  -1  14 -13   11.37    1.31
  -1  14 -13   11.48    1.97
   1 -14  13   10.41    1.47
   1 -14  14   31.70    2.76
  -1  14 -14   32.84    2.47
  -1  14 -14   31.19    2.81
  -1  14 -14   37.78    3.59
   1 -14  14   40.79    2.92
  -1 -15  13   17.90    1.75
  -1 -15  13   12.58    1.72
   1  15 -13   14.13    1.69
   1  15 -13   15.29    2.16
  -1 -15  13   10.84    1.75
  -1 -15  12    7.72    1.19
   1  15 -12    9.98    1.40
   1  15 -12    7.50    1.55
  -1 -15  12    6.66    1.36
  -1 -15  11    3.89    0.82
  -1 -15  11    3.24    0.97
  -1 -15  11    3.36    1.03
   1  15 -11    3.01    0.90
   1  15 -11    4.79    1.20
   1  15 -10    7.08    1.44
  -1 -15  10    5.29    0.87
  -1 -15  10    5.71    0.98
  -1 -15  10    5.74    1.16
  -1 -15  10    5.32    1.19
   1  15 -10    5.89    1.13
   1  15 -10    3.10    1.17
  -1 -15   9   27.41    2.55
  -1 -15   9   27.21    2.18
  -1  15   9   26.34    2.07
   1  15  -9   28.05    2.42
  -1 -15   9   24.14    2.38
   1  15  -9   34.42    2.95
   1 -15  -9   26.41    2.25
  -1 -15   9   26.53    2.08
  -1 -15   8   69.67    4.62
  -1 -15   8   76.05    4.36
  -1 -15   8   75.96    4.83
   1 -15  -8   69.52    4.42
  -1 -15   8   71.97    4.29
   1  15  -8   75.52    4.63
  -1  15   8   66.92    4.22
   1  15  -8   64.91    4.82
   1  15  -7    9.40    1.43
  -1 -15   7    5.90    0.92
  -1 -15   7    5.71    1.20
  -1 -15   7    7.41    1.02
   1 -15  -7    8.31    1.15
  -1 -15   7    6.93    1.12
  -1  15   7    5.98    0.85
  -1  15   7    6.16    0.87
  -1  15   7    6.65    1.00
   1  15  -7    5.22    1.03
  -1  15   7    7.48    1.01
   1  15  -7    3.76    1.15
   1  15  -6    0.52    0.67
  -1 -15   6    1.57    0.55
  -1 -15   6    2.42    0.88
   1 -15  -6    2.00    0.68
  -1 -15   6    1.85    0.64
  -1 -15   6    0.93    0.64
  -1  15   6    1.24    0.50
  -1  15   6    2.78    0.60
  -1  15   6    1.65    0.68
  -1  15   6    1.25    0.53
   1  15  -6    2.89    0.92
   1  15  -5    2.99    0.84
  -1 -15   5    3.20    0.63
  -1 -15   5    1.38    0.76
   1 -15  -5    2.00    0.63
  -1 -15   5    1.41    0.59
  -1 -15   5    2.28    0.70
  -1  15   5    2.61    0.66
  -1  15   5    2.95    0.66
  -1  15   5    1.63    0.64
  -1  15   5    2.44    0.71
   1  15  -5    1.78    0.82
  -1  15   5    3.73    0.77
  -1 -15   4   14.29    1.42
   1  15  -4   15.89    1.65
   1 -15  -4   14.93    1.58
  -1  15   4   15.00    1.37
  -1 -15   4   12.13    1.39
  -1 -15   4   15.14    1.33
  -1 -15   4   14.00    1.75
  -1  15   4   17.38    1.57
  -1  15   4   15.39    1.39
   1  15  -4   14.82    1.61
  -1  15   4   13.00    1.50
  -1  15   4   10.93    1.33
   1  15  -4   11.97    1.56
   1  15  -3   21.75    1.90
  -1 -15   3   21.35    1.70
  -1 -15   3   18.71    2.06
  -1 -15   3   21.67    1.88
  -1  15   3   21.58    1.87
  -1  15   3   23.01    1.94
   1  15  -3   22.31    1.96
   1  15  -3   18.58    1.95
  -1  15   3   18.34    1.77
   1  15  -2   16.98    1.69
  -1  15   2   14.35    1.51
   1  15  -2   16.35    1.67
  -1 -15   2   13.86    1.50
   1 -15  -2   16.23    1.37
  -1  15   2   18.04    1.67
   1  15  -2   15.10    1.61
  -1  15   2   13.87    1.57
  -1 -15   2   16.88    1.38
   1  15  -1    6.09    1.00
  -1  15   1    4.37    0.92
   1  15  -1    3.49    0.88
   1 -15  -1    2.84    0.73
  -1 -15   1    4.05    0.82
   1 -15  -1    4.79    0.77
  -1  15   1    3.31    0.87
   1  15  -1    4.79    0.90
  -1  15   1    4.84    0.90
  -1 -15   1    5.18    0.67
   1 -15   0   20.90    1.38
  -1 -15   0   23.11    2.24
   1 -15   0   23.80    2.32
   1 -15   0   25.28    2.09
  -1 -15   0   21.34    1.91
   1 -15   0   26.42    1.92
  -1  15   0   26.73    2.11
   1  15   0   25.80    2.08
  -1  15   0   23.48    2.03
   1  15   0   20.50    1.87
   1  15   0   22.19    1.99
  -1  15   0   20.22    1.96
   1 -15   1   13.96    1.17
   1 -15   1   13.84    1.74
  -1 -15  -1   13.26    1.69
   1 -15   1   16.60    1.10
  -1 -15  -1   13.29    1.49
   1 -15   1   13.02    1.51
   1 -15   1   13.11    1.38
  -1  15  -1   18.11    1.70
   1  15   1   15.89    1.56
  -1  15  -1   14.48    1.60
  -1  15  -1   13.63    1.61
   1  15   1   11.71    1.42
   1  15   1   15.03    1.47
   1 -15   2   14.96    1.33
  -1 -15  -2   12.67    1.46
   1 -15   2   16.82    1.67
   1 -15   2   16.82    1.88
  -1 -15  -2   18.71    1.92
   1 -15   2   15.20    1.15
   1 -15   2   17.56    1.58
   1  15   2   15.92    1.57
  -1  15  -2   16.10    1.67
   1  15   2   13.29    1.40
   1  15   2   13.65    1.48
  -1  15  -2   15.19    1.73
  -1 -15  -3   20.62    1.96
   1 -15   3   22.42    2.07
   1 -15   3   22.20    2.30
  -1 -15  -3   25.26    2.35
   1 -15   3   25.17    2.05
  -1  15  -3   24.63    2.15
   1  15   3   24.46    2.03
   1  15   3   25.94    2.02
  -1  15  -3   24.11    2.28
   1  15   3   20.02    1.78
   1 -15   4    0.14    0.47
  -1 -15  -4    0.36    0.67
   1 -15   4    0.18    0.56
   1 -15   4   -0.13    0.51
  -1  15  -4   -0.30    0.69
   1  15   4    0.84    0.57
   1  15   4   -0.10    0.47
  -1  15  -4   -0.17    0.79
   1  15   4   -0.23    0.55
   1 -15   5    0.14    0.55
   1 -15   5    1.40    0.73
  -1 -15  -5    1.45    0.75
   1 -15   5    0.53    0.52
  -1  15  -5    0.77    0.67
   1  15   5   -0.23    0.55
  -1  15  -5    0.18    0.69
   1  15   5    0.66    0.47
   1  15   5    0.78    0.45
  -1  15  -6   73.39    4.87
   1 -15   6   69.86    4.67
   1 -15   6   73.92    4.45
   1 -15   6   81.35    4.54
   1  15   6   78.05    4.29
   1  15   6   75.18    4.23
   1  15   6   66.05    4.00
  -1  15  -7   50.01    3.86
   1 -15   7   53.16    3.73
   1 -15   7   54.03    3.46
   1 -15   7   50.05    3.46
   1  15   7   46.33    3.10
  -1  15  -7   53.42    3.44
   1  15   7   46.97    3.15
  -1  15  -7   48.44    3.59
   1  15   7   51.62    3.18
   1 -15   8   16.03    1.90
  -1  15  -8   19.53    1.82
   1  15   8   17.08    1.51
   1  15   8   21.24    1.65
  -1  15  -8   15.24    1.88
   1 -15   8   19.05    1.77
  -1  15  -8   16.60    2.15
   1 -15   9    0.27    0.48
   1 -15   9    0.70    0.64
  -1  15  -9    1.03    0.72
  -1  15  -9   -0.13    0.51
  -1  15  -9    0.47    0.71
   1 -15  10    5.09    0.97
   1 -15  10    4.21    1.11
   1 -15  10    5.39    1.07
  -1  15 -10    6.31    1.23
  -1  15 -10    5.79    1.01
  -1  15 -10    8.67    1.55
   1 -15  11   12.60    1.41
   1 -15  11   10.14    1.57
   1 -15  11   11.35    1.40
   1 -15  11   11.91    1.49
  -1  15 -11   11.59    1.39
  -1  15 -11   11.42    1.63
  -1  15 -11   15.24    2.06
   1 -15  12    0.86    0.54
   1 -15  12    1.57    0.85
   1 -15  12    0.43    0.54
  -1  15 -12    0.77    0.63
  -1  15 -12    0.91    0.72
  -1  15 -12    1.86    0.94
   1 -15  12    0.48    0.70
   1 -15  13   10.54    1.40
   1 -15  13   10.84    1.53
  -1  15 -13   13.61    1.75
  -1  15 -13   10.57    1.31
  -1  15 -13   12.89    2.03
   1 -15  13   13.79    1.61
  -1 -16  12   -0.14    0.53
  -1 -16  12   -0.19    0.70
   1  16 -12   -0.51    0.76
   1  16 -12    0.50    0.88
  -1 -16  12   -0.58    0.88
  -1 -16  11   13.06    1.48
   1  16 -11   13.55    1.66
   1  16 -11   16.04    2.11
  -1 -16  10   15.51    1.49
  -1 -16  10   13.09    1.52
  -1 -16  10   14.93    1.83
   1  16 -10   16.81    1.87
   1  16 -10   15.56    2.09
  -1 -16   9   24.54    2.01
  -1 -16   9   22.76    2.03
  -1 -16   9   26.35    2.55
   1  16  -9   23.45    2.30
  -1 -16   9   21.43    2.26
   1  16  -8    2.24    0.93
   1 -16  -8    0.29    0.52
  -1 -16   8    0.72    0.55
  -1 -16   8    0.93    0.53
  -1 -16   8    1.73    0.84
  -1 -16   8    0.31    0.66
   1  16  -8    0.65    0.80
  -1  16   8    0.69    0.51
   1  16  -8    2.02    0.88
   1  16  -7    1.52    0.88
  -1 -16   7    2.85    0.93
  -1 -16   7    2.19    0.61
  -1 -16   7    1.96    0.66
   1 -16  -7    1.29    0.60
  -1 -16   7    1.89    0.75
   1  16  -7    0.47    0.64
  -1  16   7    1.44    0.66
  -1  16   7    0.74    0.62
   1  16  -7    0.97    0.81
  -1 -16   6   37.69    2.80
   1  16  -6   39.52    3.06
   1 -16  -6   33.67    2.77
  -1 -16   6   36.33    2.69
  -1 -16   6   37.62    3.14
  -1 -16   6   35.47    2.54
  -1  16   6   36.83    2.51
  -1  16   6   37.06    2.50
  -1  16   6   38.25    2.71
  -1  16   6   38.34    2.77
   1  16  -6   35.00    3.08
  -1 -16   5   94.20    5.31
  -1 -16   5   91.95    5.85
  -1 -16   5   90.51    5.07
  -1 -16   5   94.00    5.35
   1 -16  -5   81.54    5.35
  -1  16   5   99.06    5.20
  -1  16   5   97.00    5.18
  -1  16   5   97.47    5.49
  -1  16   5   91.78    5.31
   1  16  -5   94.36    5.78
  -1  16   5   87.67    5.21
  -1 -16   4    2.25    0.97
   1 -16  -4    2.74    0.80
  -1 -16   4    3.10    0.79
  -1 -16   4    3.22    0.68
  -1  16   4    1.59    0.68
  -1  16   4    4.30    0.78
  -1  16   4    2.77    0.80
  -1  16   4    3.26    0.81
   1  16  -4    2.68    0.84
   1  16  -4    3.20    0.91
  -1  16   4    1.46    0.70
  -1 -16   3    0.93    0.46
  -1 -16   3    0.52    0.46
  -1 -16   3   -0.37    0.76
  -1  16   3    0.67    0.52
  -1  16   3    0.66    0.50
   1  16  -3    0.15    0.52
  -1  16   3    0.56    0.60
  -1  16   3    0.27    0.54
  -1  16   3    0.51    0.66
   1  16  -3    0.16    0.59
  -1  16   2    0.67    0.61
   1  16  -2    0.62    0.81
  -1 -16   2   -0.40    0.62
  -1  16   2   -1.23    0.72
  -1  16   2    0.29    0.55
   1  16  -2   -0.43    0.75
  -1 -16   2    0.23    0.64
   1 -16  -1  134.14    7.73
  -1 -16   1  131.00    7.60
   1 -16  -1  152.48    7.47
  -1  16   1  163.37    7.91
  -1  16   1  151.43    7.88
   1  16  -1  151.70    7.87
   1  16  -1  140.06    7.82
  -1  16   1  124.75    7.63
   1 -16   0    3.74    1.02
  -1 -16   0    4.20    1.05
   1 -16   0    3.57    0.76
   1 -16   0    3.54    0.88
  -1 -16   0    1.49    0.69
  -1  16   0    3.08    0.87
   1  16   0    3.82    0.93
  -1  16   0    4.60    1.00
   1  16   0    3.86    0.88
   1  16   0    1.71    0.77
  -1  16   0    2.23    0.83
   1 -16   1    0.19    0.61
  -1 -16  -1   -0.38    0.65
   1 -16   1   -0.23    0.47
   1 -16   1    0.30    0.55
  -1 -16  -1    0.41    0.45
  -1  16  -1    0.30    0.65
   1  16   1   -0.14    0.70
  -1  16  -1    0.56    0.54
   1  16   1    0.69    0.63
   1  16   1    0.12    0.55
  -1  16  -1   -0.16    0.77
   1 -16   2   10.83    0.87
   1 -16   2    9.08    1.48
  -1 -16  -2   11.39    1.60
   1 -16   2    7.56    1.21
  -1 -16  -2    6.86    1.17
   1 -16   2    8.93    1.19
   1  16   2    8.69    1.23
  -1  16  -2    9.12    1.39
  -1  16  -2    9.06    1.27
  -1  16  -2    7.94    1.37
   1  16   2    8.60    1.25
   1  16   2    9.20    1.22
   1 -16   3   64.97    3.75
  -1 -16  -3   64.08    4.40
   1 -16   3   63.34    4.42
   1 -16   3   63.75    3.41
   1 -16   3   59.76    4.05
  -1 -16  -3   55.76    3.89
   1 -16   3   62.05    3.96
  -1  16  -3   73.20    4.22
   1  16   3   62.52    4.01
  -1  16  -3   63.40    4.16
   1  16   3   57.90    3.76
   1  16   3   63.96    3.98
  -1  16  -3   54.19    4.20
   1 -16   4   50.10    3.37
   1 -16   4   56.80    3.72
   1 -16   4   53.11    3.95
  -1 -16  -4   57.27    4.03
   1 -16   4   61.99    3.70
  -1  16  -4   51.91    3.74
   1  16   4   54.19    3.55
   1  16   4   53.16    3.52
   1  16   4   51.45    3.33
  -1  16  -4   44.69    3.78
  -1  16  -5    3.24    1.02
   1 -16   5    3.38    0.87
  -1 -16  -5    5.64    1.20
   1 -16   5    2.65    1.01
   1 -16   5    5.66    1.02
  -1  16  -5    3.50    1.00
   1  16   5    6.41    1.02
   1  16   5    5.45    0.96
  -1  16  -6    0.41    0.74
   1 -16   6    0.15    0.56
   1 -16   6    0.95    0.77
   1 -16   6    1.43    0.75
   1  16   6    0.49    0.52
  -1  16  -6    0.99    0.62
   1  16   6    0.46    0.58
   1  16   6    0.48    0.50
   1 -16   7    6.81    1.25
   1 -16   7    7.67    1.16
   1 -16   7    4.33    0.99
   1  16   7    8.32    1.06
  -1  16  -7    6.38    1.10
   1  16   7    7.26    1.10
  -1  16  -7    7.31    1.35
   1 -16   8    7.70    1.42
   1 -16   8    8.11    1.23
   1 -16   8    9.48    1.38
  -1  16  -8    8.99    1.41
   1  16   8    8.39    1.07
  -1  16  -8   10.45    1.33
  -1  16  -8   11.32    1.72
   1 -16   9   13.93    1.82
   1 -16   9   15.76    1.63
  -1  16  -9   14.50    1.60
  -1  16  -9   17.06    1.94
  -1  16  -9   14.75    2.09
   1 -16  10    0.68    0.52
   1 -16  10    0.19    0.66
  -1  16 -10    1.12    0.83
  -1  16 -10    1.12    0.70
  -1  16 -10    0.99    0.93
   1 -16  10    0.48    0.63
   1 -16  11    0.19    0.83
  -1  16 -11   -0.76    0.88
  -1  16 -11    0.55    0.53
  -1  16 -11    0.51    0.80
   1 -16  11    1.13    0.64
   1 -16  12    0.37    0.73
  -1  16 -12    0.14    0.54
  -1  16 -12    0.38    0.65
  -1  16 -12    0.53    0.83
   1 -16  12    0.49    0.70
  -1 -17  11    0.14    0.52
   1  17 -11    0.54    0.75
   1  17 -11   -0.24    0.91
  -1 -17  11    0.56    0.69
  -1 -17  10    5.81    1.05
  -1 -17  10    7.19    1.33
   1  17 -10    6.74    1.27
   1  17 -10    7.47    1.47
  -1 -17   9    6.68    1.20
   1  17  -9    7.55    1.28
  -1 -17   9    5.15    0.94
  -1 -17   9    5.93    1.02
   1 -17  -8   27.67    2.38
  -1 -17   8   29.27    2.25
  -1 -17   8   26.45    2.15
  -1  17   8   25.76    2.16
   1  17  -8   23.56    2.39
  -1 -17   8   27.03    2.38
  -1 -17   7    0.72    0.68
   1 -17  -7    1.99    0.74
  -1 -17   7    1.95    0.63
  -1  17   7    1.80    0.71
   1  17  -7    0.85    0.76
  -1 -17   7    2.04    0.64
  -1 -17   6    9.38    1.52
   1 -17  -6    5.69    1.06
  -1 -17   6    6.92    1.10
  -1 -17   6    8.93    1.20
  -1  17   6    7.08    1.19
  -1  17   6   10.41    1.27
   1  17  -6    6.00    1.32
  -1 -17   5    4.05    1.10
   1 -17  -5    4.48    1.02
  -1 -17   5    4.21    0.93
  -1 -17   5    3.58    0.80
  -1  17   5    4.98    0.92
  -1  17   5    4.04    0.86
  -1  17   5    3.85    0.91
  -1  17   5    3.82    1.00
   1  17  -5    2.81    0.94
   1  17  -5    3.26    1.12
  -1 -17   4   67.22    3.90
  -1 -17   4   61.37    4.50
  -1  17   4   65.85    3.93
  -1  17   4   67.97    3.96
  -1 -17   4   64.72    4.13
   1 -17  -4   63.39    4.21
  -1  17   4   69.55    4.31
  -1  17   4   61.91    4.11
   1  17  -4   62.10    4.25
   1  17  -4   63.56    4.48
  -1  17   4   58.37    4.00
  -1 -17   3   10.08    1.64
  -1 -17   3    9.40    1.30
   1  17  -3    7.85    1.29
  -1  17   3    9.41    1.38
  -1  17   3   11.81    1.43
   1  17  -3    6.69    1.31
  -1  17   3    7.89    1.24
  -1  17   3    9.72    1.21
  -1  17   3    9.89    1.22
  -1 -17   2    1.71    0.64
   1  17  -2    2.37    0.87
  -1  17   2    1.18    0.74
  -1  17   2    1.26    0.79
   1  17  -2    1.59    0.77
  -1  17   2    1.91    0.73
   1 -17  -1    0.32    0.61
  -1 -17   1    1.15    0.63
   1  17  -1    1.89    0.82
  -1  17   1    2.39    0.78
  -1  17   1    1.28    0.78
   1  17  -1    1.47    0.80
  -1  17   1    1.08    0.75
   1 -17   0   -0.42    0.81
  -1 -17   0    0.21    0.59
   1 -17   0    0.11    0.48
   1 -17   0   -0.16    0.57
  -1 -17   0    0.29    0.54
  -1  17   0    0.91    0.67
   1  17   0   -0.16    0.65
  -1  17   0    0.32    0.66
   1  17   0   -0.16    0.67
  -1  17   0   -0.32    0.82
  -1 -17  -1    8.65    1.51
   1 -17   1   11.07    1.71
  -1 -17  -1   10.70    1.34
   1 -17   1    9.65    1.44
   1 -17   1   11.31    1.29
   1  17   1   10.16    1.48
  -1  17  -1    9.71    1.38
  -1  17  -1   10.72    1.51
  -1  17  -1    9.02    1.50
   1  17   1   10.65    1.39
   1  17   1    7.66    1.29
  -1 -17  -2   76.80    5.50
   1 -17   2   84.78    5.60
  -1 -17  -2   78.57    5.08
   1 -17   2   86.65    5.26
   1 -17   2   92.27    5.10
  -1  17  -2   91.33    5.28
   1  17   2   96.60    5.33
  -1  17  -2   82.55    5.34
   1  17   2   80.95    4.98
   1  17   2   87.60    5.22
  -1  17  -2   77.46    5.40
   1 -17   3   15.00    1.99
  -1 -17  -3   13.52    1.92
  -1 -17  -3   14.85    1.68
   1 -17   3   14.19    1.74
   1 -17   3   17.70    1.70
  -1  17  -3   17.93    1.81
   1  17   3   16.49    1.80
  -1  17  -3   13.20    1.71
   1  17   3   15.26    1.59
  -1  17  -3   16.47    1.99
   1  17   3   15.39    1.73
   1 -17   4    3.45    0.85
  -1 -17  -4    3.75    1.08
   1 -17   4    3.27    1.09
   1 -17   4    1.66    0.70
   1  17   4    3.91    0.87
  -1  17  -4    1.05    0.82
   1  17   4    2.40    0.80
  -1  17  -5    1.35    0.81
   1 -17   5    0.61    0.70
   1 -17   5    1.24    0.71
   1 -17   5    2.15    0.69
   1 -17   5    2.01    0.70
   1  17   5    1.67    0.71
  -1  17  -5    1.25    0.73
   1  17   5    1.66    0.65
   1  17   5    1.78    0.66
   1 -17   6   25.17    2.27
  -1  17  -6   29.91    2.79
   1 -17   6   29.12    2.72
   1 -17   6   28.37    2.44
   1 -17   6   32.10    2.54
   1  17   6   26.05    2.19
  -1  17  -6   29.62    2.46
   1  17   6   29.64    2.38
   1  17   6   28.78    2.34
   1 -17   7    9.89    1.61
   1 -17   7   10.04    1.38
   1 -17   7    9.06    1.32
  -1  17  -7   11.43    1.43
   1  17   7    8.98    1.28
   1  17   7    9.42    1.20
  -1  17  -7    9.93    1.59
   1 -17   8   15.62    1.70
  -1  17  -8   10.14    1.66
  -1  17  -8   11.81    1.50
  -1  17  -8   12.40    1.84
   1 -17   8   12.86    1.52
   1 -17   9    0.60    0.63
   1 -17   9    1.15    0.66
  -1  17  -9    0.58    0.87
  -1  17  -9   -0.15    0.68
  -1  17  -9    1.41    0.90
   1 -17  10   24.43    2.59
  -1  17 -10   29.68    2.45
  -1  17 -10   26.21    2.72
  -1  17 -10   30.43    3.01
   1 -17  10   29.01    2.37
   1 -17  11    0.79    0.72
   1 -17  11    1.89    0.72
  -1  17 -11    1.39    0.92
  -1  17 -11    0.58    0.60
  -1  17 -11    2.01    1.00
  -1 -18   9    6.69    1.23
  -1 -18   9    5.50    1.03
   1  18  -9    8.96    1.44
  -1 -18   8    2.60    0.82
   1 -18  -8    0.64    0.60
  -1 -18   8    1.33    0.64
   1  18  -8    0.37    0.67
  -1 -18   7    4.55    0.93
  -1  18   7    3.99    0.92
   1  18  -7    3.84    1.05
  -1 -18   7    3.28    0.84
   1 -18  -7    5.16    1.05
  -1  18   6    0.92    0.69
  -1  18   6    0.71    0.62
   1 -18  -6    0.33    0.61
  -1 -18   6    0.28    0.46
  -1  18   5    0.48    0.75
  -1  18   5    1.03    0.72
  -1 -18   5    1.01    0.56
   1 -18  -5    1.47    0.70
  -1  18   4   16.24    1.76
  -1  18   4   11.30    1.54
  -1  18   4   15.26    1.55
  -1  18   4   15.17    1.52
   1 -18  -4   13.55    1.70
  -1 -18   4   12.79    1.55
  -1  18   3   12.24    1.40
  -1 -18   3   11.67    1.47
  -1  18   3   11.34    1.39
  -1  18   3   10.79    1.46
  -1  18   3   15.29    1.75
  -1  18   3    9.53    1.48
   1  18  -3   13.64    1.83
  -1  18   2    2.05    0.75
  -1  18   2    1.68    0.74
  -1 -18   2    2.42    0.88
  -1  18   2    4.40    1.05
  -1  18   2    2.90    0.96
   1  18  -2    3.82    1.05
   1  18  -2    3.52    1.15
  -1  18   2    1.61    0.85
  -1 -18   1   58.75    4.50
  -1  18   1   63.33    4.15
   1  18  -1   68.40    4.33
  -1  18   1   65.03    4.30
  -1  18   1   54.77    4.10
   1  18  -1   54.91    4.15
  -1 -18   1   58.08    3.98
   1 -18  -1   62.61    4.18
  -1 -18   0    6.79    1.42
   1 -18   0    7.57    1.50
  -1 -18   0    6.50    1.20
   1 -18   0    8.41    1.32
   1  18   0    8.06    1.38
  -1  18   0    8.44    1.41
  -1  18   0    8.25    1.36
   1  18   0    9.57    1.47
  -1  18   0    7.19    1.34
  -1 -18  -1   11.67    1.72
   1 -18   1    7.52    1.58
   1 -18   1   11.76    1.57
  -1 -18  -1   12.01    1.50
   1 -18   1   11.59    1.46
  -1  18  -1   15.11    1.70
  -1  18  -1   12.67    1.69
   1  18   1   11.19    1.53
   1  18   1   12.36    1.67
  -1  18  -1   13.36    1.75
  -1 -18  -2   -0.44    0.80
   1 -18   2    1.34    0.62
   1 -18   2    1.00    0.63
  -1 -18  -2    0.47    0.57
   1  18   2    0.50    0.69
  -1  18  -2   -0.36    0.79
  -1  18  -2    0.57    0.81
   1  18   2    0.66    0.72
  -1 -18  -3   -0.22    0.80
   1 -18   3    0.28    0.52
   1 -18   3   -0.67    0.69
  -1 -18  -3    0.47    0.54
   1  18   3   -0.81    0.68
   1  18   3    0.48    0.65
  -1 -18  -4    1.10    0.87
   1 -18   4    0.72    0.57
   1 -18   4    0.33    0.56
   1  18   4    0.47    0.69
   1  18   4    0.70    0.70
   1  18   4    0.93    0.66
   1 -18   5    5.95    1.10
   1 -18   5    3.25    0.94
   1  18   5    5.02    0.95
   1  18   5    6.03    1.12
   1  18   5    5.71    1.12
   1  18   6    5.73    1.09
   1  18   6    6.08    1.01
  -1  18  -6    7.05    1.25
   1 -18   6    7.83    1.28
   1 -18   6    5.66    1.11
   1  18   7    4.63    0.91
   1 -18   7    3.44    0.93
   1 -18   7    3.29    0.98
  -1  18  -8    7.08    1.36
  -1  18  -8    5.50    1.07
   1 -18   8    4.57    1.00
   1 -18   8    6.83    1.20
   1 -18   8    4.96    1.05
   1 -18   9    0.30    0.59
  -1  18  -9    2.33    0.83
  -1  18  -9    2.05    1.00
   1 -18   9    0.64    0.77
   1 -18   9    1.01    0.78
   1 -18   9    1.47    0.83
  -1  19   6   -0.15    0.59
   1 -19  -6   -1.20    0.79
  -1 -19   6   -0.15    0.55
  -1  19   5    1.36    0.85
  -1  19   5    2.94    0.86
  -1 -19   5    1.05    0.63
   1 -19  -5    0.17    0.57
  -1  19   4    1.77    0.92
  -1  19   4    1.91    0.85
  -1 -19   4    1.54    0.66
   1 -19  -4    0.35    0.67
  -1  19   3   -0.54    0.72
  -1  19   3   -0.65    0.63
  -1  19   3    0.51    0.58
  -1  19   3   -0.39    0.61
  -1 -19   3    0.16    0.51
  -1  19   2    7.94    1.39
  -1  19   2    5.40    1.00
  -1  19   2    4.19    0.96
  -1 -19   2    6.07    1.13
  -1 -19   1    0.23    1.03
  -1  19   1    2.03    0.74
  -1  19   1    2.18    0.71
  -1  19   1    2.06    0.98
   1  19  -1    1.97    0.96
  -1 -19   1    0.97    0.68
   1 -19  -1    0.88    0.74
  -1 -19   0    3.02    1.08
   1  19   0    4.59    1.13
   1 -19   0    2.13    0.85
  -1 -19   0    2.13    0.84
  -1 -19  -1    0.46    0.79
   1  19   1    0.93    0.72
  -1 -19  -1   -0.33    0.64
   1 -19   1   -0.35    0.74
  -1 -19  -2    2.56    1.00
   1  19   2    2.18    0.95
   1  19   2    3.10    1.02
   1 -19   2    1.40    0.79
  -1 -19  -2    1.99    0.80
  -1 -19  -3    6.50    1.47
   1 -19   3    6.60    1.24
  -1 -19  -3    5.86    1.14
   1  19   3    8.65    1.26
   1  19   3    8.63    1.35
   1  19   3    7.61    1.33
  -1 -19  -4   -0.17    0.53
   1 -19   4   -0.34    0.62
   1  19   4    0.84    0.83
   1  19   4   -0.28    0.64
   1  19   4   -0.51    0.84
   1 -19   4    1.34    0.69
   1 -19   5    1.22    0.70
   1 -19   5    1.01    0.71
   1  19   5    2.73    0.87
   1  19   5    2.70    0.80
   1 -19   6    3.46    0.99
  -1  19  -6    5.90    1.15
   1  19   6    4.77    0.96
   1 -19   6    2.64    0.87
  -1 -20   1    1.21    0.93
  -1  20   1    0.80    0.67
  -1  20   1   -0.54    0.68
  -1 -20   1    0.34    0.61
   1 -20  -1    0.74    0.65
  -1  20   1    1.81    0.93
   1  20  -1    0.43    1.00
  -1 -20   0    0.72    0.82
  -1  20   0    0.70    0.67
  -1  20   0    0.70    0.62
  -1  20   0    0.82    0.79
  -1 -20   0    0.51    0.68
   1 -20   0    1.47    0.77
   1  20   0    0.42    0.81
  -1 -20  -1    2.41    0.88
   1 -20   1    5.68    1.17
  -1 -20  -1    5.34    1.36
   1  20   1    6.02    1.23
   1  20   1    6.97    1.42
  -2   0  20   56.69    3.60
  -2   0  20   52.77    4.06
   2   0 -20   48.29    4.35
  -2   0  20   61.92    4.10
  -2   0  19   -0.19    0.74
  -2   0  19    0.17    0.74
   2   0 -19    0.17    0.63
   2   0 -19   -0.48    0.78
  -2   0  19    0.49    0.65
  -2   0  18    5.67    1.14
  -2   0  18    3.59    1.08
   2   0 -18    4.64    0.98
   2   0 -18    4.71    1.19
   2   0 -18    4.41    1.30
  -2   0  18    5.30    1.03
   2   0 -17   -0.45    0.74
   2   0 -17    0.63    0.50
   2   0 -17   -0.55    0.96
  -2   0  17    0.17    0.69
  -2   0  17   -0.31    0.62
   2   0 -16  185.46    9.03
   2   0 -16  151.47    9.00
  -2   0  16  175.04    9.03
   2   0 -16  149.51    9.31
  -2   0  16  165.03    8.87
  -2   0  15    0.41    0.48
  -2   0  15   -0.30    0.65
   2   0 -15   -0.20    0.72
   2   0 -15    0.14    0.50
   2   0 -15    0.16    0.70
   2   0 -14   24.69    2.01
  -2   0  14   23.70    2.01
   2   0 -14   18.29    1.39
   2   0 -14   21.44    1.99
  -2   0  14   19.92    1.83
   2   0 -14   16.30    2.02
   2   0 -13   -0.18    0.37
  -2   0  13    0.38    0.55
  -2   0  13   -0.12    0.45
   2   0 -13    0.25    0.51
   2   0 -13   -0.12    0.59
   2   0 -13    0.72    0.65
   2   0 -12   93.94    5.35
   2   0 -12  107.14    5.49
  -2   0  12  100.82    5.42
   2   0 -12   87.97    4.90
   2   0 -12   98.11    4.70
   2   0 -12   97.24    5.82
   2   0 -11    0.88    0.44
   2   0 -11    0.10    0.44
  -2   0  11   -0.10    0.40
   2   0 -11   -0.06    0.29
   2   0 -11   -0.04    0.23
   2   0 -11    0.62    0.44
   2   0 -10  361.29   16.80
   2   0 -10  413.04   17.01
  -2   0  10  357.27   16.85
   2   0 -10  337.50   16.36
   2   0 -10  329.27   16.51
   2   0 -10  354.92   16.34
   2   0 -10  359.59   17.31
   2   0  -9    0.25    0.29
   2   0  -9    0.07    0.31
   2   0  -9   -0.04    0.17
   2   0  -9   -0.11    0.25
   2   0  -9   -0.01    0.10
   2   0  -9   -0.51    0.39
   2   0  -8   80.31    3.98
   2   0  -8   74.43    3.85
   2   0  -8   67.78    3.72
  -2   0   8   68.66    3.85
   2   0  -8   69.06    4.18
   2   0  -8   72.25    3.53
  -2   0   8   69.86    3.86
  -2   0   7   -0.03    0.16
   2   0  -7    0.11    0.17
   2   0  -7    0.38    0.25
   2   0  -7   -0.05    0.21
  -2   0   7   -0.06    0.27
  -2   0   7    0.31    0.26
   2   0  -7   -0.05    0.13
   2   0  -7    0.41    0.44
   2   0  -7    0.05    0.22
   2   0  -6 1200.08   54.72
  -2   0   6 1162.25   54.99
   2   0  -6 1262.35   54.96
   2   0  -6 1199.82   54.96
  -2   0   6 1232.39   55.16
  -2   0   6 1259.35   55.18
  -2   0   6 1170.71   54.75
   2   0  -6 1207.49   54.70
  -2   0   6 1198.71   55.01
   2   0  -5    0.19    0.21
   2   0  -5    0.09    0.21
  -2   0   5    0.06    0.25
   2   0  -5   -0.18    0.26
  -2   0   5   -0.06    0.29
  -2   0   5    0.18    0.23
   2   0  -5    0.04    0.13
  -2   0   5    0.04    0.20
   2   0  -5    0.09    0.20
  -2   0   5    0.02    0.14
   2   0  -5    0.05    0.11
  -2   0   4  155.48    7.35
  -2   0   4  150.25    7.32
   2   0  -4  155.95    7.30
   2   0  -4  161.58    7.40
  -2   0   4  152.61    7.50
   2   0  -4  163.15    7.40
  -2   0   4  157.49    7.51
   2   0  -4  158.66    7.38
  -2   0   4  143.40    7.33
  -2   0   4  150.20    7.16
   2   0  -4  155.26    7.24
  -2   0   3    0.12    0.18
   2   0  -3   -0.07    0.20
   2   0  -3    0.37    0.15
   2   0  -3    0.20    0.18
   2   0  -3   -0.15    0.21
  -2   0   3    0.05    0.25
  -2   0   3   -0.05    0.24
  -2   0   3   -0.16    0.21
   2   0  -3    0.06    0.26
  -2   0   3    0.03    0.19
  -2   0   2 8964.64  410.13
   2   0  -2 8905.51  410.06
   2   0  -2 9706.41  410.06
   2   0  -2 8958.02  410.18
   2   0  -2 9234.08  410.19
  -2   0   2 9999.00  410.31
  -2   0   2 9878.26  410.29
   2   0  -2 8745.46  410.22
  -2   0   2 8455.04  410.13
  -2   0   2 8027.08  410.18
  -2   0   1    0.06    0.20
   2   0  -1   -0.05    0.08
   2   0  -1    0.03    0.18
  -2   0   1    0.03    0.22
  -2   0   1    0.14    0.24
   2   0  -1    0.06    0.19
  -2   0   1    0.02    0.15
   2   0  -1   -0.03    0.16
  -2   0   1    0.17    0.16
  -2   0   0 1088.42   50.07
   2   0   0 1128.75   49.97
   2   0   0 1177.83   50.11
  -2   0   0 1109.89   50.02
   2   0   0 1111.00   50.02
   2   0   0 1107.83   50.02
  -2   0   0 1062.22   50.00
   2   0   0 1033.19   50.03
  -2   0   0 1099.72   50.02
   2   0   1    0.06    0.12
  -2   0  -1    0.16    0.15
   2   0   1    0.10    0.15
   2   0   1    0.03    0.20
   2   0   1    0.14    0.15
  -2   0  -1   -0.10    0.19
  -2   0  -1    0.25    0.19
   2   0   1    0.18    0.14
  -2   0  -1   -0.09    0.14
   2   0   1    0.13    0.15
  -2   0  -1   -0.03    0.17
   2   0   2  753.60   35.44
   2   0   2  790.82   35.48
  -2   0  -2  799.43   35.42
   2   0   2  783.08   35.35
  -2   0  -2  778.87   35.40
   2   0   2  780.44   35.35
  -2   0  -2  778.62   35.40
  -2   0  -2  776.84   35.49
   2   0   2  744.19   35.42
   2   0   2  739.17   35.43
  -2   0  -2  795.75   35.43
   2   0   2  817.33   35.50
  -2   0  -3    0.07    0.17
  -2   0  -3    0.03    0.18
   2   0   3    0.16    0.18
   2   0   3   -0.06    0.16
  -2   0  -3    0.11    0.10
  -2   0  -3    0.10    0.13
  -2   0  -3    0.06    0.11
   2   0   3   -0.06    0.17
   2   0   3    0.21    0.16
   2   0   3    0.13    0.18
   2   0   4  167.89    7.71
  -2   0  -4  175.61    7.71
  -2   0  -4  155.81    7.72
  -2   0  -4  163.78    7.58
  -2   0  -4  161.49    7.55
  -2   0  -4  160.13    7.55
   2   0   4  162.05    7.57
   2   0   4  155.74    7.69
   2   0   4  169.74    7.74
  -2   0  -5    0.04    0.16
   2   0   5    0.11    0.21
  -2   0  -5    0.06    0.25
  -2   0  -5   -0.14    0.18
   2   0   5    0.03    0.13
  -2   0  -5    0.02    0.11
  -2   0  -5    0.15    0.13
  -2   0  -5    0.04    0.12
   2   0   5   -0.02    0.12
   2   0   5   -0.04    0.21
  -2   0  -6  122.73    5.53
  -2   0  -6  115.94    5.63
  -2   0  -6  117.06    5.80
   2   0   6  109.59    5.22
   2   0   6  120.51    5.47
   2   0   6  117.69    5.32
   2   0   6  112.48    5.53
   2   0   6  115.98    5.62
  -2   0  -7    0.06    0.22
   2   0   7    0.07    0.16
  -2   0  -7    0.15    0.26
  -2   0  -7    0.08    0.19
   2   0   7    0.08    0.19
   2   0   7    0.05    0.26
  -2   0  -8  100.73    4.83
   2   0   8   95.60    4.62
  -2   0  -8   93.55    4.80
  -2   0  -8   93.19    4.96
   2   0   8   88.99    4.77
   2   0   8   86.65    4.88
   2   0   9   -0.08    0.36
  -2   0  -9   -0.07    0.33
   2   0   9    0.09    0.21
  -2   0  -9    0.09    0.28
  -2   0  -9    0.07    0.27
   2   0   9    0.07    0.26
   2   0  10    0.24    0.39
   2   0  10    0.20    0.22
  -2   0 -10    0.56    0.36
  -2   0 -10   -0.10    0.42
  -2   0 -10    0.94    0.47
   2   0  10    0.30    0.28
   2   0  11    0.08    0.36
  -2   0 -11   -0.09    0.37
   2   0  11   -0.06    0.22
  -2   0 -11   -0.08    0.22
  -2   0 -11   -0.16    0.22
  -2   0 -11   -0.13    0.37
   2   0  11   -0.17    0.33
   2   0  12   70.17    3.72
   2   0  12   67.09    3.58
  -2   0 -12   64.41    4.15
   2   0  12   65.11    3.79
  -2   0 -12   64.53    3.84
   2   0  13   -0.14    0.34
  -2   0 -13    0.11    0.39
   2   0  13   -0.07    0.30
  -2   0 -13    0.76    0.57
   2   0  13    0.10    0.36
   2   0  14    2.59    0.50
  -2   0 -14    3.53    0.33
  -2   0 -14    3.45    0.73
   2   0  14    3.95    0.57
  -2   0 -14    2.41    0.31
  -2   0 -14    1.95    0.76
   2   0  14    2.85    0.70
  -2   0 -15    0.25    0.48
  -2   0 -15    0.35    0.57
   2   0  15    0.38    0.33
   2   0  15    0.12    0.32
  -2   0 -16    1.45    0.57
   2   0  16    0.89    0.39
  -2   0 -16    0.92    0.75
  -2   0 -17    0.28    0.47
   2   0  17    0.43    0.43
  -2   0 -17    1.24    0.84
  -2   0 -17   -0.19    0.64
  -2   0 -18    2.05    0.79
  -2   0 -18    2.64    0.91
  -2   0 -18    2.59    0.97
   2   0  19    0.43    0.71
  -2   0 -19    0.22    0.67
  -2   0 -19   -0.15    0.59
   2   0  20    8.55    1.43
   2   0  20   10.92    1.75
  -2   0 -20    9.73    1.41
  -2  -1  20    6.31    1.00
  -2  -1  20    5.74    1.17
  -2   1  20    3.46    1.16
   2   1 -20    5.01    1.14
   2   1 -20    6.65    1.49
  -2   1  20    5.46    1.17
  -2  -1  20    4.94    1.08
  -2  -1  19    7.93    1.12
   2  -1 -19    5.82    1.17
   2   1 -19    6.26    1.22
   2  -1 -19    5.68    1.39
   2   1 -19    8.32    1.57
  -2   1  19    7.29    1.28
  -2  -1  19    7.73    1.25
  -2  -1  19    6.38    1.28
  -2   1  19    6.57    1.32
   2   1 -18    2.02    0.86
   2   1 -18    5.49    1.27
   2  -1 -18    3.62    0.95
   2  -1 -18    2.87    1.09
   2   1 -18    3.94    1.20
  -2  -1  18    4.19    0.97
  -2   1  18    3.92    0.91
  -2  -1  18    5.01    1.14
  -2   1  18    4.52    1.10
   2   1 -17   32.38    2.53
   2   1 -17   22.72    2.48
   2  -1 -17   30.74    2.48
  -2  -1  17   26.54    2.43
  -2   1  17   26.92    2.30
   2  -1 -17   22.99    2.59
   2   1 -17   20.82    2.62
  -2  -1  17   28.36    2.34
  -2   1  17   27.05    2.53
   2   1 -16    6.19    1.39
   2  -1 -16    5.88    1.26
  -2   1  16    7.25    1.21
  -2   1  16    8.22    1.19
  -2  -1  16    7.05    1.20
   2  -1 -16    8.32    1.24
   2   1 -16    7.41    1.22
   2   1 -16    5.99    1.24
   2   1 -15    5.17    0.77
   2  -1 -15    4.81    1.11
   2   1 -15    6.76    1.36
  -2   1  15    8.26    1.23
  -2   1  15    4.49    0.94
  -2  -1  15    6.28    1.08
   2   1 -15    6.77    1.19
   2   1 -15    6.88    1.13
   2  -1 -15    8.91    1.21
   2   1 -14    2.10    0.53
   2  -1 -14    1.42    0.32
   2  -1 -14    3.08    0.96
   2   1 -14    2.06    0.88
  -2   1  14    2.47    0.69
  -2   1  14    1.95    0.72
   2   1 -14    2.28    0.74
   2  -1 -14    1.81    0.58
   2   1 -14    2.06    0.73
   2   1 -13  125.40    6.35
   2  -1 -13  127.76    6.27
   2   1 -13  110.46    6.20
   2  -1 -13  105.12    5.44
   2   1 -13   97.30    6.57
  -2   1  13  118.54    6.12
   2  -1 -13  107.33    6.51
  -2   1  13  114.93    6.24
   2  -1 -12    3.29    0.72
   2   1 -12    3.32    0.77
   2   1 -12    5.16    0.87
   2  -1 -12    3.77    0.86
   2   1 -12    5.01    1.09
   2  -1 -12    3.23    0.46
   2  -1 -12    3.31    0.36
  -2   1  12    3.89    0.81
  -2   1  12    1.47    0.58
  -2   1  11    8.44    1.10
   2  -1 -11    9.44    0.79
   2  -1 -11    9.80    1.12
   2   1 -11   13.27    1.27
   2   1 -11   11.38    1.16
   2  -1 -11   10.76    0.84
   2   1 -11    9.94    0.64
   2  -1 -11   11.17    0.74
   2  -1 -11    9.69    1.30
   2   1 -11   11.28    1.44
  -2   1  11    9.53    1.04
  -2   1  10   20.86    1.59
   2  -1 -10   18.21    1.16
   2  -1 -10   19.66    1.56
   2   1 -10   21.18    1.56
   2  -1 -10   16.88    1.19
   2  -1 -10   19.86    1.16
   2   1 -10   18.73    1.03
  -2   1  10   15.35    1.38
   2   1 -10   18.76    1.83
   2  -1 -10   18.10    1.76
   2  -1  -9   95.80    4.96
  -2   1   9  104.26    5.47
   2   1  -9  109.76    5.42
   2  -1  -9  110.53    5.47
   2  -1  -9  105.29    5.10
   2  -1  -9  112.21    5.06
  -2   1   9   97.53    5.31
   2  -1  -9  102.57    5.75
   2   1  -9  103.08    5.90
  -2   1   8    0.14    0.29
  -2   1   8   -0.13    0.26
   2  -1  -8    0.03    0.13
   2   1  -8    0.04    0.22
   2  -1  -8    0.07    0.27
   2   1  -8    0.06    0.27
   2  -1  -8    0.20    0.21
  -2   1   8    0.45    0.36
  -2   1   8   -0.07    0.32
   2  -1  -8   -0.08    0.22
   2  -1  -8   -0.11    0.38
   2  -1  -7   43.49    2.61
  -2   1   7   38.07    2.22
  -2  -1   7   35.37    2.28
   2  -1  -7   37.15    1.94
   2   1  -7   39.89    2.05
  -2   1   7   38.20    2.28
   2   1  -7   37.63    2.22
   2  -1  -7   40.04    2.29
   2  -1  -7   37.73    2.08
  -2   1   7   39.68    2.36
  -2   1   7   37.77    2.32
   2  -1  -7   39.54    2.10
  -2   1   7   36.61    1.99
   2   1  -7   41.20    2.07
  -2   1   6    7.86    0.74
   2  -1  -6   10.83    1.03
  -2  -1   6    8.07    0.80
   2   1  -6    8.24    0.63
   2  -1  -6    8.83    0.57
  -2   1   6    9.31    0.81
   2   1  -6   10.03    0.79
   2  -1  -6    9.82    0.80
   2  -1  -6    8.83    0.70
  -2   1   6    9.78    0.87
  -2   1   6    9.10    0.86
   2  -1  -6    9.67    0.72
  -2  -1   6    8.65    0.65
   2   1  -6    9.13    0.64
   2  -1  -6    8.98    0.55
  -2   1   6    9.15    0.61
  -2  -1   5  184.09    8.96
   2   1  -5  182.67    9.24
  -2   1   5  180.94    8.85
  -2   1   5  180.97    8.90
   2   1  -5  188.23    8.73
   2   1  -5  204.37    8.89
   2  -1  -5  193.58    8.91
   2  -1  -5  184.06    8.56
   2  -1  -5  193.92    8.80
  -2   1   5  190.21    9.00
  -2  -1   5  194.61    9.11
  -2   1   5  189.85    9.01
  -2  -1   5  204.63    9.14
   2  -1  -5  185.83    8.85
   2  -1  -5  193.45    8.88
   2  -1  -5  186.28    8.82
   2  -1  -5  178.50    8.57
   2   1  -5  198.44    8.91
   2   1  -5  200.73    8.71
  -2  -1   5  193.82    8.74
  -2   1   5  178.12    8.65
  -2  -1   4    4.69    0.51
   2   1  -4    5.15    0.66
  -2   1   4    4.22    0.44
  -2   1   4    4.48    0.47
   2   1  -4    4.57    0.45
   2  -1  -4    4.85    0.46
   2  -1  -4    4.28    0.31
   2  -1  -4    5.46    0.46
  -2   1   4    5.06    0.56
  -2   1   4    4.66    0.53
  -2  -1   4    5.79    0.65
   2  -1  -4    4.71    0.48
  -2  -1   4    5.61    0.63
   2  -1  -4    4.43    0.47
   2  -1  -4    4.82    0.48
  -2   1   4    4.31    0.48
   2   1  -4    4.35    0.45
   2  -1  -4    4.45    0.40
  -2  -1   4    5.07    0.40
  -2   1   4    4.76    0.34
   2  -1  -3    5.84    0.51
  -2   1   3    7.02    0.53
  -2  -1   3    6.59    0.58
   2   1  -3    7.59    0.74
  -2   1   3    5.22    0.51
   2   1  -3    6.56    0.52
   2  -1  -3    5.70    0.48
   2   1  -3    7.69    0.67
   2  -1  -3    7.43    0.56
  -2   1   3    6.14    0.60
  -2  -1   3    7.84    0.71
  -2  -1   3    6.78    0.68
  -2   1   3    6.43    0.61
  -2   1   3    6.14    0.54
   2  -1  -3    6.29    0.55
   2   1  -3    6.21    0.50
   2  -1  -3    5.91    0.42
  -2   1   2  404.50   20.60
   2  -1  -2  434.11   20.54
   2   1  -2  507.58   20.86
  -2  -1   2  448.14   20.61
  -2   1   2  420.74   20.54
  -2   1   2  438.70   20.50
  -2   1   2  424.74   20.49
   2  -1  -2  425.03   20.48
   2  -1  -2  480.26   20.61
  -2   1   2  468.25   20.68
  -2  -1   2  479.61   20.79
   2   1  -2  471.62   20.67
  -2  -1   2  482.93   20.79
   2   1  -2  484.77   20.69
  -2   1   2  456.96   20.67
  -2   1   2  415.88   20.55
   2   1  -2  456.50   20.66
   2   1  -2  496.16   20.54
  -2   1   1  253.47   11.86
   2  -1  -1  249.67   11.82
  -2   1   1  259.04   11.80
  -2   1   1  252.27   11.75
   2  -1  -1  250.21   11.74
   2   1  -1  272.58   11.94
  -2   1   1  275.76   11.95
   2  -1  -1  252.81   11.86
  -2   1   1  278.60   11.96
   2  -1  -1  253.75   11.86
   2   1  -1  279.26   11.95
   2   1  -1  260.62   11.92
  -2   1   1  254.05   11.85
  -2   1   1  251.10   11.89
  -2  -1   1  238.75   11.93
  -2   1   0   56.18    2.82
  -2   1   0   55.95    2.78
   2   1   0   59.08    2.78
   2  -1   0   58.70    2.81
  -2  -1   0   59.95    2.76
  -2   1   0   57.77    2.70
   2   1   0   64.30    2.97
   2  -1   0   57.20    2.82
   2   1   0   59.19    2.87
   2  -1   0   57.01    2.82
   2   1   0   56.96    2.86
   2   1   0   57.35    2.85
   2  -1   0   53.10    2.86
  -2   1   0   59.04    2.83
  -2   1   0   56.02    2.83
  -2   1  -1  873.59   42.32
   2  -1   1  943.62   42.25
   2   1   1  944.90   42.20
   2  -1   1  954.12   42.24
   2  -1   1  987.10   42.35
   2   1   1  981.31   42.38
   2   1   1  894.07   42.24
  -2  -1  -1  914.62   42.30
   2   1   1  895.95   42.24
  -2  -1  -1  907.50   42.29
   2  -1   1  946.48   42.23
   2   1   1  891.82   42.28
  -2   1  -1  970.07   42.25
   2  -1   1  978.59   42.30
  -2  -1  -1  903.95   42.24
  -2   1  -1  930.87   42.26
   2   1   1  891.36   42.29
  -2   1  -2  601.04   28.63
  -2   1  -2  649.02   28.48
  -2  -1  -2  621.51   28.42
  -2  -1  -2  629.89   28.66
   2   1   2  648.47   28.65
   2  -1   2  665.14   28.66
  -2  -1  -2  612.69   28.56
   2   1   2  602.35   28.50
  -2  -1  -2  622.41   28.57
   2   1   2  605.10   28.50
  -2   1  -2  656.02   28.57
  -2   1  -2  653.73   28.57
  -2   1  -2  613.59   28.63
   2  -1   2  631.90   28.57
   2   1   2  617.32   28.60
  -2   1  -2  647.43   28.57
  -2   1  -2  626.05   28.60
   2   1   2  593.57   28.59
   2   1   2  632.00   28.61
  -2  -1  -2  621.93   28.55
  -2   1  -2  628.21   28.57
  -2   1  -3   17.88    0.99
  -2   1  -3   16.73    0.87
  -2  -1  -3   16.31    0.92
  -2  -1  -3   16.35    0.91
   2   1   3   17.42    0.91
  -2   1  -3   18.74    1.00
  -2   1  -3   18.40    1.09
  -2  -1  -3   17.21    1.06
   2   1   3   18.52    1.07
   2  -1   3   18.01    1.09
  -2   1  -3   18.49    1.08
  -2   1  -3   18.00    0.99
   2   1   3   16.78    0.91
  -2  -1  -3   17.32    0.97
  -2  -1  -3   18.61    0.98
   2   1   3   17.14    1.05
  -2   1  -3   18.10    1.07
   2  -1   3   17.60    0.98
   2  -1   3   18.23    1.10
   2   1   3   16.23    1.03
  -2  -1  -3   17.13    1.01
  -2   1  -3   17.99    1.05
   2   1   3   15.01    1.02
  -2   1  -4  185.53    8.36
  -2  -1  -4  166.86    8.28
   2  -1   4  182.45    8.23
  -2  -1  -4  178.97    8.34
   2   1   4  192.26    8.45
   2  -1   4  198.89    8.52
  -2  -1  -4  184.96    8.44
  -2   1  -4  199.64    8.47
  -2   1  -4  184.57    8.50
  -2  -1  -4  179.31    8.28
  -2  -1  -4  178.44    8.28
  -2   1  -4  183.61    8.42
   2  -1   4  190.40    8.50
   2   1   4  164.96    8.31
   2  -1   4  178.88    8.31
   2   1   4  182.18    8.46
   2   1   4  168.17    8.45
  -2  -1  -4  178.84    8.40
   2  -1   4  174.10    8.48
   2   1   4  162.52    8.43
  -2  -1  -5  219.65   10.39
   2  -1   5  218.03   10.31
   2  -1   5  224.34   10.52
  -2   1  -5  233.15   10.47
  -2  -1  -5  230.35   10.51
  -2   1  -5  232.72   10.63
  -2   1  -5  233.82   10.56
  -2  -1  -5  232.25   10.54
   2   1   5  229.28   10.52
  -2  -1  -5  206.12   10.68
  -2  -1  -5  227.94   10.35
   2  -1   5  234.06   10.40
  -2  -1  -5  226.95   10.35
   2  -1   5  235.09   10.59
   2   1   5  222.35   10.38
  -2   1  -5  226.34   10.50
   2   1   5  226.33   10.60
   2  -1   5  214.33   10.60
   2   1   5  217.98   10.58
   2   1   6  294.89   13.17
   2  -1   6  300.21   13.27
   2  -1   6  273.01   13.01
   2   1   6  264.18   12.97
  -2  -1  -6  299.66   13.29
   2   1   6  312.12   13.27
  -2  -1  -6  282.88   13.47
  -2   1  -6  282.27   13.59
  -2  -1  -6  315.63   13.27
  -2   1  -6  290.53   13.37
  -2  -1  -6  292.94   13.03
  -2  -1  -6  289.80   13.03
   2   1   6  276.60   13.04
  -2   1  -6  297.91   13.20
   2  -1   6  297.31   13.28
   2   1   6  287.90   13.36
   2  -1   6  296.30   13.38
   2   1   7   69.09    3.43
   2  -1   7   66.92    3.28
   2  -1   7   72.56    3.54
   2   1   7   67.34    3.27
  -2  -1  -7   72.64    3.60
  -2   1  -7   74.12    3.90
  -2  -1  -7   67.57    3.74
  -2   1  -7   70.42    3.65
  -2  -1  -7   73.39    3.51
  -2  -1  -7   69.32    3.26
  -2  -1  -7   70.26    3.26
   2   1   7   69.01    3.25
   2   1   7   69.79    3.63
   2  -1   7   68.83    3.63
   2  -1   7   69.76    3.85
   2  -1   8   84.13    4.51
   2  -1   8   78.97    3.93
   2  -1   8   89.38    4.22
   2   1   8   82.46    4.10
   2   1   8   83.20    3.96
  -2  -1  -8   86.23    4.31
  -2   1  -8   83.18    4.56
  -2  -1  -8   82.49    4.45
  -2  -1  -8   90.83    4.17
  -2   1  -8   80.47    4.30
  -2  -1  -8   84.92    3.89
  -2  -1  -8   84.26    3.89
   2   1   8   75.49    4.11
   2   1   8   80.05    4.30
  -2  -1  -9   97.21    5.50
   2  -1   9  107.85    5.49
   2   1   9   97.19    5.35
   2  -1   9  107.71    5.18
   2   1   9  111.62    5.10
   2   1   9  105.70    4.97
   2  -1   9  103.07    4.89
  -2  -1  -9  106.03    4.82
  -2  -1  -9  105.45    5.30
  -2  -1  -9  100.18    5.47
  -2   1  -9  110.94    5.61
  -2   1  -9  105.28    5.33
  -2  -1  -9  105.81    4.81
  -2  -1  -9   97.76    4.88
  -2  -1  -9  100.39    4.89
   2   1   9  100.49    5.04
   2   1   9   95.60    5.26
   2  -1  10    7.83    0.90
   2   1  10    6.52    0.80
   2   1  10    8.80    0.66
   2  -1  10    7.14    0.71
   2   1  10    6.90    0.66
  -2  -1 -10    7.57    0.45
  -2  -1 -10    7.15    0.82
  -2   1 -10    6.59    0.90
  -2  -1 -10    6.60    0.51
  -2  -1 -10    6.78    0.51
  -2  -1 -10    7.24    0.45
  -2  -1 -10    7.06    0.94
   2   1  10    6.85    0.79
   2   1  11   10.18    0.99
   2  -1  11    9.82    1.05
  -2  -1 -11   11.79    1.10
  -2  -1 -11   10.12    0.59
   2  -1  11    9.11    0.89
   2   1  11   10.38    0.85
  -2  -1 -11   11.46    0.66
  -2  -1 -11    9.82    0.58
  -2  -1 -11   10.92    0.65
  -2   1 -11   10.13    1.29
  -2  -1 -11    9.52    1.16
   2   1  11   11.14    1.08
   2   1  12  171.60    8.05
   2  -1  12  185.10    8.25
  -2  -1 -12  167.24    8.27
  -2   1 -12  175.57    8.40
   2   1  12  165.48    7.92
   2  -1  12  156.23    7.99
  -2  -1 -12  162.97    7.48
  -2  -1 -12  161.20    7.48
  -2  -1 -12  160.33    7.51
  -2  -1 -12  164.38    7.52
  -2   1 -12  160.56    8.75
  -2  -1 -12  167.80    8.59
   2   1  12  154.52    8.22
   2  -1  13    5.55    0.69
   2  -1  13    4.07    0.45
   2   1  13    4.74    0.61
   2  -1  13    4.78    0.69
   2   1  13    4.67    0.62
  -2  -1 -13    3.59    0.73
  -2   1 -13    4.56    0.82
  -2  -1 -13    4.72    0.92
  -2   1 -13    5.93    1.09
   2   1  13    4.32    0.75
   2  -1  14    0.16    0.35
   2   1  14    0.13    0.30
   2   1  14    0.45    0.28
   2  -1  14    0.38    0.35
  -2  -1 -14   -0.11    0.46
  -2   1 -14    0.12    0.45
  -2   1 -14    0.35    0.59
  -2  -1 -14    1.35    0.59
   2   1  14   -0.11    0.42
   2   1  15    3.57    0.59
   2  -1  15    3.24    0.60
   2  -1  15    3.54    0.61
  -2   1 -15    2.23    0.84
  -2  -1 -15    4.64    0.97
   2   1  15    2.64    0.70
  -2   1 -15    3.08    0.79
  -2  -1 -15    4.82    0.84
   2  -1  16   60.98    3.42
   2   1  16   57.52    3.28
  -2   1 -16   57.11    4.21
  -2  -1 -16   54.08    3.91
  -2  -1 -16   55.33    4.05
   2   1  16   58.34    3.74
  -2  -1 -16   54.16    3.65
  -2   1 -16   59.11    3.77
   2  -1  17    1.47    0.54
  -2   1 -17    2.85    0.81
  -2  -1 -17    3.02    0.78
  -2  -1 -17    3.22    0.95
  -2   1 -17    2.89    0.96
  -2  -1 -17    3.26    0.94
   2   1  17    2.39    0.72
   2  -1  18   12.56    1.27
   2   1  18   11.57    1.72
  -2  -1 -18   11.29    1.42
  -2   1 -18   11.04    1.45
  -2   1 -18   10.48    1.79
  -2  -1 -18   13.09    1.75
  -2   1 -18   14.86    1.94
   2   1  18   11.58    1.49
   2  -1  18   13.92    1.58
   2   1  19    5.42    1.38
  -2   1 -19    7.26    1.16
  -2  -1 -19    6.65    1.14
  -2   1 -19    7.20    1.49
  -2   1 -19    7.39    1.44
   2  -1  19    5.70    1.10
   2  -1  19    5.65    1.08
   2   1  20   18.03    2.20
  -2  -1 -20   16.57    1.79
  -2   1 -20   14.90    1.75
  -2   1 -20   13.10    2.07
   2   1  20   17.13    1.92
   2  -1  20   15.55    1.76
   2  -1  20   15.08    1.79
  -2  -2  20    1.23    0.64
  -2  -2  20    0.94    0.68
  -2  -2  20   -0.19    0.66
  -2   2  20   -0.19    0.70
   2   2 -20    0.54    0.66
   2  -2 -20   -0.44    0.82
   2   2 -20   -0.27    0.95
  -2   2  20    0.54    0.76
  -2  -2  20    0.32    0.66
  -2  -2  19    4.97    0.96
   2  -2 -19    3.60    0.95
   2  -2 -19    2.49    1.11
   2   2 -19    1.95    0.86
   2   2 -19    4.55    1.34
  -2  -2  19    4.24    0.96
  -2   2  19    4.14    1.06
  -2  -2  19    5.12    1.18
  -2  -2  19    5.02    1.18
  -2   2  19    3.58    1.07
   2  -2 -18    8.88    1.29
   2   2 -18    6.90    1.19
   2   2 -18    6.85    1.41
   2  -2 -18    4.89    1.28
   2   2 -18    4.45    1.39
  -2  -2  18    9.17    1.30
  -2  -2  18    6.59    1.33
  -2   2  18    7.95    1.19
  -2  -2  18    8.79    1.43
  -2   2  18    9.44    1.52
   2  -2 -17    7.99    1.26
   2   2 -17    8.81    1.33
   2  -2 -17    9.21    1.56
   2   2 -17    9.95    1.59
  -2  -2  17    9.65    1.47
  -2  -2  17   11.10    1.55
  -2   2  17   11.32    1.57
  -2   2  17    9.37    1.28
   2  -2 -17   10.78    1.69
   2   2 -17    6.83    1.62
  -2  -2  17   12.40    1.40
   2   2 -16   -0.16    0.68
   2  -2 -16   -0.15    0.55
   2  -2 -16    0.51    0.66
   2   2 -16    0.17    0.60
  -2  -2  16    0.33    0.67
  -2   2  16   -0.25    0.53
  -2  -2  16    0.47    0.71
  -2   2  16   -0.16    0.61
   2   2 -16   -0.18    0.37
   2  -2 -16   -0.97    0.83
   2   2 -16   -0.24    0.83
  -2  -2  16   -0.13    0.47
  -2   2  15    1.36    0.70
  -2   2  15    0.94    0.53
  -2  -2  15    1.75    0.74
   2  -2 -15    0.55    0.51
   2  -2 -15    0.31    0.67
   2   2 -15    2.04    0.72
   2   2 -15    0.75    0.55
   2   2 -15    1.62    0.87
   2  -2 -15    1.47    0.78
   2  -2 -14   16.52    1.57
   2   2 -14   14.05    1.56
   2   2 -14   12.81    1.55
   2  -2 -14   14.17    1.59
  -2   2  14   13.18    1.37
   2   2 -14   13.35    1.87
   2  -2 -14   15.09    1.76
  -2   2  14   12.74    1.52
   2  -2 -13    1.54    0.18
   2  -2 -13    2.40    0.80
   2   2 -13    3.49    1.08
  -2   2  13    1.65    0.65
  -2   2  13    2.08    0.55
   2   2 -13    1.93    0.71
   2  -2 -13    2.71    0.71
   2  -2 -12    8.16    1.05
   2   2 -12    7.12    1.02
  -2   2  12    8.85    0.99
   2   2 -12    8.43    1.36
   2  -2 -12    8.16    1.20
   2  -2 -12    7.31    0.54
   2   2 -12    8.85    0.64
  -2   2  12    8.29    1.14
  -2   2  11   14.69    1.41
   2  -2 -11   18.57    1.46
   2   2 -11   17.19    1.45
   2  -2 -11   13.08    0.88
   2  -2 -11   15.29    0.91
   2   2 -11   15.76    0.95
  -2   2  11   13.47    1.22
   2   2 -11   15.40    1.78
   2  -2 -11   14.47    1.57
   2  -2 -10    1.75    0.63
   2   2 -10    3.40    0.81
   2   2 -10    1.97    0.53
   2  -2 -10    2.77    0.56
   2  -2 -10    1.94    0.29
   2  -2 -10    2.25    0.31
   2   2 -10    1.95    0.29
   2  -2 -10    2.46    0.32
  -2   2  10    2.68    0.60
  -2   2  10    1.72    0.44
  -2   2   9   17.63    1.37
   2  -2  -9   21.56    1.79
   2  -2  -9   18.62    1.12
  -2   2   9   20.51    1.57
   2   2  -9   22.01    1.54
   2  -2  -9   21.65    1.54
   2  -2  -9   20.32    1.17
  -2   2   9   20.26    1.54
  -2   2   9   20.88    1.54
   2  -2  -9   20.71    1.20
   2   2  -9   22.29    1.44
   2  -2  -8    7.97    1.03
  -2   2   8    9.88    0.85
  -2   2   8   10.52    0.97
   2  -2  -8    8.79    0.59
   2   2  -8   12.30    0.98
   2  -2  -8   11.08    0.94
   2  -2  -8    9.67    0.67
  -2   2   8   10.35    0.97
  -2   2   8    7.76    0.88
   2  -2  -8    9.79    0.71
  -2   2   8    8.88    0.67
   2   2  -8   10.23    0.82
   2  -2  -7  103.17    5.16
  -2   2   7  104.52    4.77
   2  -2  -7   87.47    4.42
  -2   2   7  100.04    4.87
   2   2  -7  107.49    4.85
   2  -2  -7  100.13    4.83
   2  -2  -7   95.40    4.54
  -2   2   7  101.39    4.93
  -2   2   7  100.96    4.92
   2  -2  -7   87.17    4.35
   2  -2  -7   99.76    4.61
  -2   2   7   94.44    4.51
   2   2  -7  111.03    4.70
   2   2  -6   48.10    2.97
  -2   2   6   45.57    2.45
  -2  -2   6   44.55    2.62
   2  -2  -6   52.45    2.85
  -2   2   6   44.06    2.51
   2   2  -6   52.56    2.55
   2  -2  -6   44.60    2.50
   2  -2  -6   44.81    2.21
   2  -2  -6   45.89    2.32
  -2   2   6   43.43    2.56
  -2   2   6   45.39    2.57
   2  -2  -6   44.56    2.22
   2  -2  -6   46.32    2.38
  -2   2   6   43.76    2.24
   2   2  -6   49.39    2.40
   2   2  -5   27.08    1.89
  -2  -2   5   23.87    1.61
  -2   2   5   27.56    1.49
   2   2  -5   26.92    1.46
  -2   2   5   27.10    1.57
   2   2  -5   28.15    1.54
   2  -2  -5   24.60    1.51
   2  -2  -5   25.21    1.31
   2  -2  -5   26.32    1.41
   2  -2  -5   26.38    1.50
  -2   2   5   25.14    1.58
   2  -2  -5   26.57    1.49
  -2   2   5   24.46    1.58
   2  -2  -5   24.54    1.45
   2  -2  -5   24.14    1.36
   2   2  -5   29.01    1.60
   2   2  -5   27.00    1.44
  -2   2   5   24.33    1.29
  -2  -2   4   33.41    1.94
  -2   2   4   34.54    1.78
   2   2  -4   34.55    2.18
   2  -2  -4   31.78    1.84
   2   2  -4   34.67    1.77
  -2   2   4   32.36    1.82
   2   2  -4   37.03    1.83
   2  -2  -4   34.17    1.81
   2   2  -4   33.46    1.60
   2  -2  -4   29.50    1.65
  -2   2   4   32.15    1.79
   2  -2  -4   32.69    1.75
  -2   2   4   33.61    1.90
   2  -2  -4   31.96    1.80
   2  -2  -4   31.38    1.79
  -2   2   4   33.85    1.91
   2  -2  -4   31.31    1.73
  -2   2   4   32.82    1.85
  -2  -2   4   30.26    1.83
   2  -2  -4   34.00    1.80
   2   2  -4   38.81    1.90
  -2  -2   4   36.34    1.77
   2   2  -3    0.33    0.30
  -2  -2   3    0.38    0.26
  -2   2   3    0.48    0.19
   2  -2  -3    0.58    0.21
  -2  -2   3    0.30    0.21
   2  -2  -3    0.29    0.17
  -2   2   3    0.42    0.18
  -2   2   3    0.23    0.13
   2   2  -3    0.31    0.11
   2  -2  -3    0.42    0.16
   2   2  -3    0.39    0.17
   2  -2  -3    0.49    0.17
  -2   2   3    0.46    0.19
   2  -2  -3    0.49    0.21
   2   2  -3    0.43    0.29
  -2   2   3    0.40    0.23
   2  -2  -3    0.45    0.20
  -2   2   3    0.47    0.23
   2   2  -3    0.43    0.28
   2  -2  -3    0.30    0.19
   2  -2  -3    0.79    0.22
  -2   2   3    0.36    0.19
  -2  -2   3    0.16    0.19
   2  -2  -3    0.22    0.21
  -2  -2   3    0.58    0.17
   2   2  -3    0.35    0.18
   2  -2  -3    0.43    0.10
   2  -2  -2   76.77    3.83
  -2   2   2   75.76    3.80
  -2   2   2   81.38    3.77
  -2   2   2   71.13    3.74
   2   2  -2   86.98    3.74
   2  -2  -2   76.15    3.77
   2  -2  -2   75.11    3.82
  -2   2   2   80.25    3.92
   2   2  -2   89.83    4.01
  -2   2   2   79.38    3.91
   2   2  -2   92.74    4.03
   2  -2  -2   81.68    3.87
   2  -2  -2   80.68    3.85
  -2  -2   2   74.09    3.81
  -2   2   2   73.97    3.81
   2   2  -2   81.77    3.93
  -2   2   2   75.55    3.89
  -2  -2   2   77.56    3.89
   2   2  -2   85.53    4.10
  -2   2   2   76.68    3.84
   2  -2  -2   78.71    3.79
  -2   2   1  205.01    9.73
   2  -2  -1  205.79    9.72
  -2   2   1  209.15    9.70
  -2   2   1  201.95    9.66
   2   2  -1  250.20   10.03
   2  -2  -1  201.82    9.77
  -2   2   1  209.03    9.82
   2   2  -1  235.24    9.90
   2   2  -1  227.53    9.89
  -2   2   1  216.13    9.82
  -2   2   1  220.56    9.86
   2  -2  -1  197.71    9.80
   2   2  -1  212.03    9.80
  -2   2   1  202.07    9.73
  -2  -2   1  204.47    9.73
   2   2  -1  241.53    9.98
  -2  -2   1  208.92    9.92
   2  -2  -1  196.48    9.75
  -2   2   1  207.98    9.77
   2  -2   0  104.36    4.89
  -2  -2   0  105.20    4.96
  -2   2   0  103.98    4.86
   2  -2   0  103.10    4.83
  -2  -2   0  101.66    4.77
   2  -2   0  104.45    4.86
   2   2   0  115.44    5.08
   2   2   0  104.35    4.94
  -2  -2   0  104.62    5.02
  -2  -2   0  101.90    5.01
   2  -2   0  104.40    4.86
  -2   2   0  102.00    4.92
   2   2   0  102.70    4.93
  -2   2   0  100.74    4.91
   2  -2   0   87.72    4.84
  -2   2   0  113.61    4.98
   2   2   0  101.92    4.88
  -2   2   0  103.82    4.84
  -2  -2   0   99.09    4.83
   2  -2   0   97.76    4.87
  -2  -2   0  102.09    4.84
  -2   2   0  101.09    4.86
  -2   2  -1  322.70   15.18
  -2  -2  -1  361.44   15.17
   2  -2   1  345.27   15.11
   2   2   1  336.43   15.03
  -2  -2  -1  327.81   15.02
  -2   2  -1  344.93   15.13
   2   2   1  346.67   15.27
   2  -2   1  324.37   15.20
   2   2   1  319.98   15.14
   2   2   1  326.44   15.14
  -2  -2  -1  320.20   15.21
  -2  -2  -1  316.49   15.20
   2  -2   1  328.12   15.23
   2  -2   1  300.21   15.11
   2  -2   1  349.70   15.14
  -2  -2  -1  313.65   15.10
  -2   2  -1  350.30   15.11
   2   2   1  329.68   15.14
  -2  -2  -1  326.05   15.10
  -2   2  -1  330.26   15.11
   2   2   1  313.41   15.13
  -2  -2  -1  314.18   15.06
   2  -2   2  121.25    5.79
  -2   2  -2  123.09    5.80
  -2   2  -2  132.03    5.71
  -2  -2  -2  115.95    5.64
   2   2   2  120.58    5.65
   2   2   2  123.69    5.62
   2   2   2  125.57    5.85
  -2  -2  -2  121.85    5.85
   2  -2   2  137.10    5.87
  -2  -2  -2  116.38    5.76
   2   2   2  115.27    5.68
  -2  -2  -2  121.07    5.76
   2   2   2  115.89    5.69
  -2  -2  -2  117.41    5.73
  -2   2  -2  135.47    5.75
   2  -2   2  114.78    5.74
   2  -2   2  125.75    5.74
   2  -2   2  135.25    5.88
   2   2   2  118.63    5.75
   2   2   2  110.95    5.72
  -2   2  -2  127.82    5.80
  -2  -2  -2  118.97    5.73
  -2   2  -2  131.81    5.75
   2  -2   2  118.29    5.76
  -2  -2  -2  118.56    5.69
   2   2   2  120.16    5.76
   2  -2   3  332.93   14.76
  -2   2  -3  336.93   14.61
  -2   2  -3  323.68   14.69
  -2  -2  -3  305.15   14.56
  -2  -2  -3  296.01   14.56
   2  -2   3  347.76   14.67
   2   2   3  313.74   14.60
  -2  -2  -3  319.03   14.61
   2  -2   3  369.43   14.87
  -2   2  -3  326.03   14.77
  -2  -2  -3  326.04   14.80
   2   2   3  331.67   14.77
   2  -2   3  330.11   14.67
  -2  -2  -3  316.84   14.65
   2   2   3  317.80   14.58
  -2  -2  -3  320.86   14.66
   2   2   3  312.12   14.58
  -2   2  -3  330.91   14.76
   2  -2   3  291.33   14.70
   2   2   3  300.38   14.72
   2  -2   3  335.06   14.82
   2   2   3  304.51   14.73
   2  -2   3  321.11   14.73
  -2  -2  -3  325.84   14.68
  -2   2  -3  341.87   14.76
   2   2   3  298.28   14.71
   2  -2   4  169.63    7.88
  -2  -2  -4  158.72    7.66
  -2   2  -4  171.51    7.81
   2  -2   4  178.93    7.75
   2  -2   4  173.99    7.87
   2  -2   4  166.61    7.94
   2   2   4  170.14    7.64
  -2  -2  -4  161.03    7.75
  -2   2  -4  171.86    7.91
  -2   2  -4  180.86    7.90
   2   2   4  169.52    7.84
  -2  -2  -4  168.90    7.88
   2   2   4  164.08    7.63
  -2  -2  -4  164.78    7.70
  -2  -2  -4  166.49    7.70
   2  -2   4  148.54    7.83
   2   2   4  159.00    7.86
  -2   2  -4  171.87    7.85
   2  -2   4  174.00    7.91
   2   2   4  169.13    7.89
   2  -2   4  168.68    7.86
   2   2   4  151.50    7.84
   2   2   5   70.33    3.51
   2  -2   5   76.00    3.61
   2  -2   5   79.35    3.78
  -2  -2  -5   75.58    3.70
   2   2   5   77.29    3.73
  -2  -2  -5   77.38    3.76
  -2   2  -5   79.95    3.84
  -2  -2  -5   74.78    3.85
  -2  -2  -5   76.05    3.53
  -2  -2  -5   76.31    3.53
  -2   2  -5   80.24    3.74
   2  -2   5   79.21    3.81
   2   2   5   74.22    3.79
   2   2   6    3.51    0.28
   2  -2   6    4.31    0.47
   2  -2   6    3.94    0.33
  -2  -2  -6    4.34    0.44
   2  -2   6    4.66    0.66
  -2   2  -6    3.99    0.48
   2   2   6    3.56    0.40
  -2  -2  -6    3.50    0.43
  -2  -2  -6    4.09    0.51
  -2   2  -6    4.18    0.42
   2   2   6    3.41    0.31
   2  -2   6    4.35    0.49
   2   2   6    4.20    0.48
   2  -2   7   24.68    1.35
   2  -2   7   26.67    1.55
   2   2   7   25.37    1.38
   2   2   7   24.76    1.31
  -2  -2  -7   25.89    1.55
   2  -2   7   25.21    1.82
  -2   2  -7   26.64    1.62
  -2  -2  -7   27.23    1.50
  -2  -2  -7   26.87    1.68
   2   2   7   26.75    1.48
  -2   2  -7   27.66    1.47
   2   2   7   23.20    1.25
   2   2   7   27.25    1.62
  -2  -2  -8    1.21    0.39
  -2   2  -8    1.23    0.33
   2  -2   8    0.91    0.29
   2   2   8    1.32    0.23
   2  -2   8    1.03    0.21
   2   2   8    0.97    0.20
  -2  -2  -8    0.81    0.28
   2  -2   8    1.41    0.44
  -2  -2  -8    0.98    0.27
  -2  -2  -8    1.53    0.39
  -2   2  -8    1.02    0.26
   2   2   8    1.32    0.36
  -2  -2  -9  187.06    9.69
   2  -2   9  206.69    9.48
   2   2   9  201.11    9.27
   2  -2   9  192.23    9.18
   2   2   9  184.85    9.18
  -2  -2  -9  200.65    9.53
   2  -2   9  225.22    9.88
  -2   2  -9  194.73    9.90
  -2   2  -9  207.59    9.61
  -2  -2  -9  201.90    9.32
  -2   2  -9  215.38    9.28
   2   2   9  181.10    9.27
   2   2   9  193.43    9.55
  -2  -2 -10   77.14    4.58
   2  -2  10   86.10    4.35
   2   2  10   89.60    4.18
   2   2  10   84.03    4.09
   2  -2  10   81.40    4.05
  -2  -2 -10   82.06    4.41
   2   2  10   78.74    4.37
   2  -2  10   97.00    4.70
  -2  -2 -10   85.40    4.18
  -2   2 -10   86.39    4.81
  -2   2 -10   88.10    4.09
   2   2  10   73.48    4.09
   2   2  10   82.99    4.46
   2  -2  11   51.10    2.76
   2  -2  11   54.47    3.06
   2   2  11   55.96    2.90
  -2  -2 -11   58.75    3.22
   2   2  11   54.87    3.05
   2  -2  11   59.89    3.33
  -2   2 -11   62.60    3.63
  -2  -2 -11   55.01    2.88
  -2   2 -11   52.70    3.67
  -2  -2 -11   52.64    3.32
   2   2  11   49.70    3.13
   2  -2  12    3.80    0.60
   2  -2  12    4.16    0.44
   2   2  12    3.75    0.49
   2  -2  12    3.69    0.68
   2   2  12    3.85    0.55
  -2  -2 -12    3.18    0.62
  -2  -2 -12    3.24    0.71
  -2   2 -12    3.61    0.95
   2   2  12    2.85    0.62
   2  -2  13   78.25    4.05
   2   2  13   77.50    3.83
   2  -2  13   62.37    3.60
   2   2  13   76.73    3.80
   2  -2  13   81.63    4.16
  -2  -2 -13   77.28    4.25
  -2  -2 -13   68.67    4.33
  -2   2 -13   80.74    4.88
   2  -2  13   67.98    4.14
   2   2  13   76.51    4.23
   2  -2  14   21.13    1.62
   2   2  14   22.28    1.47
   2  -2  14   23.68    1.68
  -2  -2 -14   21.66    1.78
  -2   2 -14   21.35    1.89
  -2   2 -14   22.03    2.22
  -2  -2 -14   18.32    1.84
   2   2  14   19.22    1.77
   2  -2  14   20.88    1.77
   2   2  15   92.64    4.60
   2  -2  15   86.44    4.78
   2  -2  15   92.20    4.76
  -2  -2 -15   87.67    5.06
  -2   2 -15   97.37    5.27
  -2   2 -15   88.27    5.64
  -2  -2 -15   82.40    5.25
  -2  -2 -15   85.29    5.24
   2   2  15   84.59    5.04
   2  -2  15   79.74    4.96
   2  -2  16    0.85    0.45
   2  -2  16    0.87    0.39
  -2  -2 -16    0.65    0.55
  -2  -2 -16   -0.16    0.63
  -2   2 -16    0.63    0.81
   2  -2  16   -0.13    0.54
   2   2  16    0.53    0.54
  -2  -2 -16    0.51    0.55
  -2   2 -16    0.85    0.62
   2  -2  17   22.25    1.76
  -2  -2 -17   22.06    1.99
  -2   2 -17   19.67    1.94
  -2  -2 -17   19.77    2.09
  -2   2 -17   22.25    2.39
   2   2  17   16.78    1.84
   2  -2  17   20.23    1.91
   2  -2  18    3.60    0.70
   2   2  18    2.49    1.04
   2  -2  18    4.78    1.17
  -2  -2 -18    2.61    0.79
  -2   2 -18    4.44    0.92
  -2   2 -18    3.20    1.13
   2  -2  18    2.89    0.85
   2   2  18    3.35    0.91
   2  -2  18    2.37    0.71
   2  -2  19   50.50    3.09
  -2   2 -19   43.41    3.40
  -2  -2 -19   49.09    3.42
   2  -2  19   44.82    3.80
   2   2  19   43.59    3.75
  -2   2 -19   55.29    4.13
  -2   2 -19   40.48    3.89
   2  -2  19   47.22    3.35
   2  -2  19   47.52    3.42
  -2   2 -20    0.65    0.69
  -2  -2 -20   -0.16    0.59
   2  -2  20    1.79    0.98
   2   2  20    1.11    0.84
   2  -2  20   -0.15    0.68
  -2   2 -20   -0.26    1.01
   2  -2  20   -0.16    0.62
   2   3 -20   10.55    1.59
   2  -3 -20    7.58    1.57
  -2  -3  20    8.72    1.27
  -2  -3  20   10.51    1.65
  -2  -3  20   10.37    1.56
  -2   3  20   10.38    1.61
   2   3 -20    6.29    1.59
  -2  -3  20    9.50    1.32
   2   3 -19    4.19    1.07
   2  -3 -19    3.50    1.16
  -2  -3  19    2.94    0.88
  -2  -3  19    4.70    1.11
  -2  -3  19    3.39    0.98
  -2   3  19    1.12    0.87
   2   3 -19    3.11    1.16
  -2  -3  19    3.48    0.84
  -2   3  18   -0.90    0.77
  -2  -3  18   -0.17    0.63
  -2  -3  18    0.19    0.74
  -2  -3  18    1.10    0.60
   2   3 -18    0.28    0.76
   2  -3 -18   -0.17    0.64
   2   3 -18    0.39    0.73
   2   3 -18    0.53    0.61
   2  -3 -18    0.98    0.81
  -2  -3  17   14.31    1.82
  -2   3  17   16.98    1.90
  -2  -3  17   15.72    1.79
  -2  -3  17   12.67    1.50
   2   3 -17   13.77    2.10
   2   3 -17   16.28    1.82
   2  -3 -17   16.41    1.76
   2   3 -17   13.40    1.82
   2  -3 -17   12.49    1.69
   2  -3 -16   22.28    2.06
   2   3 -16   26.86    2.35
   2   3 -16   20.44    2.24
   2  -3 -16   20.26    2.22
  -2  -3  16   24.09    2.23
  -2   3  16   22.20    2.19
  -2  -3  16   23.06    1.93
  -2   3  16   22.43    1.91
  -2  -3  16   20.63    2.16
   2   3 -16   22.62    2.67
  -2   3  15    1.39    0.58
  -2  -3  15    1.43    0.70
  -2   3  15    0.60    0.71
  -2  -3  15    1.56    0.59
   2   3 -15    0.25    0.81
   2   3 -15    1.84    0.69
   2  -3 -15    1.39    0.63
   2  -3 -15    1.10    0.67
   2   3 -15    1.26    0.72
   2   3 -14    8.20    1.60
  -2   3  14    8.44    1.02
   2  -3 -14    9.55    1.39
  -2  -3  14    8.85    1.22
  -2   3  14    7.63    1.19
   2   3 -14    7.77    1.24
   2  -3 -14    8.19    1.12
   2  -3 -14    8.17    1.25
  -2   3  13  112.52    6.11
  -2  -3  13  112.20    6.03
   2  -3 -13   98.81    5.99
   2   3 -13  110.53    6.12
   2   3 -13  109.30    5.31
   2  -3 -13  102.98    6.22
  -2   3  13  112.49    5.79
   2   3 -13   99.91    6.71
   2  -3 -13  115.12    6.05
   2   3 -12    5.92    1.23
   2  -3 -12    4.97    1.00
   2   3 -12    4.52    0.50
  -2  -3  12    3.92    0.78
  -2   3  12    4.23    0.82
  -2   3  12    5.51    0.73
   2   3 -12    3.28    0.75
   2  -3 -12    5.33    0.82
   2  -3 -12    2.25    0.71
  -2  -3  11   11.97    1.23
  -2   3  11   11.81    1.26
   2  -3 -11   12.75    1.26
   2   3 -11   11.75    1.24
   2  -3 -11   13.35    1.26
   2   3 -11   12.65    0.88
   2  -3 -11   10.83    1.36
  -2   3  11   12.82    1.13
   2   3 -11   11.82    1.60
   2  -3 -10    5.61    0.93
  -2   3  10    6.57    0.73
  -2  -3  10    5.18    0.80
  -2   3  10    7.88    0.93
   2   3 -10    7.58    0.88
   2  -3 -10    8.92    0.92
   2  -3 -10    7.10    0.85
   2  -3 -10    5.32    0.34
  -2   3  10    5.90    0.82
   2  -3 -10    6.01    0.49
  -2   3  10    5.58    0.78
   2   3 -10    6.76    0.57
   2   3 -10    6.42    0.77
  -2   3   9   27.90    1.92
  -2  -3   9   28.06    1.89
   2   3  -9   30.90    1.92
   2  -3  -9   27.23    1.85
   2  -3  -9   28.47    1.87
   2  -3  -9   26.07    1.37
  -2   3   9   26.41    1.87
  -2   3   9   28.32    1.89
   2  -3  -9   27.78    1.51
   2   3  -9   28.10    1.79
  -2   3   9   26.34    1.52
  -2   3   9   29.28    1.75
  -2   3   8   15.99    1.06
  -2  -3   8   13.90    1.13
   2  -3  -8   12.40    0.72
  -2   3   8   13.85    1.16
   2   3  -8   15.18    1.16
   2  -3  -8   13.85    1.11
   2  -3  -8   14.46    1.13
   2  -3  -8   13.41    0.78
  -2   3   8   14.00    1.15
  -2   3   8   15.52    1.18
   2  -3  -8   13.50    0.87
  -2   3   8   13.56    0.84
   2   3  -8   14.45    1.06
   2   3  -7  152.53    7.77
  -2   3   7  162.15    7.05
   2  -3  -7  121.64    6.70
  -2  -3   7  154.48    7.20
  -2   3   7  146.64    7.19
   2  -3  -7  152.74    7.15
   2   3  -7  166.70    7.22
  -2  -3   7  160.96    6.71
   2  -3  -7  146.87    7.18
   2  -3  -7  143.99    6.83
   2  -3  -7  138.47    6.80
  -2   3   7  147.12    7.21
  -2   3   7  145.14    7.21
   2  -3  -7  150.45    6.91
   2   3  -7  163.36    7.10
  -2   3   7  148.46    6.81
   2   3  -6   32.47    2.33
  -2   3   6   32.96    1.81
  -2   3   6   34.75    1.97
  -2  -3   6   32.52    1.93
   2   3  -6   35.55    1.95
   2  -3  -6   31.07    1.88
   2  -3  -6   32.12    1.92
  -2  -3   6   35.81    1.61
   2  -3  -6   32.31    1.70
   2  -3  -6   31.78    1.69
  -2   3   6   33.26    1.98
  -2   3   6   28.55    1.92
   2  -3  -6   30.81    1.61
   2  -3  -6   30.42    1.75
  -2   3   6   32.02    1.62
   2   3  -6   39.13    2.11
   2   3  -6   37.71    1.89
  -2   3   5  215.72    9.52
   2   3  -5  207.25   10.13
  -2  -3   5  198.51    9.77
  -2   3   5  200.92    9.62
  -2  -3   5  212.53    9.63
   2  -3  -5  207.15    9.59
   2   3  -5  225.33    9.64
  -2  -3   5  211.87    9.36
   2  -3  -5  190.08    9.43
   2  -3  -5  196.06    9.61
   2  -3  -5  186.04    9.42
  -2   3   5  199.03    9.66
  -2   3   5  202.19    9.68
   2  -3  -5  203.70    9.51
   2  -3  -5  195.23    9.39
   2   3  -5  237.88    9.79
   2   3  -5  227.64    9.59
  -2   3   5  198.56    9.29
   2  -3  -4   50.37    2.83
  -2   3   4   53.11    2.82
  -2  -3   4   63.42    2.87
  -2   3   4   60.03    2.76
   2   3  -4   65.11    2.86
   2  -3  -4   58.44    2.82
   2  -3  -4   48.53    2.71
   2   3  -4   57.50    2.66
  -2  -3   4   58.29    2.67
   2  -3  -4   56.64    2.85
   2  -3  -4   53.25    2.73
  -2   3   4   55.29    2.91
   2  -3  -4   55.75    2.80
   2  -3  -4   55.51    2.80
  -2   3   4   57.65    2.91
  -2  -3   4   55.20    2.87
   2  -3  -4   53.04    2.77
  -2   3   4   53.72    2.87
  -2   3   4   51.48    2.84
   2  -3  -4   53.86    2.72
   2   3  -4   59.91    3.27
  -2  -3   4   52.45    2.96
   2  -3  -4   51.05    2.74
  -2   3   4   51.80    2.82
  -2   3   3  104.26    4.92
  -2  -3   3  112.73    5.13
   2   3  -3  110.86    5.31
   2  -3  -3  104.24    4.85
  -2   3   3   97.64    4.88
   2  -3  -3   98.87    4.92
  -2  -3   3  109.13    4.92
  -2   3   3  103.41    4.84
   2   3  -3  113.30    4.91
   2  -3  -3  100.91    4.88
  -2   3   3   98.69    4.87
   2  -3  -3   99.25    4.90
   2  -3  -3   88.02    4.85
   2   3  -3  113.20    4.80
   2  -3  -3   97.12    4.85
  -2   3   3  104.02    5.00
   2  -3  -3  102.53    4.90
  -2   3   3  103.85    5.00
   2  -3  -3   97.12    4.89
   2  -3  -3   98.85    4.86
  -2   3   3  100.64    4.99
   2  -3  -3   95.09    4.88
  -2   3   3   94.83    4.90
  -2  -3   3  102.00    4.92
   2  -3  -3   99.07    4.74
  -2  -3   3  119.42    4.94
   2   3  -2  117.11    5.66
  -2   3   2  113.39    5.36
  -2  -3   2  126.64    5.54
   2  -3  -2  113.23    5.35
  -2   3   2  109.90    5.34
  -2  -3   2  121.43    5.36
   2  -3  -2  106.98    5.33
  -2   3   2  114.58    5.32
   2  -3  -2  112.11    5.37
   2   3  -2  123.63    5.31
  -2   3   2  111.19    5.34
   2  -3  -2  111.38    5.37
   2   3  -2  128.44    5.61
  -2   3   2  111.90    5.45
   2   3  -2  130.88    5.61
  -2   3   2  110.36    5.45
   2  -3  -2  103.72    5.35
  -2  -3   2  107.33    5.35
  -2   3   2  106.30    5.35
   2  -3  -2  102.83    5.43
   2  -3  -2  106.64    5.36
  -2   3   2  116.77    5.47
   2  -3  -2  115.50    5.39
   2   3  -2  119.92    5.47
   2  -3  -2  104.51    5.29
   2  -3  -1   37.14    1.99
  -2  -3   1   42.69    2.09
   2   3  -1   38.77    2.19
  -2   3   1   38.74    1.98
  -2  -3   1   37.75    1.99
   2  -3  -1   36.92    1.96
  -2   3   1   33.16    2.06
  -2   3   1   40.50    1.97
   2   3  -1   43.84    2.01
  -2   3   1   40.64    1.98
   2  -3  -1   40.54    2.05
   2   3  -1   40.14    2.18
   2   3  -1   38.85    2.17
  -2   3   1   38.42    2.08
  -2   3   1   37.64    2.07
  -2   3   1   37.95    2.08
   2  -3  -1   38.79    2.05
   2   3  -1   38.67    2.04
   2  -3  -1   38.69    2.04
  -2  -3   1   38.83    1.99
  -2   3   1   37.03    1.97
  -2  -3   1   39.68    1.97
   2   3   0  179.57    7.75
  -2  -3   0  156.45    7.69
  -2   3   0  166.65    7.58
   2  -3   0  163.85    7.56
  -2  -3   0  155.21    7.49
  -2   3   0  162.36    7.68
   2   3   0  179.04    7.67
   2   3   0  170.29    7.91
   2   3   0  156.17    7.72
  -2   3   0  158.75    7.68
  -2   3   0  159.70    7.68
   2   3   0  156.97    7.72
   2   3   0  153.39    7.60
   2  -3   0  160.23    7.61
   2  -3   0  156.04    7.61
  -2  -3   0  158.28    7.57
  -2   3   0  163.41    7.57
  -2   3   0  167.58    7.70
  -2  -3   0  161.58    7.57
  -2  -3   0  177.97    7.52
  -2   3   0  160.53    7.60
  -2  -3  -1  638.60   31.45
  -2   3  -1  677.78   31.48
  -2  -3  -1  682.56   31.50
  -2  -3  -1  704.42   31.49
   2  -3   1  719.15   31.40
   2  -3   1  708.57   31.55
  -2   3  -1  744.30   31.50
  -2  -3  -1  667.88   31.41
  -2  -3  -1  669.76   31.30
   2   3   1  739.40   31.68
   2   3   1  679.04   31.51
   2  -3   1  687.29   31.45
   2   3   1  670.07   31.50
  -2  -3  -1  686.69   31.40
  -2   3  -1  745.04   31.67
   2   3   1  672.94   31.43
  -2   3  -1  733.66   31.41
   2  -3   1  699.11   31.44
  -2  -3  -1  652.70   31.39
  -2  -3  -1  669.20   31.33
   2   3   1  678.59   31.43
  -2   3  -1  736.56   31.42
   2  -3   2  131.78    6.33
  -2  -3  -2  127.09    6.23
  -2   3  -2  135.05    6.30
  -2  -3  -2  128.13    6.25
  -2   3  -2  140.26    6.30
   2   3   2  131.30    6.16
   2  -3   2  145.54    6.39
   2   3   2  142.88    6.23
   2  -3   2  140.99    6.32
   2   3   2  123.09    6.28
   2   3   2  128.90    6.29
   2   3   2  122.84    6.25
   2  -3   2  136.55    6.32
  -2   3  -2  153.60    6.39
  -2   3  -2  139.50    6.28
  -2  -3  -2  125.69    6.21
   2   3   2  133.51    6.30
  -2   3  -2  140.14    6.52
   2  -3   2  140.32    6.41
   2  -3   2  136.26    6.30
   2   3   2  126.27    6.29
  -2   3  -2  134.62    6.33
  -2  -3  -2  130.53    6.34
   2   3   2  138.06    6.45
   2  -3   3    4.33    0.43
  -2   3  -3    4.19    0.37
  -2  -3  -3    4.76    0.38
   2  -3   3    4.22    0.43
   2   3   3    3.83    0.44
  -2  -3  -3    3.05    0.43
  -2  -3  -3    4.42    0.44
  -2   3  -3    4.38    0.43
   2   3   3    4.54    0.35
   2   3   3    4.28    0.35
   2  -3   3    4.63    0.48
  -2   3  -3    4.50    0.45
   2  -3   3    4.52    0.42
   2   3   3    4.96    0.44
   2  -3   3    4.72    0.43
   2   3   3    4.28    0.43
   2   3   3    4.84    0.42
  -2   3  -3    4.61    0.44
   2  -3   4  160.78    7.21
  -2  -3  -4  145.33    6.94
   2   3   4  142.54    7.01
   2  -3   4  167.74    7.25
   2  -3   4  166.44    7.16
  -2  -3  -4  139.16    7.06
  -2   3  -4  174.47    7.10
   2  -3   4  162.88    7.29
   2   3   4  144.69    7.25
  -2  -3  -4  151.95    7.12
  -2  -3  -4  140.64    7.21
   2   3   4  159.78    7.20
  -2  -3  -4  152.42    7.23
  -2   3  -4  161.37    7.24
  -2  -3  -4  136.34    7.15
   2   3   4  147.96    6.96
   2   3   4  149.11    6.96
   2  -3   4  163.00    7.21
   2   3   4  152.84    7.20
  -2   3  -4  158.26    7.19
   2   3   4  148.38    7.20
   2  -3   4  159.57    7.19
   2   3   4  150.17    7.17
   2   3   5   11.56    0.75
   2  -3   5   12.96    0.94
   2  -3   5   14.70    0.88
  -2  -3  -5   13.75    0.89
   2  -3   5   14.15    1.21
  -2  -3  -5   13.88    0.97
  -2  -3  -5   13.65    0.94
  -2   3  -5   12.75    1.14
   2   3   5   15.20    0.91
  -2  -3  -5   12.43    0.92
  -2   3  -5   14.55    0.97
  -2   3  -5   14.88    0.92
   2  -3   5   13.67    0.94
   2   3   5   15.03    0.97
   2  -3   6   35.65    1.96
   2   3   6   31.94    1.71
   2  -3   6   35.32    1.81
  -2  -3  -6   35.80    1.90
   2  -3   6   35.32    2.28
  -2  -3  -6   32.25    1.93
  -2   3  -6   31.14    2.18
  -2  -3  -6   33.91    1.97
  -2  -3  -6   31.62    1.87
  -2   3  -6   33.83    1.96
   2   3   6   35.00    1.84
  -2   3  -6   34.94    1.86
   2  -3   6   38.12    1.97
   2   3   6   32.82    1.94
  -2  -3  -7  228.56   11.59
   2  -3   7  254.93   11.61
   2  -3   7  246.04   11.40
   2   3   7  237.40   11.32
  -2  -3  -7  242.31   11.54
   2  -3   7  261.03   12.02
  -2  -3  -7  241.06   11.61
  -2   3  -7  256.79   11.65
  -2  -3  -7  234.58   11.47
   2   3   7  257.37   11.43
  -2  -3  -7  245.18   11.64
  -2   3  -7  257.37   11.46
   2   3   7  233.70   11.59
   2  -3   7  242.13   11.64
   2  -3   7  256.68   11.61
  -2  -3  -8  152.32    7.77
   2   3   8  159.62    7.44
   2  -3   8  175.83    7.76
   2  -3   8  166.01    7.50
   2   3   8  158.56    7.42
  -2  -3  -8  161.54    7.70
   2  -3   8  178.67    8.16
  -2  -3  -8  153.68    7.55
  -2  -3  -8  165.09    7.78
  -2   3  -8  172.53    7.80
   2   3   8  164.51    7.52
   2   3   8  146.60    7.25
  -2   3  -8  177.10    7.57
   2   3   8  157.30    7.75
   2  -3   8  168.03    7.83
  -2  -3  -9   30.08    1.99
   2  -3   9   31.31    1.91
   2   3   9   30.32    1.66
   2   3   9   29.12    1.66
   2  -3   9   30.36    1.69
  -2  -3  -9   30.09    1.91
   2  -3   9   35.37    2.24
  -2  -3  -9   30.44    1.74
  -2   3  -9   35.01    2.02
  -2  -3  -9   30.43    1.98
  -2   3  -9   32.24    1.75
   2  -3   9   31.01    2.00
   2   3   9   27.27    1.91
  -2  -3 -10    3.20    0.58
   2  -3  10    3.22    0.51
   2   3  10    2.65    0.35
   2   3  10    3.29    0.38
   2  -3  10    3.69    0.40
  -2  -3 -10    3.43    0.54
   2  -3  10    3.09    0.65
   2   3  10    2.73    0.48
  -2  -3 -10    2.32    0.38
   2   3  10    2.06    0.37
  -2   3 -10    4.04    0.45
   2   3  10    2.96    0.55
   2  -3  10    2.68    0.56
  -2  -3 -11   11.49    1.18
   2  -3  11   11.40    0.85
   2  -3  11   12.45    1.07
   2   3  11   12.49    0.87
  -2  -3 -11   13.02    1.14
   2   3  11   10.80    0.95
   2  -3  11   14.02    1.30
  -2   3 -11   14.08    1.44
  -2  -3 -11    9.08    0.81
  -2   3 -11   13.34    0.90
   2   3  11   11.69    1.12
   2  -3  11   12.14    1.15
  -2   3 -12  172.50    8.92
  -2  -3 -12  155.58    8.13
  -2  -3 -12  165.07    8.06
   2  -3  12  163.43    7.92
   2   3  12  165.01    7.61
   2  -3  12  146.43    7.54
   2  -3  12  179.61    8.19
   2   3  12  150.43    7.62
  -2   3 -12  160.90    7.52
   2   3  12  155.60    8.05
   2  -3  12  158.05    8.07
   2  -3  13   15.19    1.33
   2   3  13   17.91    1.16
   2  -3  13   14.27    1.07
   2  -3  13   16.05    1.43
   2   3  13   16.92    1.09
  -2  -3 -13   15.33    1.43
  -2   3 -13   19.37    2.02
  -2  -3 -13   18.28    1.59
  -2  -3 -13   14.39    1.50
   2   3  13   15.67    1.46
   2  -3  13   16.14    1.46
   2   3  14    3.63    0.50
   2  -3  14    3.63    0.63
   2  -3  14    3.87    0.68
  -2  -3 -14    4.29    0.76
  -2  -3 -14    2.77    0.70
  -2   3 -14    4.42    1.09
  -2  -3 -14    4.03    0.87
   2  -3  14    2.69    0.68
   2   3  14    3.15    0.70
   2  -3  15    3.21    0.65
   2  -3  15    2.76    0.63
  -2  -3 -15    2.52    0.63
  -2   3 -15    2.47    0.71
  -2   3 -15    2.76    0.93
  -2  -3 -15    2.02    0.67
   2  -3  15    1.94    0.66
   2   3  15    3.08    0.71
   2  -3  16   43.96    2.87
   2  -3  16   46.30    2.80
  -2   3 -16   46.90    3.75
  -2  -3 -16   40.62    3.08
   2   3  16   39.20    3.02
   2  -3  16   41.84    3.02
  -2   3 -16   53.15    3.37
  -2  -3 -16   46.17    3.11
   2  -3  17   28.32    2.23
  -2   3 -17   34.79    2.66
  -2  -3 -17   32.73    2.52
  -2   3 -17   31.47    3.02
   2  -3  17   29.76    2.38
   2   3  17   34.53    2.58
   2  -3  17   28.58    2.42
   2  -3  18    0.33    0.45
  -2   3 -18    0.48    0.58
  -2  -3 -18   -0.15    0.59
   2   3  18    0.42    0.85
   2  -3  18   -0.42    0.78
   2  -3  18    0.53    0.55
  -2   3 -18   -0.24    0.66
   2  -3  18   -0.15    0.52
   2   3  18    0.15    0.59
   2  -3  19    0.91    0.57
  -2  -3 -19    0.76    0.64
  -2   3 -19    0.49    0.66
   2   3  19   -0.22    0.90
   2  -3  19    1.08    0.88
   2  -3  19    0.14    0.57
  -2   3 -19    0.50    0.68
   2  -3  19    0.63    0.68
  -2  -3 -20   -0.16    0.57
  -2   3 -20    0.16    0.62
   2   3  20    0.22    0.90
   2  -3  20    0.22    0.83
   2  -3  20    0.44    0.63
  -2   3 -20    0.28    0.95
  -2   3 -20    0.25    0.73
   2  -3  20    0.49    0.68
   2   4 -20   16.30    1.98
   2  -4 -20   12.90    1.98
  -2  -4  20   19.14    1.92
  -2   4  20   14.96    1.93
  -2  -4  20   22.01    2.17
   2   4 -20   18.90    2.61
  -2  -4  20   18.72    2.18
  -2  -4  20   15.08    1.72
   2   4 -19    3.38    0.95
   2  -4 -19    4.33    1.18
  -2  -4  19    3.61    0.89
  -2  -4  19    3.26    1.06
  -2  -4  19    2.64    1.01
  -2   4  19    3.33    1.08
   2   4 -19    4.46    1.44
  -2  -4  19    3.89    0.88
   2   4 -18    0.77    0.79
   2  -4 -18    1.56    0.92
   2  -4 -18    1.85    0.78
   2   4 -18    0.55    0.65
  -2  -4  18    1.81    0.77
  -2  -4  18    0.85    0.77
  -2  -4  18    0.20    0.81
  -2   4  18    1.07    0.81
  -2  -4  18    1.32    0.69
   2   4 -18    1.47    1.10
  -2  -4  17   11.26    1.58
  -2  -4  17    7.03    1.24
  -2   4  17    8.38    1.39
  -2  -4  17    8.74    1.16
   2  -4 -17    6.08    1.21
   2   4 -17    8.11    1.34
   2  -4 -17    6.06    1.33
   2   4 -17    6.95    1.35
   2   4 -17    7.42    1.74
  -2  -4  16   50.74    3.54
  -2   4  16   47.37    3.52
  -2  -4  16   58.03    3.35
   2   4 -16   54.11    3.68
   2   4 -16   41.71    3.55
   2  -4 -16   38.24    3.48
   2  -4 -16   53.65    3.56
   2   4 -16   48.14    4.24
  -2  -4  16   49.12    3.71
  -2  -4  15    7.06    1.23
  -2   4  15   11.96    1.51
  -2  -4  15   11.87    1.26
  -2   4  15   11.51    1.20
   2   4 -15   10.76    1.83
   2   4 -15    9.44    1.41
   2  -4 -15   12.08    1.37
   2  -4 -15    8.65    1.33
   2  -4 -14    8.81    1.16
   2   4 -14    6.32    1.13
   2  -4 -14    8.82    1.25
  -2  -4  14    5.94    0.93
  -2  -4  14    9.20    1.21
  -2   4  14    7.81    1.19
   2   4 -14    7.35    0.73
  -2   4  14    9.63    1.01
   2   4 -14    5.70    1.41
  -2  -4  13    1.89    0.63
  -2   4  13    2.39    0.68
  -2   4  13    2.51    0.56
   2  -4 -13    2.37    0.66
   2   4 -13    2.35    0.75
   2  -4 -13    2.47    0.72
   2   4 -13    2.36    0.45
   2   4 -13    2.32    1.02
   2  -4 -12   54.60    3.55
   2   4 -12   49.67    3.49
   2  -4 -12   59.83    3.55
  -2   4  12   59.42    3.59
  -2  -4  12   53.62    3.48
   2   4 -12   58.85    3.03
  -2   4  12   60.51    3.27
   2   4 -11   27.20    1.96
   2  -4 -11   21.74    1.82
   2  -4 -11   24.76    1.87
  -2  -4  11   23.48    1.86
  -2   4  11   24.04    1.89
  -2   4  11   25.41    1.82
  -2   4  11   22.33    1.76
   2   4 -11   24.81    1.51
  -2   4  11   25.36    1.67
   2   4 -10  114.17    6.13
  -2   4  10  110.37    5.28
   2  -4 -10  101.53    5.50
   2   4 -10  110.30    5.58
  -2  -4  10  102.85    4.78
   2  -4 -10  101.59    5.50
  -2   4  10  101.77    5.55
  -2  -4  10  105.85    5.51
  -2   4  10  101.83    5.46
  -2   4  10  100.83    5.46
   2   4 -10  109.87    5.14
  -2   4  10  101.65    5.02
   2   4 -10  106.44    5.47
  -2  -4   9    4.70    0.31
   2  -4  -9    3.03    0.58
   2  -4  -9    3.97    0.63
   2   4  -9    4.22    0.68
  -2   4   9    4.07    0.41
   2   4  -9    4.35    0.63
  -2   4   9    2.86    0.59
  -2   4   9    5.57    0.71
   2   4  -9    5.44    0.90
  -2   4   9    5.38    0.57
  -2  -4   9    3.39    0.60
  -2   4   9    3.38    0.62
  -2   4   8   60.20    3.33
  -2  -4   8   59.25    3.28
  -2  -4   8   62.49    2.83
   2  -4  -8   56.66    2.95
   2  -4  -8   57.75    3.27
   2   4  -8   64.40    3.32
   2  -4  -8   53.77    3.20
  -2   4   8   55.62    3.26
  -2   4   8   53.94    3.23
  -2   4   8   65.19    3.10
   2   4  -8   63.94    3.72
   2   4  -8   58.58    3.21
  -2   4   8   55.80    2.87
  -2  -4   7   35.94    1.89
  -2   4   7   31.64    1.86
   2   4  -7   42.41    1.97
   2  -4  -7   33.88    1.83
   2  -4  -7   34.88    1.62
  -2  -4   7   37.44    1.49
   2  -4  -7   35.88    1.90
  -2   4   7   34.28    1.89
  -2   4   7   34.73    1.88
   2  -4  -7   34.76    1.63
  -2   4   7   41.97    1.73
   2   4  -7   39.53    2.31
   2   4  -7   40.31    1.89
  -2   4   7   31.25    1.45
  -2  -4   6  209.67    9.51
  -2   4   6  193.92    9.50
   2   4  -6  231.03    9.54
   2  -4  -6  193.20    9.46
   2  -4  -6  182.94    9.29
  -2  -4   6  212.67    9.22
   2  -4  -6  195.95    9.52
   2  -4  -6  190.28    9.20
  -2   4   6  181.85    9.26
  -2   4   6  198.64    9.53
   2  -4  -6  191.24    9.31
  -2   4   6  196.55    9.54
  -2   4   6  197.45    9.11
   2   4  -6  224.01    9.52
   2   4  -6  240.47    9.79
   2   4  -6  219.32    9.95
   2   4  -5  211.67    9.17
  -2  -4   5  171.23    8.93
  -2   4   5  180.66    8.75
  -2  -4   5  198.44    8.77
   2   4  -5  204.59    8.77
   2  -4  -5  178.78    8.71
   2  -4  -5  181.36    8.64
  -2  -4   5  193.98    8.56
   2  -4  -5  184.60    8.80
   2  -4  -5  175.23    8.56
  -2   4   5  183.18    8.60
  -2   4   5  186.26    8.81
  -2   4   5  185.58    8.82
   2  -4  -5  172.98    8.62
  -2   4   5  173.99    8.76
   2  -4  -5  176.60    8.53
   2   4  -5  207.60    8.81
  -2   4   4    4.92    0.46
   2  -4  -4    4.51    0.40
  -2  -4   4    5.97    0.52
   2  -4  -4    4.11    0.46
  -2   4   4    4.95    0.48
   2   4  -4    5.20    0.48
   2  -4  -4    4.98    0.47
   2  -4  -4    3.68    0.42
  -2  -4   4    6.21    0.43
   2   4  -4    5.55    0.41
   2  -4  -4    4.55    0.49
   2  -4  -4    4.75    0.42
   2  -4  -4    4.28    0.44
  -2   4   4    4.52    0.52
  -2   4   4    4.65    0.52
  -2   4   4    3.87    0.45
  -2  -4   4    4.35    0.48
  -2   4   4    4.06    0.50
   2  -4  -4    4.76    0.41
   2   4  -4    5.55    0.53
  -2   4   3  196.43    8.85
   2  -4  -3  197.55    8.80
  -2  -4   3  197.32    9.11
  -2   4   3  174.63    8.83
   2  -4  -3  183.71    8.89
  -2  -4   3  198.07    8.88
   2  -4  -3  185.76    8.84
  -2   4   3  191.83    8.82
   2   4  -3  212.38    8.87
   2   4  -3  201.31    8.82
   2  -4  -3  169.72    8.88
  -2  -4   3  200.65    8.84
   2  -4  -3  197.78    8.87
  -2   4   3  194.18    8.99
  -2   4   3  190.26    8.98
   2  -4  -3  186.06    8.87
  -2   4   3  186.67    8.98
  -2  -4   3  183.74    8.88
  -2   4   3  182.15    8.87
   2  -4  -3  181.66    8.83
   2  -4  -3  180.94    8.71
  -2  -4   2  674.48   30.09
   2  -4  -2  626.44   29.90
   2   4  -2  675.76   30.27
  -2  -4   2  662.52   29.90
  -2   4   2  638.53   29.88
   2  -4  -2  665.82   29.91
   2  -4  -2  644.75   29.90
  -2   4   2  671.72   29.88
  -2  -4   2  686.45   29.93
   2  -4  -2  617.61   30.00
  -2   4   2  692.62   29.96
   2   4  -2  705.97   29.91
   2  -4  -2  621.96   29.95
  -2   4   2  676.87   30.04
   2  -4  -2  621.31   29.93
  -2   4   2  687.78   30.04
  -2  -4   2  650.09   29.90
   2  -4  -2  639.97   29.93
  -2   4   2  617.83   30.02
   2   4  -2  661.34   30.00
  -2   4   2  629.75   29.89
  -2   4   2  658.69   30.04
   2  -4  -2  660.99   29.85
   2   4  -2  657.53   30.02
   2   4  -1  183.46    8.81
  -2  -4   1  181.82    8.67
   2  -4  -1  187.05    8.56
  -2  -4   1  172.82    8.63
  -2   4   1  161.38    8.66
   2  -4  -1  180.92    8.56
   2   4  -1  196.05    8.59
  -2  -4   1  188.88    8.61
   2  -4  -1  192.05    8.54
  -2  -4   1  185.46    8.54
  -2   4   1  183.47    8.53
   2   4  -1  187.31    8.76
   2   4  -1  181.41    8.75
  -2   4   1  183.69    8.68
  -2   4   1  182.42    8.67
  -2   4   1  188.01    8.75
  -2   4   1  183.00    8.53
   2  -4  -1  178.79    8.60
   2   4  -1  182.75    8.59
  -2   4   1  192.08    8.70
   2  -4  -1  192.08    8.63
  -2  -4   1  178.48    8.52
  -2  -4   1  179.12    8.51
   2  -4  -1  181.19    8.58
   2  -4  -1  180.98    8.46
   2   4  -1  194.41    8.68
  -2   4   0   13.78    0.93
  -2  -4   0   13.35    0.93
  -2  -4   0   14.56    1.00
  -2  -4   0   15.83    0.95
   2   4   0   15.92    1.05
   2  -4   0   17.26    0.90
  -2  -4   0   15.63    1.00
  -2   4   0   16.68    1.05
   2  -4   0   16.42    0.95
  -2   4   0   16.59    1.05
   2   4   0   17.29    1.00
  -2   4   0   15.75    1.03
   2   4   0   15.46    1.06
   2   4   0   14.65    1.05
  -2  -4   0   15.53    0.89
   2   4   0   16.38    0.94
   2  -4   0   14.75    0.92
  -2   4   0   15.98    1.09
  -2   4   0   16.59    0.90
  -2   4   0   14.96    1.01
   2  -4   0   14.54    0.97
   2  -4   0   16.49    1.01
  -2   4   0   14.04    0.90
  -2  -4   0   14.42    0.88
  -2  -4   0   14.89    0.79
  -2  -4  -1   74.37    3.59
  -2  -4  -1   72.67    3.56
  -2  -4  -1   71.34    3.46
  -2   4  -1   72.13    3.55
   2   4   1   87.56    3.61
  -2   4  -1   76.85    3.56
  -2   4  -1   77.85    3.64
   2  -4   1   77.35    3.72
  -2  -4  -1   70.91    3.56
  -2  -4  -1   69.70    3.37
   2   4   1   70.60    3.81
   2  -4   1   78.20    3.49
   2   4   1   67.28    3.62
   2   4   1   67.91    3.61
  -2   4  -1   76.77    3.49
  -2  -4  -1   70.86    3.48
  -2   4  -1   76.72    3.75
   2   4   1   68.62    3.50
   2  -4   1   73.80    3.52
  -2  -4  -1   69.07    3.47
  -2  -4  -1   66.29    3.39
  -2   4  -1   76.61    3.50
   2  -4   1   77.15    3.67
   2   4   1   67.97    3.50
   2  -4   2  120.66    5.79
   2  -4   2  139.41    5.96
  -2   4  -2  128.33    5.82
  -2  -4  -2  106.91    5.77
[truncated: 1,095,504 more chars]
