# Supplementary material for: Monoclinic polymorph of 2-aza­niumylmethyl-1H-benzimidazol-3-ium dichloride monohydrate
Source: IUCrdata. 2025 Oct 7;10(Pt 10):x250868. doi: 10.1107/S2414314625008685 (PMC12598881; doi:10.1107/S2414314625008685)
Supplement: Supplementary file 2 [file x-10-x250868-Isup2.hkl]

data_I                                                                          
_shelx_title ' sh4b in P2(1)/c'                                                 
_shelx_refln_list_code          4                                               
_shelx_F_calc_maximum      303.95                                               
_exptl_crystal_F_000       496.00                                               
_reflns_d_resolution_high  0.6001                                               
                                                                                
loop_                                                                           
 _space_group_symop_operation_xyz                                               
 'x, y, z'                                                                      
 '-x, y+1/2, -z+1/2'                                                            
 '-x, -y, -z'                                                                   
 'x, -y-1/2, z-1/2'                                                             
                                                                                
_cell_length_a     6.8163                                                       
_cell_length_b    12.0958                                                       
_cell_length_c    12.5226                                                       
_cell_angle_alpha  90.000                                                       
_cell_angle_beta   90.720                                                       
_cell_angle_gamma  90.000                                                       
                                                                                
_shelx_F_squared_multiplier     1.000                                           
                                                                                
loop_                                                                           
 _refln_index_h                                                                 
 _refln_index_k                                                                 
 _refln_index_l                                                                 
 _refln_F_squared_calc                                                          
 _refln_F_squared_meas                                                          
 _refln_F_squared_sigma                                                         
 _refln_observed_status                                                         
   1   0   0        199.31        219.16         7.94 o                         
   2   0   0      10744.25      12117.41       183.14 o                         
   3   0   0        203.53        193.10         3.79 o                         
   4   0   0         29.30         21.62         1.90 o                         
   5   0   0        229.91        263.96         8.65 o                         
   6   0   0        148.82        159.29        10.45 o                         
   7   0   0       1435.15       1474.26        39.82 o                         
   8   0   0        423.18        440.07        16.75 o                         
   9   0   0        108.18        115.58        11.40 o                         
  10   0   0        535.17        534.07        23.48 o                         
  11   0   0         72.72         78.11         7.08 o                         
   1   1   0        958.12        895.46         9.95 o                         
   2   1   0        570.64        636.05         8.00 o                         
   3   1   0       1396.37       1503.22        17.86 o                         
   4   1   0       3974.31       4318.93        78.17 o                         
   5   1   0          7.84          7.16         1.42 o                         
   6   1   0       1084.91       1085.70        20.94 o                         
   7   1   0          0.03          0.49         2.05 o                         
   8   1   0         74.22         81.88         5.52 o                         
   9   1   0         15.04         12.54         3.66 o                         
  10   1   0          0.29         -1.98         2.92 o                         
  11   1   0         77.03         67.43         6.86 o                         
   0   2   0       1127.70       1282.96        22.10 o                         
   1   2   0        558.92        615.17         6.68 o                         
   2   2   0       1010.83       1132.94        11.47 o                         
   3   2   0       1078.50       1258.17        15.62 o                         
   4   2   0        746.11        780.48        17.00 o                         
   5   2   0         69.80         59.26         2.69 o                         
   6   2   0        381.21        395.18         9.02 o                         
   7   2   0        454.82        471.74        10.83 o                         
   8   2   0          6.17          8.37         2.33 o                         
   9   2   0         73.22         75.48         5.66 o                         
  10   2   0          1.71          2.80         2.84 o                         
  11   2   0          2.87          3.60         2.79 o                         
   1   3   0       1757.73       2071.00        21.77 o                         
   2   3   0       1670.51       1794.14        18.31 o                         
   3   3   0       1757.01       1868.33        20.35 o                         
   4   3   0       1617.22       1622.41        25.21 o                         
   5   3   0        174.06        183.55         4.31 o                         
   6   3   0        913.74        974.22        16.30 o                         
   7   3   0        145.52        144.96         4.74 o                         
   8   3   0        224.45        228.73         7.05 o                         
   9   3   0         68.81         69.11         4.12 o                         
  10   3   0         39.30         32.67         3.23 o                         
  11   3   0         53.04         58.20         4.97 o                         
   0   4   0      15323.58      16162.41       259.47 o                         
   1   4   0       1512.76       1642.47        15.90 o                         
   2   4   0        176.98        170.66         2.11 o                         
   3   4   0         97.56         96.17         2.36 o                         
   4   4   0         13.72          8.14         0.92 o                         
   5   4   0         17.54         20.53         1.48 o                         
   6   4   0         67.79         67.80         2.59 o                         
   7   4   0        214.49        202.86         5.74 o                         
   8   4   0        172.25        169.75         5.97 o                         
   9   4   0        356.79        360.20        10.91 o                         
  10   4   0        311.03        307.33        13.33 o                         
  11   4   0          2.87          4.18         2.79 o                         
   1   5   0        177.11        193.68         2.32 o                         
   2   5   0       1730.25       1661.37        17.13 o                         
   3   5   0         36.56         48.45         1.22 o                         
   4   5   0        897.37        942.01        14.78 o                         
   5   5   0       1701.45       1795.79        33.99 o                         
   6   5   0        205.55        204.39         7.17 o                         
   7   5   0          5.57          3.28         2.01 o                         
   8   5   0         60.72         65.81         3.75 o                         
   9   5   0        140.73        153.14         6.40 o                         
  10   5   0          0.27          1.09         2.78 o                         
  11   5   0          5.05          7.81         3.19 o                         
   0   6   0        109.72         98.07         2.84 o                         
   1   6   0        198.10        193.95         2.53 o                         
   2   6   0       1017.15       1028.86        10.68 o                         
   3   6   0        407.52        399.07         4.79 o                         
   4   6   0        955.41        963.50        13.78 o                         
   5   6   0        199.38        202.14         5.43 o                         
   6   6   0        541.31        550.44        16.11 o                         
   7   6   0        285.55        289.06         9.89 o                         
   8   6   0         66.00         65.67         3.41 o                         
   9   6   0          1.62          4.31         2.15 o                         
  10   6   0         38.01         43.67         4.85 o                         
   1   7   0       1655.82       1783.10        20.72 o                         
   2   7   0        177.41        180.49         2.49 o                         
   3   7   0        167.27        146.68         2.38 o                         
   4   7   0        125.02        163.84        11.19 o                         
   5   7   0         61.63         66.81         2.39 o                         
   6   7   0         24.37         27.10         2.49 o                         
   7   7   0        201.45        207.14         7.11 o                         
   8   7   0         42.22         41.06         3.18 o                         
   9   7   0          2.29          1.80         2.23 o                         
  10   7   0          8.12          9.49         2.83 o                         
   0   8   0        128.22        128.50         3.96 o                         
   1   8   0       2086.07       2137.13        28.28 o                         
   2   8   0        780.39        747.66         8.77 o                         
   3   8   0         22.34         23.37         0.88 o                         
   4   8   0          5.17          4.85         0.85 o                         
   5   8   0         58.01         62.41         2.55 o                         
   6   8   0         43.21         40.37         2.55 o                         
   7   8   0        179.86        177.39         8.06 o                         
   8   8   0        534.16        536.66        12.91 o                         
   9   8   0         24.18         24.90         2.98 o                         
  10   8   0          3.00          0.65         2.87 o                         
   1   9   0        105.96        112.80         2.52 o                         
   2   9   0       2199.31       2138.72        23.02 o                         
   3   9   0          0.12          0.31         0.53 o                         
   4   9   0        131.50        136.16         4.66 o                         
   5   9   0       2638.79       2735.35        35.84 o                         
   6   9   0         84.06         78.71         3.27 o                         
   7   9   0          3.98          5.70         2.12 o                         
   8   9   0        448.26        437.48        10.84 o                         
   9   9   0         22.08         26.56         2.94 o                         
  10   9   0         37.14         34.87         3.92 o                         
   0  10   0        811.84        697.82        14.34 o                         
   1  10   0         82.77         85.25         2.38 o                         
   2  10   0       1063.59        903.70        17.99 o                         
   3  10   0        159.78        159.74         2.87 o                         
   4  10   0        136.55        142.16         3.37 o                         
   5  10   0        160.87        160.25         4.08 o                         
   6  10   0        639.01        613.58        10.88 o                         
   7  10   0          3.73          4.75         1.88 o                         
   8  10   0         23.92         20.20         3.46 o                         
   9  10   0         76.38         73.27         6.06 o                         
   1  11   0        896.05        848.50        12.09 o                         
   2  11   0          7.99          9.85         1.20 o                         
   3  11   0         30.62         25.64         1.02 o                         
   4  11   0        195.55        185.01         4.66 o                         
   5  11   0        491.42        465.72        10.58 o                         
   6  11   0        453.79        432.42        10.08 o                         
   7  11   0          0.57          0.99         1.81 o                         
   8  11   0         91.73         91.77         4.80 o                         
   9  11   0         52.55         60.67         5.68 o                         
   0  12   0        423.05        340.32         8.25 o                         
   1  12   0       1487.64       1443.78        19.62 o                         
   2  12   0        522.43        463.86         9.10 o                         
   3  12   0        122.55        101.12         3.41 o                         
   4  12   0         91.99         98.25         3.08 o                         
   5  12   0         21.58         24.03         1.80 o                         
   6  12   0        141.39        144.51         4.77 o                         
   7  12   0          1.57          2.26         1.88 o                         
   8  12   0        261.35        274.70        12.93 o                         
   9  12   0        145.31        150.42        17.48 o                         
   1  13   0        212.83        200.00         3.75 o                         
   2  13   0        279.68        270.36         5.45 o                         
   3  13   0        364.56        365.69         7.59 o                         
   4  13   0         83.92         92.19         4.59 o                         
   5  13   0        422.85        420.19        14.96 o                         
   6  13   0         68.75         65.49         5.99 o                         
   7  13   0         66.94         63.52         4.20 o                         
   8  13   0          0.04          2.61         3.83 o                         
   0  14   0        230.35        207.79         6.07 o                         
   1  14   0          4.48          2.99         1.17 o                         
   2  14   0         27.53         30.87         1.99 o                         
   3  14   0        841.99        870.79        14.33 o                         
   4  14   0         39.56         40.58         3.44 o                         
   5  14   0          2.07          3.55         2.29 o                         
   6  14   0         23.30         20.49         2.96 o                         
   7  14   0        430.41        460.52        16.07 o                         
   8  14   0          5.55          9.72         3.63 o                         
   1  15   0        261.01        255.13         6.42 o                         
   2  15   0         52.01         44.81         2.91 o                         
   3  15   0         59.14         58.55         3.58 o                         
   4  15   0          1.06         -0.12         1.98 o                         
   5  15   0         61.13         64.85         3.90 o                         
   6  15   0          0.36         -2.43         3.02 o                         
   7  15   0         10.81          6.23         3.95 o                         
   0  16   0         71.74         84.67         7.41 o                         
   1  16   0         43.78         36.24         2.85 o                         
   2  16   0        162.44        163.62         7.02 o                         
   3  16   0        161.73        174.16         6.10 o                         
   4  16   0         20.73         15.68         2.62 o                         
   5  16   0        226.63        241.60        13.72 o                         
   6  16   0          7.87         13.07         3.64 o                         
   1  17   0          0.58          0.89         2.16 o                         
   2  17   0         11.06         10.12         2.43 o                         
   3  17   0        699.33        718.57        20.99 o                         
   4  17   0         71.03         84.46         6.55 o                         
   5  17   0          0.00         -1.40         3.79 o                         
   6  17   0        323.33        317.40        21.94 o                         
   0  18   0        450.17        489.09        18.42 o                         
   1  18   0         83.75         86.87         5.01 o                         
   2  18   0          0.32         -1.36         2.43 o                         
   3  18   0         44.84         55.03         6.89 o                         
   4  18   0          0.80         -0.97         3.69 o                         
   5  18   0         44.87         42.93         5.43 o                         
   1  19   0         32.90         32.61         5.31 o                         
   2  19   0          0.01          0.32         2.60 o                         
   3  19   0          6.32          8.52         3.07 o                         
   0  20   0        140.60        119.03        12.42 o                         
   1  20   0          6.86          8.32         3.01 o                         
 -11   1   1         10.05         11.43         3.09 o                         
 -10   1   1        261.43        257.44         8.45 o                         
  -9   1   1         49.52         51.42         6.21 o                         
  -8   1   1         25.85         25.34         3.38 o                         
  -7   1   1        588.16        565.53        14.55 o                         
  -6   1   1          0.28          1.59         1.77 o                         
  -5   1   1        470.71        480.13        10.58 o                         
  -4   1   1       3472.62       4015.51        65.64 o                         
  -3   1   1        244.72        256.77         4.57 o                         
  -2   1   1       2290.50       2847.00        33.66 o                         
  -1   1   1        139.09        176.56         2.20 o                         
   0   1   1        528.42        522.94        14.11 o                         
   1   1   1        130.38        174.04         2.54 o                         
   2   1   1       8711.55      10227.60       112.60 o                         
   3   1   1        337.54        377.19         4.82 o                         
   4   1   1         74.80         78.24         2.46 o                         
   5   1   1       1123.50       1111.38        18.25 o                         
   6   1   1         25.32         31.85         2.05 o                         
   7   1   1        216.84        206.02         6.63 o                         
   8   1   1        150.24        135.69         6.34 o                         
   9   1   1        110.24        106.11         6.10 o                         
  10   1   1         52.82         47.42         4.80 o                         
  11   1   1         28.97         38.40         6.78 o                         
 -11   2   1        229.82        234.72         8.58 o                         
 -10   2   1        427.95        428.83        14.84 o                         
  -9   2   1         11.88         13.92         3.09 o                         
  -8   2   1        358.75        363.73        10.54 o                         
  -7   2   1          3.47          3.04         2.09 o                         
  -6   2   1          0.73         -0.26         1.57 o                         
  -5   2   1        213.35        211.51         6.09 o                         
  -4   2   1       3714.93       4037.97        66.10 o                         
  -3   2   1        330.46        349.53         6.58 o                         
  -2   2   1       2092.58       2351.20        30.99 o                         
  -1   2   1       2588.37       3187.85        34.64 o                         
   0   2   1       1327.51       1451.97        33.90 o                         
   1   2   1        789.20        814.59         8.13 o                         
   2   2   1       3526.01       3625.21        35.44 o                         
   3   2   1       1565.43       1580.12        20.26 o                         
   4   2   1        604.71        601.81        10.19 o                         
   5   2   1        207.63        223.98         5.21 o                         
   6   2   1       1167.18       1177.68        21.03 o                         
   7   2   1          1.33          3.01         1.69 o                         
   8   2   1       1144.65       1151.54        22.07 o                         
   9   2   1        321.13        343.13        10.65 o                         
  10   2   1         92.70         88.84         5.91 o                         
  11   2   1         16.93         18.59         3.03 o                         
 -11   3   1          7.84         10.20         3.07 o                         
 -10   3   1          0.44          0.47         2.73 o                         
  -9   3   1          4.02          3.47         2.24 o                         
  -8   3   1        497.60        491.63        11.44 o                         
  -7   3   1        135.33        140.18         5.04 o                         
  -6   3   1        266.06        249.70         5.84 o                         
  -5   3   1        112.48        102.88         3.54 o                         
  -4   3   1       1722.17       1829.71        26.60 o                         
  -3   3   1        130.48        137.44         4.67 o                         
  -2   3   1        427.80        428.15         4.77 o                         
  -1   3   1          6.48          8.87         0.36 o                         
   0   3   1        414.51        470.80         6.99 o                         
   1   3   1        514.80        542.13         5.59 o                         
   2   3   1       7189.73       7632.66        73.66 o                         
   3   3   1         74.72         67.55         1.57 o                         
   4   3   1        414.86        398.13         6.93 o                         
   5   3   1        155.27        170.87         4.08 o                         
   6   3   1        420.73        423.80         9.40 o                         
   7   3   1        114.05        105.98         4.18 o                         
   8   3   1         90.77         83.58         4.01 o                         
   9   3   1          0.22          0.98         2.18 o                         
  10   3   1         58.55         69.95         4.44 o                         
  11   3   1        104.53        113.11         6.13 o                         
 -11   4   1        238.03        234.58        10.28 o                         
 -10   4   1          6.24          7.42         3.07 o                         
  -9   4   1        198.85        184.19         7.05 o                         
  -8   4   1          4.96          2.53         2.22 o                         
  -7   4   1        238.41        223.40         6.77 o                         
  -6   4   1         35.16         36.96         2.31 o                         
  -5   4   1        615.24        617.27        11.81 o                         
  -4   4   1        186.72        199.09         4.30 o                         
  -3   4   1          5.58          7.57         0.64 o                         
  -2   4   1       1865.26       2021.36        18.56 o                         
  -1   4   1       2591.42       2882.15        26.49 o                         
   0   4   1       3399.34       3596.45        40.71 o                         
   1   4   1        744.50        757.72         8.24 o                         
   2   4   1        766.56        807.05         9.05 o                         
   3   4   1       1802.72       1844.50        23.32 o                         
   4   4   1         20.82         16.56         1.46 o                         
   5   4   1         67.46         62.78         2.02 o                         
   6   4   1          8.30         10.00         1.24 o                         
   7   4   1        664.67        660.96        12.52 o                         
   8   4   1         12.13         11.35         2.16 o                         
   9   4   1        493.98        492.14        15.98 o                         
  10   4   1        104.79        106.04         5.85 o                         
  11   4   1          3.37          6.70         2.81 o                         
 -10   5   1         43.37         49.21         4.29 o                         
  -9   5   1        275.01        272.09        11.68 o                         
  -8   5   1         12.42         10.72         2.25 o                         
  -7   5   1       1200.62       1171.77        26.62 o                         
  -6   5   1         24.16         25.74         2.48 o                         
  -5   5   1        905.69        897.82        16.54 o                         
  -4   5   1          3.83          2.34         0.95 o                         
  -3   5   1        809.30        861.37        10.22 o                         
  -2   5   1       1332.68       1283.09        12.31 o                         
  -1   5   1        339.49        354.69         3.72 o                         
   0   5   1       2078.16       2053.21        25.72 o                         
   1   5   1        597.57        627.75         6.57 o                         
   2   5   1         34.15         47.05         1.10 o                         
   3   5   1        686.31        665.33         9.81 o                         
   4   5   1         45.66         50.33         2.37 o                         
   5   5   1       2685.00       2883.82        52.53 o                         
   6   5   1         76.43         76.33         2.93 o                         
   7   5   1        633.23        668.17        13.83 o                         
   8   5   1          9.35         11.51         2.22 o                         
   9   5   1         93.96         93.46         4.72 o                         
  10   5   1          0.65          1.52         2.47 o                         
 -10   6   1        303.18        310.80        15.46 o                         
  -9   6   1         96.80         93.74         5.00 o                         
  -8   6   1          1.94         -0.17         2.25 o                         
  -7   6   1          3.11          3.90         2.06 o                         
  -6   6   1          0.35          1.30         1.58 o                         
  -5   6   1         19.85         32.91         1.99 o                         
  -4   6   1          0.19          0.94         0.85 o                         
  -3   6   1       3866.51       4233.17        48.70 o                         
  -2   6   1       1798.02       1794.46        17.65 o                         
  -1   6   1         51.35         79.75         1.21 o                         
   0   6   1       2374.53       2382.95        28.58 o                         
   1   6   1       3824.46       4342.52        48.54 o                         
   2   6   1        122.24        121.86         1.90 o                         
   3   6   1        418.02        497.29         7.95 o                         
   4   6   1        535.99        540.75         8.92 o                         
   5   6   1        346.55        335.18         9.11 o                         
   6   6   1          2.99          1.20         1.51 o                         
   7   6   1        187.00        189.48         5.98 o                         
   8   6   1        370.08        373.67        10.36 o                         
   9   6   1        320.40        320.11         8.61 o                         
  10   6   1        108.91        100.21         6.79 o                         
 -10   7   1        144.14        142.65         7.78 o                         
  -9   7   1        435.73        442.86        12.23 o                         
  -8   7   1        103.50         99.07         5.22 o                         
  -7   7   1          0.34         -1.91         1.91 o                         
  -6   7   1       1972.66       1970.58        30.01 o                         
  -5   7   1         35.03         30.92         1.70 o                         
  -4   7   1         75.08         72.60         2.00 o                         
  -3   7   1       1602.66       1605.92        17.50 o                         
  -2   7   1        811.69        798.53         9.16 o                         
  -1   7   1          0.87          2.19         0.32 o                         
   0   7   1         18.32         19.68         0.89 o                         
   1   7   1       3855.66       3862.78        36.76 o                         
   2   7   1         75.34         69.16         1.27 o                         
   3   7   1        274.18        261.96         4.06 o                         
   4   7   1       2770.11       2755.68        36.22 o                         
   5   7   1        156.65        151.56         5.00 o                         
   6   7   1        160.35        163.43         5.67 o                         
   7   7   1        372.90        357.48        11.07 o                         
   8   7   1        773.83        775.18        17.12 o                         
   9   7   1        127.43        116.43         5.40 o                         
  10   7   1          0.05         -0.95         2.71 o                         
 -10   8   1          3.24          7.36         2.99 o                         
  -9   8   1        261.31        259.09        10.50 o                         
  -8   8   1         20.03         15.61         2.59 o                         
  -7   8   1         31.68         27.00         2.43 o                         
  -6   8   1         18.83         18.71         1.89 o                         
  -5   8   1        215.09        217.70         4.29 o                         
  -4   8   1          8.14          7.67         0.95 o                         
  -3   8   1         23.20         24.01         0.90 o                         
  -2   8   1        789.92        754.02         8.12 o                         
  -1   8   1         44.06         38.06         1.43 o                         
   0   8   1        860.61        847.79        11.01 o                         
   1   8   1         32.30         36.95         1.13 o                         
   2   8   1        151.61        141.11         2.25 o                         
   3   8   1        254.33        256.25         4.54 o                         
   4   8   1          2.92          2.87         1.05 o                         
   5   8   1          7.96          6.57         1.41 o                         
   6   8   1        184.02        185.38         6.15 o                         
   7   8   1        709.27        705.94        17.10 o                         
   8   8   1         11.13         12.80         2.37 o                         
   9   8   1        219.96        220.32        10.77 o                         
  10   8   1        166.71        164.89         7.21 o                         
 -10   9   1          7.47          6.20         3.04 o                         
  -9   9   1        114.95        115.91         9.00 o                         
  -8   9   1        332.29        322.97        10.91 o                         
  -7   9   1          4.29          5.69         1.88 o                         
  -6   9   1        636.23        636.98        11.57 o                         
  -5   9   1        143.82        135.00         4.95 o                         
  -4   9   1          9.81         11.65         1.10 o                         
  -3   9   1         56.24         49.05         1.24 o                         
  -2   9   1        396.83        350.02         5.21 o                         
  -1   9   1         48.17         48.87         1.53 o                         
   0   9   1        233.41        204.83         3.40 o                         
   1   9   1        211.87        192.91         3.46 o                         
   2   9   1        473.66        461.14         7.45 o                         
   3   9   1        315.95        295.83         4.60 o                         
   4   9   1       1247.15       1246.54        17.01 o                         
   5   9   1          0.09          2.74         1.28 o                         
   6   9   1        426.57        424.12         9.79 o                         
   7   9   1         91.91         90.96         4.41 o                         
   8   9   1          6.38          6.42         1.97 o                         
   9   9   1         59.21         59.02         5.34 o                         
  10   9   1          8.28          7.62         2.70 o                         
  -9  10   1        437.93        425.53        17.22 o                         
  -8  10   1         31.29         30.82         3.01 o                         
  -7  10   1         24.56         19.48         2.41 o                         
  -6  10   1        212.82        195.09         5.16 o                         
  -5  10   1        421.38        402.87         7.72 o                         
  -4  10   1        932.21        901.33        12.68 o                         
  -3  10   1        722.57        728.83         9.25 o                         
  -2  10   1       1044.31        977.64        14.73 o                         
  -1  10   1        404.15        350.48         5.69 o                         
   0  10   1       2081.00       2006.08        22.58 o                         
   1  10   1        340.82        375.30         6.05 o                         
   2  10   1       1841.60       1659.58        26.67 o                         
   3  10   1         44.67         41.73         1.43 o                         
   4  10   1          5.54          7.25         2.09 o                         
   5  10   1        137.77        144.15         4.04 o                         
   6  10   1         25.10         28.08         2.30 o                         
   7  10   1       1221.19       1222.89        22.69 o                         
   8  10   1          2.60          4.25         2.10 o                         
   9  10   1          0.30          1.73         2.23 o                         
  -9  11   1        154.48        150.14        10.96 o                         
  -8  11   1         99.58         99.75         5.46 o                         
  -7  11   1         38.82         36.83         2.80 o                         
  -6  11   1        510.11        507.82        10.20 o                         
  -5  11   1        644.77        619.39        10.07 o                         
  -4  11   1         11.57         14.32         1.21 o                         
  -3  11   1        228.89        218.43         3.70 o                         
  -2  11   1         13.05         19.20         1.25 o                         
  -1  11   1         75.53         71.49         2.03 o                         
   0  11   1         33.65         18.87         0.93 o                         
   1  11   1        794.84        847.28        12.47 o                         
   2  11   1         26.81         32.47         1.66 o                         
   3  11   1       1222.83       1128.50        15.92 o                         
   4  11   1        528.32        517.75        11.55 o                         
   5  11   1          5.85          8.10         1.36 o                         
   6  11   1         78.54         76.78         3.23 o                         
   7  11   1         37.46         37.60         2.75 o                         
   8  11   1        207.80        210.21         7.43 o                         
   9  11   1         63.88         61.92         5.00 o                         
  -9  12   1         63.02         62.42         6.91 o                         
  -8  12   1         28.48         33.71         5.38 o                         
  -7  12   1         34.82         30.96         2.71 o                         
  -6  12   1         12.53         14.82         2.01 o                         
  -5  12   1         23.74         23.91         1.88 o                         
  -4  12   1        198.42        185.93         4.21 o                         
  -3  12   1        240.91        229.44         5.31 o                         
  -2  12   1         44.45         46.32         2.11 o                         
  -1  12   1        471.55        454.96         7.93 o                         
   0  12   1          0.52          1.35         0.90 o                         
   1  12   1        180.01        176.80         4.09 o                         
   2  12   1        109.75         97.53         3.02 o                         
   3  12   1        235.59        208.23         5.67 o                         
   4  12   1         29.81         34.59         2.30 o                         
   5  12   1          0.60         -0.54         1.20 o                         
   6  12   1        137.26        140.60         5.14 o                         
   7  12   1        146.17        144.60         5.93 o                         
   8  12   1          4.31          2.38         2.70 o                         
   9  12   1         17.62          8.94         5.20 o                         
  -8  13   1         13.28         10.26         5.01 o                         
  -7  13   1         95.28         89.23         5.46 o                         
  -6  13   1        242.89        231.73         7.62 o                         
  -5  13   1         10.76         11.38         1.77 o                         
  -4  13   1         11.86         11.14         1.67 o                         
  -3  13   1        244.48        236.75         5.14 o                         
  -2  13   1        243.05        259.46         5.25 o                         
  -1  13   1          0.32          0.45         0.98 o                         
   0  13   1        120.38        145.02         3.55 o                         
   1  13   1        281.48        275.04         5.92 o                         
   2  13   1        104.98         91.63         3.41 o                         
   3  13   1          1.25          1.00         1.33 o                         
   4  13   1        391.62        377.62         9.19 o                         
   5  13   1        227.09        224.75         9.12 o                         
   6  13   1          4.89          2.28         2.34 o                         
   7  13   1         62.88         60.59         4.60 o                         
   8  13   1         26.89         33.43         6.06 o                         
  -8  14   1          3.52          5.10         4.03 o                         
  -7  14   1        133.13        151.71         9.84 o                         
  -6  14   1         13.26         16.90         2.57 o                         
  -5  14   1        434.35        432.15        10.39 o                         
  -4  14   1         42.70         47.40         3.01 o                         
  -3  14   1         27.55         27.81         1.93 o                         
  -2  14   1        320.76        311.09         7.05 o                         
  -1  14   1        321.98        309.97         5.64 o                         
   0  14   1        451.01        446.62         8.23 o                         
   1  14   1          6.40          6.56         1.33 o                         
   2  14   1        172.65        181.80         5.20 o                         
   3  14   1        262.37        277.92         7.35 o                         
   4  14   1         13.05         11.22         2.19 o                         
   5  14   1        281.71        288.65        11.03 o                         
   6  14   1          8.05          5.75         2.51 o                         
   7  14   1        242.91        268.73        11.31 o                         
   8  14   1         73.00         71.74         8.69 o                         
  -7  15   1        239.83        258.28        13.28 o                         
  -6  15   1          2.15          0.08         3.84 o                         
  -5  15   1        238.46        235.61         7.32 o                         
  -4  15   1        187.55        190.82         5.97 o                         
  -3  15   1         19.35         23.03         1.97 o                         
  -2  15   1         44.35         41.32         2.82 o                         
  -1  15   1         48.85         49.70         2.88 o                         
   0  15   1        125.69        118.33         4.30 o                         
   1  15   1        160.78        159.71         4.43 o                         
   2  15   1        477.44        493.07        10.16 o                         
   3  15   1        409.01        413.88         8.86 o                         
   4  15   1          0.03          1.07         1.77 o                         
   5  15   1        226.10        237.47         8.61 o                         
   6  15   1         10.25         17.88         3.59 o                         
   7  15   1          4.80          6.24         3.35 o                         
  -6  16   1          5.57          7.79         4.38 o                         
  -5  16   1          0.77          0.64         2.94 o                         
  -4  16   1        468.03        480.07        10.81 o                         
  -3  16   1          1.98         -1.06         1.86 o                         
  -2  16   1          2.26          1.86         1.81 o                         
  -1  16   1       1535.62       1586.45        46.19 o                         
   0  16   1         75.84         79.31         4.84 o                         
   1  16   1          2.54          1.80         1.91 o                         
   2  16   1        318.97        326.69         9.51 o                         
   3  16   1        180.78        190.53         7.56 o                         
   4  16   1          0.62          1.51         2.22 o                         
   5  16   1          0.02          0.97         2.76 o                         
   6  16   1        442.30        469.02        16.08 o                         
  -6  17   1         46.83         49.80         6.11 o                         
  -5  17   1        203.98        217.01        11.88 o                         
  -4  17   1          7.78          9.10         2.84 o                         
  -3  17   1        100.15        110.28         5.07 o                         
  -2  17   1         14.38         13.79         2.37 o                         
  -1  17   1         12.89         14.50         3.01 o                         
   0  17   1          2.87          2.64         2.60 o                         
   1  17   1        106.56        110.21         4.72 o                         
   2  17   1         12.42         18.43         2.73 o                         
   3  17   1        248.15        276.25         8.63 o                         
   4  17   1         50.50         58.73         6.16 o                         
   5  17   1          3.45          1.33         2.84 o                         
   6  17   1         13.67         11.89         3.76 o                         
  -5  18   1         43.53         45.70         6.46 o                         
  -4  18   1        305.01        330.60        11.35 o                         
  -3  18   1        130.47        137.94         7.53 o                         
  -2  18   1         14.78         17.95         3.11 o                         
  -1  18   1        673.00        669.32        17.05 o                         
   0  18   1          2.54          4.20         2.69 o                         
   1  18   1        139.48        132.93         5.59 o                         
   2  18   1        193.19        201.68         7.75 o                         
   3  18   1          9.78         17.09         3.79 o                         
   4  18   1         13.43         10.40         4.50 o                         
   5  18   1         34.40         41.68         6.72 o                         
  -3  19   1          5.93          4.30         3.01 o                         
  -2  19   1        237.26        241.89        10.90 o                         
  -1  19   1         16.76         16.36         3.33 o                         
   0  19   1        321.14        321.21        12.09 o                         
   1  19   1          0.35          1.75         3.93 o                         
   2  19   1        525.29        563.39        16.86 o                         
   3  19   1        133.21        159.63         9.37 o                         
  -1  20   1         11.26          6.82         3.07 o                         
   0  20   1          6.13          3.47         3.50 o                         
   1  20   1         56.36         58.50         6.17 o                         
 -11   0   2         11.50          9.62         4.42 o                         
 -10   0   2        180.89        170.88         8.38 o                         
  -9   0   2        578.90        592.54        31.09 o                         
  -8   0   2        313.26        301.00        11.81 o                         
  -7   0   2        125.13        125.89         6.84 o                         
  -6   0   2        975.48       1061.23        26.19 o                         
  -5   0   2        993.83       1007.50        23.39 o                         
  -4   0   2       4513.31       5470.70       112.60 o                         
  -3   0   2          8.54          8.74         1.04 o                         
  -2   0   2      92388.10     100226.54      1835.82 o                         
  -1   0   2        426.77        374.08         5.94 o                         
   0   0   2       8706.31       9382.81       244.82 o                         
   1   0   2        437.18        385.45         7.16 o                         
   2   0   2       7558.77       8552.53       112.31 o                         
   3   0   2        343.82        406.02         6.94 o                         
   4   0   2         32.72         19.48         1.52 o                         
   5   0   2       1975.76       2037.90        40.73 o                         
   6   0   2        402.13        442.96        11.61 o                         
   7   0   2        331.47        331.68        10.09 o                         
   8   0   2        800.81        796.47        29.96 o                         
   9   0   2        515.38        505.70        16.98 o                         
  10   0   2         11.10         16.82         4.23 o                         
  11   0   2         68.52         61.95         7.06 o                         
 -11   1   2         30.65         28.65         4.60 o                         
 -10   1   2          0.00          0.50         2.35 o                         
  -9   1   2         33.20         27.96         2.82 o                         
  -8   1   2        399.98        384.39        11.74 o                         
  -7   1   2          2.91          2.71         2.07 o                         
  -6   1   2       1394.91       1549.87        33.02 o                         
  -5   1   2        499.00        522.64        12.13 o                         
  -4   1   2        245.73        271.89         6.29 o                         
  -3   1   2        225.45        286.03         5.42 o                         
  -2   1   2       4447.29       5019.31        68.07 o                         
  -1   1   2        293.13        218.44         3.66 o                         
   0   1   2        470.42        451.54        10.46 o                         
   1   1   2       1198.55       1360.23        15.56 o                         
   2   1   2       6198.76       6898.51        68.48 o                         
   3   1   2          0.14          0.54         0.46 o                         
   4   1   2       1860.33       1925.91        28.02 o                         
   5   1   2        135.99        148.66         3.96 o                         
   6   1   2        667.95        708.80        12.88 o                         
   7   1   2          0.32          1.17         1.51 o                         
   8   1   2        171.38        157.47         7.04 o                         
   9   1   2        165.81        151.76         6.64 o                         
  10   1   2        103.53        101.46         5.83 o                         
  11   1   2          0.49          0.33         3.63 o                         
 -11   2   2         63.48         85.03         5.55 o                         
 -10   2   2          2.88          5.03         2.34 o                         
  -9   2   2        136.51        131.02         5.35 o                         
  -8   2   2        122.12        121.24         5.26 o                         
  -7   2   2          0.02         -0.51         2.37 o                         
  -6   2   2        222.18        222.74         6.06 o                         
  -5   2   2        536.64        599.12        13.65 o                         
  -4   2   2        799.63        906.09        19.22 o                         
  -3   2   2         19.10         16.98         0.96 o                         
  -2   2   2        790.68        876.34        10.45 o                         
  -1   2   2       1404.71       1526.54        16.12 o                         
   0   2   2        114.85        138.87         2.69 o                         
   1   2   2        940.50       1089.33        11.93 o                         
   2   2   2       1267.99       1348.08        12.51 o                         
   3   2   2        647.29        619.98         7.68 o                         
   4   2   2        890.90        958.19        13.52 o                         
   5   2   2       1126.66       1165.70        18.09 o                         
   6   2   2         61.44         61.44         2.60 o                         
   7   2   2         35.56         37.00         2.56 o                         
   8   2   2          3.22          2.88         1.92 o                         
   9   2   2         34.23         33.23         3.57 o                         
  10   2   2         23.08         23.35         3.47 o                         
  11   2   2         27.92         25.17         4.09 o                         
 -11   3   2         48.80         66.08         5.10 o                         
 -10   3   2         62.95         61.95         4.52 o                         
  -9   3   2        221.55        226.26         6.75 o                         
  -8   3   2        341.93        345.71         8.99 o                         
  -7   3   2         93.39         93.62         4.75 o                         
  -6   3   2        933.74        954.47        18.60 o                         
  -5   3   2        203.66        208.15         6.18 o                         
  -4   3   2        796.47        826.93        13.72 o                         
  -3   3   2        641.77        717.15        10.80 o                         
  -2   3   2       1173.62       1254.08        13.82 o                         
  -1   3   2       2123.77       2494.15        26.90 o                         
   0   3   2       1868.34       2061.37        31.51 o                         
   1   3   2       6001.39       6541.76        67.54 o                         
   2   3   2       1473.46       1482.71        14.14 o                         
   3   3   2        697.23        737.07         8.11 o                         
   4   3   2       1578.33       1690.12        20.40 o                         
   5   3   2          0.31          1.72         0.91 o                         
   6   3   2        506.31        533.92        10.54 o                         
   7   3   2         66.67         63.51         3.49 o                         
   8   3   2        381.66        373.34        10.67 o                         
   9   3   2        162.44        160.47         5.95 o                         
  10   3   2         26.62         29.40         3.33 o                         
  11   3   2         39.93         39.07         4.87 o                         
 -11   4   2        153.63        146.97        10.40 o                         
 -10   4   2         51.57         51.28         4.85 o                         
  -9   4   2         41.78         47.64         3.95 o                         
  -8   4   2         13.42         10.29         2.63 o                         
  -7   4   2         47.88         49.38         3.46 o                         
  -6   4   2        232.36        250.41         7.25 o                         
  -5   4   2        386.95        383.41         7.87 o                         
  -4   4   2        146.71        146.43         3.79 o                         
  -3   4   2        740.09        791.51         9.62 o                         
  -2   4   2       6818.73       7215.51        67.17 o                         
  -1   4   2        819.38        894.07        10.37 o                         
   0   4   2         24.25         23.72         0.61 o                         
   1   4   2         45.21         44.90         0.85 o                         
   2   4   2       1333.66       1348.17        17.00 o                         
   3   4   2        513.27        560.64         8.43 o                         
   4   4   2        769.65        804.07        11.63 o                         
   5   4   2        422.71        396.72         6.96 o                         
   6   4   2        197.49        189.96         5.09 o                         
   7   4   2        414.61        422.02         9.44 o                         
   8   4   2        363.58        358.44        10.04 o                         
   9   4   2          1.67          2.10         2.34 o                         
  10   4   2         16.88         20.80         3.66 o                         
  11   4   2         90.09         86.16         6.96 o                         
 -10   5   2        124.03        128.38        10.56 o                         
  -9   5   2          1.57          0.99         2.40 o                         
  -8   5   2        170.81        169.27         9.84 o                         
  -7   5   2       1137.36       1158.36        22.84 o                         
  -6   5   2        175.08        186.34         5.67 o                         
  -5   5   2         15.72         20.59         1.66 o                         
  -4   5   2        244.37        239.59         5.15 o                         
  -3   5   2         12.13          7.32         0.66 o                         
  -2   5   2        536.26        588.07         6.26 o                         
  -1   5   2        618.94        666.76         8.90 o                         
   0   5   2       4141.64       4003.59        46.77 o                         
   1   5   2        342.94        388.46         4.94 o                         
   2   5   2       1528.82       1539.66        20.29 o                         
   3   5   2       1644.15       1707.29        25.72 o                         
   4   5   2         35.75         33.49         1.70 o                         
   5   5   2          2.47          2.03         0.99 o                         
   6   5   2         21.53         23.24         1.68 o                         
   7   5   2        628.41        599.10        12.48 o                         
   8   5   2         57.97         52.66         3.11 o                         
   9   5   2         53.96         54.40         3.82 o                         
  10   5   2        193.83        191.48        10.09 o                         
 -10   6   2          1.30          6.28         2.86 o                         
  -9   6   2        125.43        127.40         6.33 o                         
  -8   6   2        143.84        153.89         6.60 o                         
  -7   6   2         31.79         27.19         2.54 o                         
  -6   6   2        546.33        532.25        10.30 o                         
  -5   6   2        297.81        290.71         6.31 o                         
  -4   6   2       1024.35       1063.05        15.60 o                         
  -3   6   2        105.70        104.68         2.05 o                         
  -2   6   2        189.85        188.85         2.47 o                         
  -1   6   2        343.23        336.34         4.11 o                         
   0   6   2        110.37        120.43         1.76 o                         
   1   6   2        238.57        243.85         3.25 o                         
   2   6   2        723.09        719.06         9.89 o                         
   3   6   2        606.65        605.36        10.17 o                         
   4   6   2       1172.13       1196.21        18.73 o                         
   5   6   2        514.13        500.82        10.97 o                         
   6   6   2        246.92        236.98         7.40 o                         
   7   6   2         18.23         17.92         2.03 o                         
   8   6   2         61.05         65.15         3.48 o                         
   9   6   2        121.05        127.55         5.85 o                         
  10   6   2         91.26         82.51         6.26 o                         
 -10   7   2          7.53          2.73         3.05 o                         
  -9   7   2        153.12        175.34         8.29 o                         
  -8   7   2          3.94          4.19         2.52 o                         
  -7   7   2         32.80         33.30         2.62 o                         
  -6   7   2        151.53        150.57         4.85 o                         
  -5   7   2          3.58          5.09         1.00 o                         
  -4   7   2         80.45         77.78         2.18 o                         
  -3   7   2        479.83        536.93         7.46 o                         
  -2   7   2         24.20         23.42         0.96 o                         
  -1   7   2       2340.60       2529.41        27.20 o                         
   0   7   2        237.67        243.33         3.04 o                         
   1   7   2       1022.85        942.44        13.61 o                         
   2   7   2         20.12         22.23         0.84 o                         
   3   7   2          8.43         16.69         1.25 o                         
   4   7   2         51.72         51.14         2.07 o                         
   5   7   2         93.42         87.28         3.38 o                         
   6   7   2         71.60         72.38         3.80 o                         
   7   7   2         40.27         42.10         3.02 o                         
   8   7   2         57.92         62.13         4.10 o                         
   9   7   2         30.64         27.35         3.24 o                         
  10   7   2         46.08         36.04         3.73 o                         
 -10   8   2        197.25        212.79         8.60 o                         
  -9   8   2          9.36          8.25         3.15 o                         
  -8   8   2          2.83          1.46         2.20 o                         
  -7   8   2         53.33         55.84         3.87 o                         
  -6   8   2         97.82         94.17         3.59 o                         
  -5   8   2        115.74        116.07         3.20 o                         
  -4   8   2        918.09        912.85        13.04 o                         
  -3   8   2       1522.46       1505.65        18.01 o                         
  -2   8   2         95.38         91.20         1.80 o                         
  -1   8   2        986.11        960.80        10.12 o                         
   0   8   2        315.29        307.70         4.59 o                         
   1   8   2         76.79         80.03         1.54 o                         
   2   8   2         74.79         72.87         1.41 o                         
   3   8   2        731.90        714.53        12.22 o                         
   4   8   2         86.67         81.39         3.16 o                         
   5   8   2        661.68        626.49        12.11 o                         
   6   8   2        834.01        831.75        16.04 o                         
   7   8   2          0.42          0.24         1.82 o                         
   8   8   2          0.35          1.80         2.14 o                         
   9   8   2        403.03        388.64        12.64 o                         
  10   8   2        146.15        138.29         6.53 o                         
 -10   9   2        382.88        409.54        17.81 o                         
  -9   9   2          4.84          6.61         2.22 o                         
  -8   9   2          0.10         -2.32         2.32 o                         
  -7   9   2       1470.57       1523.58        25.07 o                         
  -6   9   2          1.64          0.41         1.57 o                         
  -5   9   2          7.45          6.29         1.52 o                         
  -4   9   2        585.52        587.26         9.14 o                         
  -3   9   2        150.19        138.22         2.40 o                         
  -2   9   2          0.46          0.83         0.51 o                         
  -1   9   2        774.71        774.49        11.32 o                         
   0   9   2       3415.98       3463.10        41.42 o                         
   1   9   2          1.65          4.09         0.58 o                         
   2   9   2        424.59        388.05         4.89 o                         
   3   9   2       2873.18       2874.76        40.21 o                         
   4   9   2        685.00        653.08        11.35 o                         
   5   9   2         12.01         14.74         2.81 o                         
   6   9   2        235.54        237.34         7.81 o                         
   7   9   2        287.29        292.29         7.99 o                         
   8   9   2         63.78         68.83         3.90 o                         
   9   9   2        184.92        184.69         6.97 o                         
  10   9   2        192.57        193.02         7.44 o                         
  -9  10   2         17.71         19.13         2.66 o                         
  -8  10   2        150.39        147.47         5.23 o                         
  -7  10   2         21.09         17.63         2.18 o                         
  -6  10   2         26.43         27.60         2.49 o                         
  -5  10   2        106.80        108.49         3.62 o                         
  -4  10   2       1399.34       1372.33        18.74 o                         
  -3  10   2        223.49        212.07         3.42 o                         
  -2  10   2        581.90        514.81         6.42 o                         
  -1  10   2          0.12          0.48         0.70 o                         
   0  10   2        184.81        158.98         2.83 o                         
   1  10   2        102.53        105.98         2.77 o                         
   2  10   2        270.87        243.67         4.74 o                         
   3  10   2        431.43        418.89         6.64 o                         
   4  10   2       1292.10       1219.12        19.34 o                         
   5  10   2          0.20          0.04         1.42 o                         
   6  10   2          1.74          2.05         1.49 o                         
   7  10   2         75.27         68.92         4.53 o                         
   8  10   2         27.02         26.15         2.68 o                         
   9  10   2         10.09          9.82         2.42 o                         
  -9  11   2          0.32          0.11         2.60 o                         
  -8  11   2        261.72        258.04        10.84 o                         
  -7  11   2        177.10        179.35         5.48 o                         
  -6  11   2         72.61         66.06         2.76 o                         
  -5  11   2        109.19        104.01         3.19 o                         
  -4  11   2         40.99         47.21         1.92 o                         
  -3  11   2       1223.93       1164.63        13.72 o                         
  -2  11   2          6.36          6.40         1.12 o                         
  -1  11   2        267.41        241.38         4.59 o                         
   0  11   2          1.12          0.21         0.69 o                         
   1  11   2          9.29          9.88         1.24 o                         
   2  11   2        305.21        269.45         7.91 o                         
   3  11   2        652.76        598.32         9.62 o                         
   4  11   2        569.59        550.43         9.10 o                         
   5  11   2          9.36         12.98         1.38 o                         
   6  11   2         33.96         33.57         2.44 o                         
   7  11   2        205.22        198.88         6.03 o                         
   8  11   2         42.01         39.80         4.09 o                         
   9  11   2          0.58         -0.31         2.78 o                         
  -9  12   2         12.64         11.20         3.79 o                         
  -8  12   2         55.54         66.63         5.47 o                         
  -7  12   2         78.67         72.34         4.09 o                         
  -6  12   2         97.45         96.97         4.02 o                         
  -5  12   2         10.39          7.11         1.54 o                         
  -4  12   2        748.93        718.28        10.75 o                         
  -3  12   2        788.52        742.60        12.18 o                         
  -2  12   2        360.54        306.57         5.60 o                         
  -1  12   2       1256.24       1188.18        16.22 o                         
   0  12   2        150.36        115.41         3.61 o                         
   1  12   2        412.15        377.69         7.56 o                         
   2  12   2         40.88         43.94         2.36 o                         
   3  12   2        565.02        531.80        14.74 o                         
   4  12   2        179.20        175.40         5.54 o                         
   5  12   2          2.22          4.87         1.61 o                         
   6  12   2        507.82        510.79        11.15 o                         
   7  12   2        110.66        102.06         5.05 o                         
   8  12   2         47.19         49.07         8.90 o                         
   9  12   2        178.28        185.68        13.13 o                         
  -8  13   2         74.09         89.90         8.32 o                         
  -7  13   2        214.31        212.32         8.76 o                         
  -6  13   2         32.50         32.40         3.14 o                         
  -5  13   2         49.59         50.13         2.85 o                         
  -4  13   2         43.30         43.03         2.33 o                         
  -3  13   2          0.77          3.63         1.23 o                         
  -2  13   2         17.69         21.35         1.54 o                         
  -1  13   2        634.52        607.19        11.22 o                         
   0  13   2        500.57        453.43         9.03 o                         
   1  13   2        646.82        670.23        12.87 o                         
   2  13   2         83.55         92.78         3.50 o                         
   3  13   2        374.20        364.33         8.56 o                         
   4  13   2         11.84          7.18         2.14 o                         
   5  13   2          0.85          0.31         2.24 o                         
   6  13   2         36.77         40.44         3.47 o                         
   7  13   2         21.56         18.46         3.29 o                         
   8  13   2         17.57         17.32         4.31 o                         
  -8  14   2          0.04         -1.12         3.36 o                         
  -7  14   2          0.01         -0.36         3.87 o                         
  -6  14   2          6.24          5.40         2.30 o                         
  -5  14   2        868.14        885.96        19.31 o                         
  -4  14   2         31.61         37.98         2.42 o                         
  -3  14   2         97.16         95.96         3.20 o                         
  -2  14   2        202.03        183.90         4.23 o                         
  -1  14   2         95.66         92.13         3.68 o                         
   0  14   2          3.97          4.85         1.53 o                         
   1  14   2        324.29        331.54         8.66 o                         
   2  14   2        101.48        103.79         6.23 o                         
   3  14   2          8.03         11.39         2.02 o                         
   4  14   2         89.77         93.96         4.04 o                         
   5  14   2        849.94        831.92        22.87 o                         
   6  14   2         11.30          8.30         2.58 o                         
   7  14   2         99.80        108.90         7.64 o                         
   8  14   2         18.68         22.52         5.14 o                         
  -7  15   2         53.61         56.42         6.40 o                         
  -6  15   2          0.33         -0.84         3.68 o                         
  -5  15   2          2.02          4.12         2.63 o                         
  -4  15   2         29.34         29.73         2.47 o                         
  -3  15   2        229.89        229.46         7.73 o                         
  -2  15   2          0.49          3.49         1.35 o                         
  -1  15   2        179.60        173.88         5.63 o                         
   0  15   2         77.18         70.11         3.15 o                         
   1  15   2        168.53        169.98         4.83 o                         
   2  15   2          0.03          0.35         1.65 o                         
   3  15   2         34.09         32.43         2.57 o                         
   4  15   2          4.78          4.83         1.96 o                         
   5  15   2        132.01        128.02         8.18 o                         
   6  15   2         75.50         64.52         5.56 o                         
   7  15   2        353.61        369.50        18.34 o                         
  -6  16   2          0.31          2.85         3.81 o                         
  -5  16   2        157.45        159.22         8.15 o                         
  -4  16   2        162.42        174.30         6.56 o                         
  -3  16   2         60.90         61.27         3.32 o                         
  -2  16   2         41.36         43.73         3.06 o                         
  -1  16   2          2.69         -0.18         2.72 o                         
   0  16   2         72.52         68.00         3.61 o                         
   1  16   2         97.19        100.72         3.90 o                         
   2  16   2         84.48         89.37         4.01 o                         
   3  16   2        467.55        478.52        13.60 o                         
   4  16   2        108.96        120.78         6.60 o                         
   5  16   2         16.99         16.50         3.26 o                         
   6  16   2          0.92          0.92         3.06 o                         
  -6  17   2         40.12         26.14         6.86 o                         
  -5  17   2        284.67        302.89        15.47 o                         
  -4  17   2          5.13          2.12         2.83 o                         
  -3  17   2         61.08         64.74         3.95 o                         
  -2  17   2         60.95         58.96         3.62 o                         
  -1  17   2         23.35         18.22         3.35 o                         
   0  17   2         54.26         54.21         3.93 o                         
   1  17   2        940.26        939.39        18.59 o                         
   2  17   2         43.12         46.64         3.47 o                         
   3  17   2          1.12          0.40         1.98 o                         
   4  17   2        271.64        281.27        10.53 o                         
   5  17   2          0.76         -2.53         3.95 o                         
  -5  18   2        130.46        144.13         8.82 o                         
  -4  18   2          0.05         -0.13         3.37 o                         
  -3  18   2         67.38         73.57         5.02 o                         
  -2  18   2        362.10        366.04        13.57 o                         
  -1  18   2         32.76         30.41         3.57 o                         
   0  18   2          8.28          8.41         2.58 o                         
   1  18   2          8.54          5.62         2.67 o                         
   2  18   2         32.46         35.42         4.84 o                         
   3  18   2         13.61         16.63         3.69 o                         
   4  18   2         59.66         54.87         8.10 o                         
  -3  19   2          7.61          0.98         3.61 o                         
  -2  19   2          0.01          3.77         3.60 o                         
  -1  19   2         59.92         64.04         7.01 o                         
   0  19   2          0.85          8.36         3.76 o                         
   1  19   2         20.39         24.08         4.40 o                         
   2  19   2          5.02          8.81         4.04 o                         
   3  19   2         10.03         14.48         3.58 o                         
   0  20   2         14.64         20.84         4.63 o                         
 -11   1   3          5.38          5.10         3.43 o                         
 -10   1   3         71.01         78.75         4.85 o                         
  -9   1   3        213.28        222.10         7.47 o                         
  -8   1   3         78.02         79.40         3.83 o                         
  -7   1   3        257.49        249.68         6.84 o                         
  -6   1   3        948.15       1058.52        19.85 o                         
  -5   1   3        187.27        189.70         4.58 o                         
  -4   1   3       1254.58       1577.29        22.15 o                         
  -3   1   3        792.29        860.90        13.73 o                         
  -2   1   3        107.87         71.14         1.63 o                         
  -1   1   3         49.34         61.46         1.14 o                         
   0   1   3       7933.01       9332.80       149.18 o                         
   1   1   3          0.51          3.81         0.38 o                         
   2   1   3        172.80        191.94         2.29 o                         
   3   1   3       1563.62       1560.60        19.72 o                         
   4   1   3        582.14        638.59         9.79 o                         
   5   1   3        511.85        478.40         8.08 o                         
   6   1   3          0.02          0.47         1.20 o                         
   7   1   3        357.03        345.42         7.98 o                         
   8   1   3         35.59         32.47         2.63 o                         
   9   1   3         78.57         81.05         4.46 o                         
  10   1   3        429.71        402.76        13.85 o                         
  11   1   3        154.98        138.44         7.55 o                         
 -11   2   3          6.31          9.33         3.58 o                         
 -10   2   3         29.88         28.25         3.19 o                         
  -9   2   3         97.06         96.54         4.77 o                         
  -8   2   3         56.24         60.79         3.52 o                         
  -7   2   3          0.08          0.09         1.40 o                         
  -6   2   3       2730.22       2884.95        44.30 o                         
  -5   2   3        103.02        108.91         3.33 o                         
  -4   2   3        536.09        534.98        10.00 o                         
  -3   2   3       1525.04       1601.12        20.84 o                         
  -2   2   3          6.60          4.43         0.38 o                         
  -1   2   3        386.24        366.97         4.67 o                         
   0   2   3        282.21        274.72         3.59 o                         
   1   2   3       2945.22       3174.45        35.48 o                         
   2   2   3       3422.40       3546.41        31.64 o                         
   3   2   3       1086.14       1153.10        13.12 o                         
   4   2   3       1793.19       1748.51        23.37 o                         
   5   2   3        197.68        208.81         3.89 o                         
   6   2   3       1614.19       1657.94        25.28 o                         
   7   2   3        158.97        159.40         4.71 o                         
   8   2   3        470.33        470.77        10.66 o                         
   9   2   3         14.81         15.29         2.43 o                         
  10   2   3         63.20         58.91         4.30 o                         
  11   2   3        464.53        465.72        21.20 o                         
 -11   3   3          3.67          3.35         2.71 o                         
 -10   3   3        302.86        304.45        10.14 o                         
  -9   3   3         79.59         84.00         3.86 o                         
  -8   3   3         36.76         39.23         2.79 o                         
  -7   3   3         36.18         34.65         2.48 o                         
  -6   3   3        201.38        211.51         5.22 o                         
  -5   3   3          9.48         10.48         1.67 o                         
  -4   3   3        981.02       1007.46        16.33 o                         
  -3   3   3        167.81        164.28         2.75 o                         
  -2   3   3       1092.48       1131.13        11.81 o                         
  -1   3   3        371.12        385.11         5.60 o                         
   0   3   3       9183.01       9794.05       154.50 o                         
   1   3   3          1.08          2.34         0.35 o                         
   2   3   3         66.34         48.65         1.08 o                         
   3   3   3         74.28        100.16         1.73 o                         
   4   3   3         79.40         95.77         2.14 o                         
   5   3   3        485.24        503.00         8.24 o                         
   6   3   3        713.45        722.28        12.02 o                         
   7   3   3          2.16          1.77         1.51 o                         
   8   3   3        172.29        168.96         5.47 o                         
   9   3   3        119.58        124.86         4.96 o                         
  10   3   3        286.16        277.78         9.68 o                         
  11   3   3          0.38          3.71         3.52 o                         
 -11   4   3         30.77         37.68         4.15 o                         
 -10   4   3         19.40         26.28         3.74 o                         
  -9   4   3        213.60        212.09         8.84 o                         
  -8   4   3         95.91         89.33         4.81 o                         
  -7   4   3        208.15        198.02         7.46 o                         
  -6   4   3         43.27         42.35         2.70 o                         
  -5   4   3        101.23        103.01         4.48 o                         
  -4   4   3        308.44        318.23         6.86 o                         
  -3   4   3        674.39        743.25        11.53 o                         
  -2   4   3       1998.56       2093.33        21.27 o                         
  -1   4   3        766.70        810.87        11.99 o                         
   0   4   3       2700.53       2856.22        51.78 o                         
   1   4   3       3412.43       3640.61        44.07 o                         
   2   4   3        184.06        171.13         2.74 o                         
   3   4   3        132.69        155.91         2.39 o                         
   4   4   3        100.33        108.63         2.40 o                         
   5   4   3       1499.44       1520.32        20.22 o                         
   6   4   3          1.26          2.35         0.87 o                         
   7   4   3        648.62        633.39        11.79 o                         
   8   4   3         71.76         72.99         3.87 o                         
   9   4   3        104.05        107.79         5.32 o                         
  10   4   3         13.94         17.03         3.63 o                         
 -10   5   3          0.65          0.49         3.09 o                         
  -9   5   3        292.43        293.20        11.54 o                         
  -8   5   3          9.63         11.38         2.47 o                         
  -7   5   3        530.57        535.80        11.55 o                         
  -6   5   3          2.40          3.47         1.56 o                         
  -5   5   3        615.55        620.47        12.08 o                         
  -4   5   3        502.41        471.71         7.23 o                         
  -3   5   3       1092.97       1148.38        15.75 o                         
  -2   5   3       1404.50       1396.24        14.22 o                         
  -1   5   3         25.70         22.30         0.63 o                         
   0   5   3         83.68        107.81         2.17 o                         
   1   5   3          5.32         12.11         0.64 o                         
   2   5   3         27.32         32.37         0.94 o                         
   3   5   3       4229.05       4541.77        55.83 o                         
   4   5   3        214.43        206.65         4.14 o                         
   5   5   3       1019.64       1048.15        15.75 o                         
   6   5   3          9.52          9.47         1.58 o                         
   7   5   3        864.57        866.96        16.53 o                         
   8   5   3         16.76         18.43         2.17 o                         
   9   5   3        137.75        140.87         6.12 o                         
  10   5   3        151.11        160.84         8.29 o                         
 -10   6   3         10.45          6.21         3.75 o                         
  -9   6   3         77.07         70.45         6.94 o                         
  -8   6   3        124.59        124.64         5.67 o                         
  -7   6   3          3.45          3.80         1.34 o                         
  -6   6   3         34.51         35.47         2.04 o                         
  -5   6   3       2360.94       2462.12        33.68 o                         
  -4   6   3        591.27        583.49        10.14 o                         
  -3   6   3        134.32        177.68         3.62 o                         
  -2   6   3        805.53        815.44         8.63 o                         
  -1   6   3        981.05       1157.18        13.02 o                         
   0   6   3        294.53        280.64         3.72 o                         
   1   6   3       1394.45       1692.96        22.71 o                         
   2   6   3       2570.08       2574.00        31.17 o                         
   3   6   3       1308.93       1236.09        17.39 o                         
   4   6   3          8.58          7.04         1.09 o                         
   5   6   3        128.07        119.83         3.34 o                         
   6   6   3        108.35        107.77         3.88 o                         
   7   6   3        195.20        184.24         5.65 o                         
   8   6   3        165.44        160.27         6.25 o                         
   9   6   3         75.62         75.80         4.62 o                         
  10   6   3        538.72        523.62        23.71 o                         
 -10   7   3         26.68         28.34         3.13 o                         
  -9   7   3         22.44         25.13         3.36 o                         
  -8   7   3        776.89        795.72        23.00 o                         
  -7   7   3         12.21         12.23         2.47 o                         
  -6   7   3         19.55         22.12         2.65 o                         
  -5   7   3        219.62        219.99         5.71 o                         
  -4   7   3       1431.53       1419.17        19.52 o                         
  -3   7   3          2.03          2.11         0.66 o                         
  -2   7   3        341.56        329.31         4.21 o                         
  -1   7   3       3952.74       3898.64        42.42 o                         
   0   7   3          2.68          4.07         0.39 o                         
   1   7   3        559.95        541.35         7.77 o                         
   2   7   3       1847.33       1766.60        26.32 o                         
   3   7   3       1184.17       1109.77        15.53 o                         
   4   7   3        138.33        134.26         3.62 o                         
   5   7   3        113.19        115.38         3.70 o                         
   6   7   3       2067.64       2068.37        34.55 o                         
   7   7   3        212.24        209.07         6.62 o                         
   8   7   3         86.66         88.14         4.09 o                         
   9   7   3        136.91        133.42         5.99 o                         
  10   7   3          1.73          0.94         2.66 o                         
 -10   8   3          1.90          1.88         2.48 o                         
  -9   8   3         23.28         23.53         2.69 o                         
  -8   8   3         54.17         52.21         3.19 o                         
  -7   8   3        145.82        137.12         7.60 o                         
  -6   8   3          0.05          1.79         1.58 o                         
  -5   8   3         80.27         81.98         3.16 o                         
  -4   8   3        314.27        299.13         5.47 o                         
  -3   8   3         22.51         19.39         1.03 o                         
  -2   8   3        426.55        417.11         5.23 o                         
  -1   8   3        103.76        109.66         1.79 o                         
   0   8   3        778.81        770.05         9.38 o                         
   1   8   3        182.81        204.07         3.18 o                         
   2   8   3         35.60         35.33         1.10 o                         
   3   8   3         31.99         30.71         1.49 o                         
   4   8   3        508.57        492.80         9.78 o                         
   5   8   3       1290.07       1283.36        19.10 o                         
   6   8   3         62.99         62.58         3.40 o                         
   7   8   3        371.95        372.00         9.30 o                         
   8   8   3        101.53        107.29         5.54 o                         
   9   8   3         10.62         10.02         3.06 o                         
  10   8   3          2.14          3.38         2.57 o                         
 -10   9   3        160.84        152.64         6.26 o                         
  -9   9   3          0.84          4.04         2.15 o                         
  -8   9   3        209.32        205.03         5.98 o                         
  -7   9   3         17.54         15.35         2.01 o                         
  -6   9   3         38.23         36.60         2.39 o                         
  -5   9   3          0.82          1.29         1.25 o                         
  -4   9   3        297.73        280.79         5.54 o                         
  -3   9   3        154.28        146.55         2.86 o                         
  -2   9   3          1.80          0.98         0.47 o                         
  -1   9   3        336.43        315.53         3.99 o                         
   0   9   3       1419.80       1402.05        16.12 o                         
   1   9   3        238.24        214.50         3.89 o                         
   2   9   3       1600.65       1534.60        17.45 o                         
   3   9   3         26.93         22.97         1.17 o                         
   4   9   3        295.40        273.22         5.60 o                         
   5   9   3         22.38         25.41         2.08 o                         
   6   9   3         84.57         82.10         3.34 o                         
   7   9   3        170.31        173.15         5.53 o                         
   8   9   3         24.81         26.37         2.85 o                         
   9   9   3         16.14         22.09         2.95 o                         
  10   9   3          2.17          5.30         2.67 o                         
  -9  10   3          0.08          1.49         2.28 o                         
  -8  10   3        380.50        380.17         9.21 o                         
  -7  10   3        530.27        530.28        10.53 o                         
  -6  10   3        320.73        302.93         6.97 o                         
  -5  10   3        587.79        575.48         9.68 o                         
  -4  10   3        231.28        229.85         4.72 o                         
  -3  10   3         37.69         31.00         1.31 o                         
  -2  10   3       2041.29       1927.15        24.32 o                         
  -1  10   3          1.22          3.17         0.52 o                         
   0  10   3       2010.42       1904.12        27.78 o                         
   1  10   3        192.77        168.91         3.03 o                         
   2  10   3        163.99        178.14         3.23 o                         
   3  10   3        238.96        254.53         5.37 o                         
   4  10   3          6.27          7.96         1.30 o                         
   5  10   3       1874.56       1811.68        28.19 o                         
   6  10   3         31.84         39.59         2.65 o                         
   7  10   3         15.52         19.45         2.07 o                         
   8  10   3        180.16        190.59         8.29 o                         
   9  10   3         75.83         80.54         4.72 o                         
  -9  11   3         15.17         25.76         3.74 o                         
  -8  11   3        264.64        262.76         7.69 o                         
  -7  11   3        142.18        141.53         4.85 o                         
  -6  11   3          1.52          1.60         1.56 o                         
  -5  11   3          0.20          1.93         1.30 o                         
  -4  11   3        121.53        127.61         3.45 o                         
  -3  11   3        359.59        333.98         5.18 o                         
  -2  11   3        214.58        172.46         2.77 o                         
  -1  11   3       1011.23       1042.25        17.31 o                         
   0  11   3          4.44          5.10         0.99 o                         
   1  11   3       1049.37        995.23        17.59 o                         
   2  11   3        220.11        190.06         3.88 o                         
   3  11   3         71.50         65.27         3.40 o                         
   4  11   3         16.05         13.13         1.33 o                         
   5  11   3         47.68         42.21         2.43 o                         
   6  11   3        411.80        397.70         8.64 o                         
   7  11   3        257.80        255.93         6.53 o                         
   8  11   3        244.41        241.67         8.27 o                         
   9  11   3         52.21         57.95         4.47 o                         
  -9  12   3         68.87         78.77         7.03 o                         
  -8  12   3          1.56          4.61         3.35 o                         
  -7  12   3          1.28          2.14         1.99 o                         
  -6  12   3        139.51        137.59         4.78 o                         
  -5  12   3        138.19        136.57         4.33 o                         
  -4  12   3         82.67         85.24         2.94 o                         
  -3  12   3        186.59        169.08         4.06 o                         
  -2  12   3         40.61         38.65         2.18 o                         
  -1  12   3         44.64         43.80         1.86 o                         
   0  12   3         10.14         11.61         1.37 o                         
   1  12   3        684.68        659.74        16.03 o                         
   2  12   3         32.64         35.44         2.54 o                         
   3  12   3         19.74         19.42         1.89 o                         
   4  12   3        247.62        227.95         6.46 o                         
   5  12   3        167.59        171.57         5.08 o                         
   6  12   3          0.64          0.53         1.98 o                         
   7  12   3          1.37          1.01         1.88 o                         
   8  12   3          1.90          6.32         3.08 o                         
  -8  13   3         91.85        102.49         9.24 o                         
  -7  13   3         34.52         31.37         3.58 o                         
  -6  13   3          1.92          4.39         2.31 o                         
  -5  13   3        147.46        152.37         5.11 o                         
  -4  13   3        226.35        248.14         6.40 o                         
  -3  13   3          3.58          4.70         1.36 o                         
  -2  13   3          9.06         12.65         1.84 o                         
  -1  13   3        209.19        194.36         4.68 o                         
   0  13   3        273.74        231.90         6.00 o                         
   1  13   3         38.28         35.61         2.50 o                         
   2  13   3        387.29        384.53        11.35 o                         
   3  13   3        386.37        391.98        13.18 o                         
   4  13   3          1.49          2.70         1.84 o                         
   5  13   3         38.48         45.44         3.78 o                         
   6  13   3         67.08         72.46         5.12 o                         
   7  13   3         35.59         27.76         3.96 o                         
   8  13   3         19.38         29.16         5.18 o                         
  -8  14   3         51.69         50.61         6.04 o                         
  -7  14   3        382.12        384.60        14.51 o                         
  -6  14   3          2.55          4.65         2.36 o                         
  -5  14   3         47.30         54.90         3.26 o                         
  -4  14   3        107.50        102.56         4.05 o                         
  -3  14   3        136.65        129.14         3.89 o                         
  -2  14   3        356.04        363.34         7.22 o                         
  -1  14   3        157.61        165.60         5.09 o                         
   0  14   3        325.89        322.45         7.45 o                         
   1  14   3         55.77         58.51         3.03 o                         
   2  14   3        130.44        128.61         4.94 o                         
   3  14   3        338.76        341.57         8.83 o                         
   4  14   3          2.89          1.30         1.95 o                         
   5  14   3        399.11        405.80        11.22 o                         
   6  14   3         56.70         52.28         4.23 o                         
   7  14   3          5.92          9.42         3.81 o                         
  -7  15   3         46.74         40.96         6.86 o                         
  -6  15   3         18.77         12.94         3.53 o                         
  -5  15   3         15.75         13.71         2.44 o                         
  -4  15   3          0.13          1.50         1.79 o                         
  -3  15   3        279.59        273.68         7.14 o                         
  -2  15   3        137.94        130.13         3.93 o                         
  -1  15   3        230.97        230.04         6.90 o                         
   0  15   3        575.30        578.90        11.44 o                         
   1  15   3        270.06        257.99         7.22 o                         
   2  15   3         12.95         20.57         2.55 o                         
   3  15   3         67.15         68.11         3.69 o                         
   4  15   3         37.77         32.90         2.75 o                         
   5  15   3        132.77        137.70         6.04 o                         
   6  15   3          2.34          4.54         3.01 o                         
   7  15   3        122.71        128.40         8.41 o                         
  -6  16   3        359.09        399.36        20.22 o                         
  -5  16   3          3.29          2.85         2.98 o                         
  -4  16   3         14.61         13.56         2.74 o                         
  -3  16   3        842.72        855.99        15.74 o                         
  -2  16   3        205.85        211.70         5.89 o                         
  -1  16   3          0.92          4.84         1.88 o                         
   0  16   3         81.58         78.44         3.71 o                         
   1  16   3        683.72        686.05        12.15 o                         
   2  16   3         27.26         25.88         3.17 o                         
   3  16   3         25.91         23.00         2.83 o                         
   4  16   3        591.94        625.60        13.20 o                         
   5  16   3         57.99         56.48         5.09 o                         
   6  16   3          2.66          5.77         3.43 o                         
  -5  17   3         71.84         71.58         6.49 o                         
  -4  17   3         19.64         16.23         4.23 o                         
  -3  17   3         81.59         88.68         4.21 o                         
  -2  17   3          0.43          3.10         2.00 o                         
  -1  17   3         98.51        102.36         4.83 o                         
   0  17   3         16.34         18.39         3.06 o                         
   1  17   3        164.10        171.18         5.88 o                         
   2  17   3         23.42         27.79         2.72 o                         
   3  17   3         11.85          9.16         2.42 o                         
   4  17   3         47.87         50.92         4.34 o                         
   5  17   3         16.33         13.45         3.42 o                         
  -4  18   3         37.30         46.37         4.95 o                         
  -3  18   3        472.48        484.87        16.75 o                         
  -2  18   3         56.08         59.11         4.87 o                         
  -1  18   3        131.46        132.42         6.34 o                         
   0  18   3         32.52         37.26         4.41 o                         
   1  18   3          0.40         -0.34         2.81 o                         
   2  18   3          8.85         11.74         3.30 o                         
   3  18   3         56.86         56.75         5.34 o                         
   4  18   3        270.65        309.10        13.08 o                         
  -3  19   3        107.85        116.30         7.68 o                         
  -2  19   3        205.02        214.58         8.53 o                         
  -1  19   3          1.72         -1.62         2.94 o                         
   0  19   3        846.88        859.96        24.90 o                         
   1  19   3         75.78         81.46         5.77 o                         
   2  19   3        151.14        159.37         9.91 o                         
   3  19   3         71.36         78.28         6.75 o                         
 -11   0   4        126.99        127.33         9.92 o                         
 -10   0   4        180.36        193.98        10.11 o                         
  -9   0   4         61.46         67.43         6.02 o                         
  -8   0   4       1808.06       1789.72        39.05 o                         
  -7   0   4       1002.32       1008.52        25.16 o                         
  -6   0   4       2716.36       2991.18        58.95 o                         
  -5   0   4          0.78          0.57         1.06 o                         
  -4   0   4      14865.30      16819.49       287.34 o                         
  -3   0   4          5.09          2.57         0.83 o                         
  -2   0   4       1494.54       1702.69        24.34 o                         
  -1   0   4        750.95        845.63        12.97 o                         
   0   0   4      23044.00      24662.90       372.21 o                         
   1   0   4        444.47        458.75         8.87 o                         
   2   0   4       1820.18       1798.53        27.99 o                         
   3   0   4       1560.74       1547.15        23.43 o                         
   4   0   4          0.43          2.19         0.59 o                         
   5   0   4        631.97        668.74        12.67 o                         
   6   0   4        422.52        426.39        11.12 o                         
   7   0   4       1811.07       1834.76        39.84 o                         
   8   0   4          3.86          5.09         2.39 o                         
   9   0   4         62.34         59.26         4.59 o                         
  10   0   4        730.20        713.16        29.84 o                         
  11   0   4        288.48        271.70        18.02 o                         
 -11   1   4         37.43         39.59         4.89 o                         
 -10   1   4         62.42         66.50         4.89 o                         
  -9   1   4          2.71          2.14         2.20 o                         
  -8   1   4        257.43        241.58         8.18 o                         
  -7   1   4        110.69        119.83         3.99 o                         
  -6   1   4        187.28        182.90         4.28 o                         
  -5   1   4        129.32        144.68         3.33 o                         
  -4   1   4       3786.97       4134.29        65.45 o                         
  -3   1   4         29.45         25.28         1.13 o                         
  -2   1   4         41.15         51.96         1.12 o                         
  -1   1   4        629.01        643.33         7.01 o                         
   0   1   4       1406.20       1535.33        21.41 o                         
   1   1   4         83.95         75.65         1.59 o                         
   2   1   4       1770.57       1990.27        20.61 o                         
   3   1   4        467.34        479.60         6.26 o                         
   4   1   4       2170.49       2299.17        30.60 o                         
   5   1   4          6.26          4.19         0.91 o                         
   6   1   4        783.99        749.38        11.98 o                         
   7   1   4        184.13        176.84         5.66 o                         
   8   1   4        138.03        131.68         6.45 o                         
   9   1   4          7.97          7.17         2.31 o                         
  10   1   4         22.50         17.17         3.57 o                         
  11   1   4          9.42         12.61         3.49 o                         
 -11   2   4         25.67         23.22         4.03 o                         
 -10   2   4         27.71         29.37         3.26 o                         
  -9   2   4         15.64         15.31         2.54 o                         
  -8   2   4         34.33         29.72         3.35 o                         
  -7   2   4        235.95        230.02         5.33 o                         
  -6   2   4        476.09        488.03         8.81 o                         
  -5   2   4          5.48          7.86         0.98 o                         
  -4   2   4        311.79        334.04         7.21 o                         
  -3   2   4        797.98        903.55        13.60 o                         
  -2   2   4        388.22        367.34         4.24 o                         
  -1   2   4         25.42         33.72         0.69 o                         
   0   2   4       1009.36       1115.47        17.69 o                         
   1   2   4       2007.04       2143.60        23.64 o                         
   2   2   4       1647.10       1840.26        18.29 o                         
   3   2   4       2132.04       2240.24        23.77 o                         
   4   2   4        108.62         94.72         2.16 o                         
   5   2   4          0.12          1.43         0.70 o                         
   6   2   4          7.45          6.98         0.99 o                         
   7   2   4        149.20        142.69         4.84 o                         
   8   2   4        154.62        151.41         4.95 o                         
   9   2   4         32.53         32.40         3.01 o                         
  10   2   4         51.47         47.22         4.29 o                         
  11   2   4          4.49          5.79         3.27 o                         
 -11   3   4        129.44        120.45         7.06 o                         
 -10   3   4         63.56         69.70         5.51 o                         
  -9   3   4         59.00         62.03         5.11 o                         
  -8   3   4        327.14        314.10         9.01 o                         
  -7   3   4          2.48          2.35         1.13 o                         
  -6   3   4        314.19        314.09         6.36 o                         
  -5   3   4        170.05        180.79         4.58 o                         
  -4   3   4       1479.74       1575.45        30.71 o                         
  -3   3   4        967.63       1032.49        12.50 o                         
  -2   3   4        610.97        611.50         7.33 o                         
  -1   3   4       4596.14       5047.69        62.54 o                         
   0   3   4        121.26        110.71         1.76 o                         
   1   3   4       1742.34       1998.93        21.74 o                         
   2   3   4       1532.36       1694.01        19.90 o                         
   3   3   4        324.79        287.08         3.66 o                         
   4   3   4        667.50        709.06         8.71 o                         
   5   3   4         54.24         49.27         1.62 o                         
   6   3   4       1186.29       1174.15        14.12 o                         
   7   3   4        258.71        249.87         5.47 o                         
   8   3   4         61.51         64.40         3.37 o                         
   9   3   4         20.92         21.82         2.64 o                         
  10   3   4         13.41         16.42         3.65 o                         
 -10   4   4         57.86         55.03         4.70 o                         
  -9   4   4        113.14        118.49         7.97 o                         
  -8   4   4        387.74        382.30        10.73 o                         
  -7   4   4        354.20        341.15         8.14 o                         
  -6   4   4         27.25         26.64         2.30 o                         
  -5   4   4        199.89        201.08         5.77 o                         
  -4   4   4       1140.50       1197.82        17.29 o                         
  -3   4   4          7.37          9.50         0.65 o                         
  -2   4   4         49.80         53.26         1.34 o                         
  -1   4   4        204.79        198.40         2.95 o                         
   0   4   4       3565.18       3631.69        51.32 o                         
   1   4   4       1321.90       1549.76        21.64 o                         
   2   4   4       2493.04       2628.95        35.05 o                         
   3   4   4        428.90        382.23         5.14 o                         
   4   4   4          8.66          8.35         0.68 o                         
   5   4   4        159.10        163.93         3.55 o                         
   6   4   4        105.42        101.87         2.64 o                         
   7   4   4         74.15         65.69         2.77 o                         
   8   4   4        130.43        141.51         5.33 o                         
   9   4   4        306.00        292.05         8.69 o                         
  10   4   4        181.13        189.45        11.48 o                         
 -10   5   4         49.34         54.61         4.73 o                         
  -9   5   4        456.94        450.20        12.66 o                         
  -8   5   4          0.01         -0.25         2.28 o                         
  -7   5   4         35.07         37.12         2.20 o                         
  -6   5   4          3.88          2.95         1.11 o                         
  -5   5   4        181.22        151.65         6.58 o                         
  -4   5   4        561.10        598.96        10.12 o                         
  -3   5   4        729.27        790.55        10.38 o                         
  -2   5   4       2831.09       2754.75        33.32 o                         
  -1   5   4        352.76        382.76         4.64 o                         
   0   5   4        582.55        590.30         8.18 o                         
   1   5   4        640.22        719.77         9.45 o                         
   2   5   4        178.16        180.25         2.42 o                         
   3   5   4          3.38          3.46         0.63 o                         
   4   5   4        499.78        471.19         6.56 o                         
   5   5   4       1328.56       1289.64        18.09 o                         
   6   5   4        265.83        242.12         5.87 o                         
   7   5   4        143.44        143.80         4.55 o                         
   8   5   4        175.53        172.05         6.05 o                         
   9   5   4         41.95         49.14         3.76 o                         
  10   5   4        125.25        129.50         7.46 o                         
 -10   6   4         21.46         27.50         3.97 o                         
  -9   6   4          0.18          4.21         3.11 o                         
  -8   6   4        184.46        190.50         6.45 o                         
  -7   6   4        171.66        170.50         6.46 o                         
  -6   6   4        610.80        637.80        12.09 o                         
  -5   6   4         32.38         32.87         1.94 o                         
  -4   6   4        181.98        181.90         3.85 o                         
  -3   6   4        355.10        363.86         6.18 o                         
  -2   6   4        439.42        425.98         5.95 o                         
  -1   6   4         17.98         18.03         0.65 o                         
   0   6   4        294.42        300.35         5.37 o                         
   1   6   4        997.88       1016.65        13.29 o                         
   2   6   4       1665.21       1688.58        21.85 o                         
   3   6   4        718.54        685.25         9.27 o                         
   4   6   4        328.87        314.14         6.41 o                         
   5   6   4        148.67        143.27         4.05 o                         
   6   6   4         60.84         56.16         2.80 o                         
   7   6   4        187.52        185.41         5.63 o                         
   8   6   4        410.23        407.75        10.80 o                         
   9   6   4          0.02          4.01         2.37 o                         
  10   6   4          6.15          4.07         2.98 o                         
 -10   7   4          0.06          2.67         3.50 o                         
  -9   7   4          7.53          5.77         2.42 o                         
  -8   7   4         85.96         90.95         4.17 o                         
  -7   7   4        116.84        115.78         5.44 o                         
  -6   7   4         21.38         22.65         2.00 o                         
  -5   7   4        114.26        119.04         3.70 o                         
  -4   7   4         78.11         79.93         2.71 o                         
  -3   7   4       1316.46       1409.97        18.03 o                         
  -2   7   4         69.52         69.00         1.50 o                         
  -1   7   4        853.05        759.72        11.73 o                         
   0   7   4         11.64         10.40         0.55 o                         
   1   7   4         93.98         64.54         1.68 o                         
   2   7   4         54.24         48.72         1.36 o                         
   3   7   4          5.92          9.98         0.94 o                         
   4   7   4         41.01         47.32         2.12 o                         
   5   7   4        120.10        117.23         4.49 o                         
   6   7   4        172.28        173.31         6.02 o                         
   7   7   4        131.65        137.90         4.81 o                         
   8   7   4        158.95        156.87         6.10 o                         
   9   7   4         31.43         32.51         3.30 o                         
  10   7   4         45.46         47.23         4.30 o                         
 -10   8   4          2.70          3.55         2.67 o                         
  -9   8   4        154.19        158.75         7.30 o                         
  -8   8   4        102.35         99.89         6.49 o                         
  -7   8   4         83.37         72.06         3.58 o                         
  -6   8   4        663.25        667.90        12.83 o                         
  -5   8   4        494.41        480.89         8.95 o                         
  -4   8   4        155.28        150.31         3.54 o                         
  -3   8   4        108.78        101.00         2.30 o                         
  -2   8   4         23.52         23.01         0.93 o                         
  -1   8   4        519.05        515.48         6.18 o                         
   0   8   4        251.68        240.80         3.39 o                         
   1   8   4       1599.86       1658.47        22.02 o                         
   2   8   4         26.84         24.36         0.96 o                         
   3   8   4       1096.03       1013.95        15.70 o                         
   4   8   4        756.79        737.11        15.41 o                         
   5   8   4        179.97        163.25         4.34 o                         
   6   8   4         14.48         15.64         2.08 o                         
   7   8   4        213.83        205.48         6.37 o                         
   8   8   4        463.21        462.88        13.25 o                         
   9   8   4        266.58        269.13        14.31 o                         
  10   8   4          4.65          8.34         2.79 o                         
  -9   9   4        485.81        494.81        22.76 o                         
  -8   9   4         28.58         27.27         2.51 o                         
  -7   9   4         45.35         42.86         2.74 o                         
  -6   9   4         20.97         20.53         2.35 o                         
  -5   9   4        490.04        491.71         8.83 o                         
  -4   9   4          0.20          0.18         1.01 o                         
  -3   9   4        991.95       1007.43        12.96 o                         
  -2   9   4       2340.45       2275.27        24.80 o                         
  -1   9   4         99.54         96.58         2.27 o                         
   0   9   4        578.90        527.91         7.10 o                         
   1   9   4       1615.36       1683.41        21.69 o                         
   2   9   4       2026.07       1940.34        24.32 o                         
   3   9   4        201.44        200.46         4.33 o                         
   4   9   4          7.17          4.44         1.18 o                         
   5   9   4        805.63        810.48        12.37 o                         
   6   9   4         42.42         36.51         3.47 o                         
   7   9   4        418.93        399.42         9.26 o                         
   8   9   4        219.17        218.12        10.64 o                         
   9   9   4          1.41          0.19         2.44 o                         
  -9  10   4          0.50          1.73         2.21 o                         
  -8  10   4          1.34          1.92         1.82 o                         
  -7  10   4         27.06         27.90         2.37 o                         
  -6  10   4        979.36        994.66        17.13 o                         
  -5  10   4        190.60        186.88         5.05 o                         
  -4  10   4        275.68        264.29         5.24 o                         
  -3  10   4         49.15         45.29         1.48 o                         
  -2  10   4         88.46         87.55         2.10 o                         
  -1  10   4         12.15         11.43         0.68 o                         
   0  10   4        334.29        290.43         4.55 o                         
   1  10   4        612.03        626.13         8.48 o                         
   2  10   4       1383.22       1308.89        17.46 o                         
   3  10   4          0.07          2.16         0.77 o                         
   4  10   4          3.24          4.80         1.19 o                         
   5  10   4         22.35         25.52         1.94 o                         
   6  10   4          0.67         -0.16         1.48 o                         
   7  10   4          4.86          5.73         1.84 o                         
   8  10   4         55.92         61.07         3.76 o                         
   9  10   4        150.97        149.69         6.79 o                         
  -9  11   4         18.97         22.58         3.28 o                         
  -8  11   4         11.03         11.02         2.31 o                         
  -7  11   4        120.87        120.54         4.35 o                         
  -6  11   4         59.61         57.40         2.89 o                         
  -5  11   4        899.26        874.24        13.11 o                         
  -4  11   4         21.15         21.72         1.89 o                         
  -3  11   4          8.97          7.28         1.11 o                         
  -2  11   4          4.19          1.92         0.63 o                         
  -1  11   4        161.72        146.36         2.95 o                         
   0  11   4        308.30        265.77         5.97 o                         
   1  11   4        396.96        339.93         5.25 o                         
   2  11   4        483.17        489.91         7.86 o                         
   3  11   4         31.50         37.23         1.66 o                         
   4  11   4          0.03          1.06         1.08 o                         
   5  11   4        405.16        418.55         8.95 o                         
   6  11   4        137.66        130.38         4.35 o                         
   7  11   4         29.31         32.49         2.44 o                         
   8  11   4         58.41         61.18         4.25 o                         
   9  11   4         29.73         34.01         6.22 o                         
  -8  12   4         47.76         44.35         4.30 o                         
  -7  12   4          0.09          0.07         2.00 o                         
  -6  12   4        630.22        615.09        15.40 o                         
  -5  12   4        131.14        127.77         4.56 o                         
  -4  12   4        303.72        290.33         6.43 o                         
  -3  12   4        533.48        490.39         8.45 o                         
  -2  12   4          0.05          0.47         0.72 o                         
  -1  12   4        638.09        600.05         9.03 o                         
   0  12   4          7.90         11.84         1.53 o                         
   1  12   4       1517.65       1507.95        24.56 o                         
   2  12   4         84.52         81.97         2.99 o                         
   3  12   4          2.52          3.47         1.12 o                         
   4  12   4        603.14        593.87        10.23 o                         
   5  12   4          0.00          2.24         1.49 o                         
   6  12   4        103.48        107.18         5.31 o                         
   7  12   4        140.94        142.10         5.81 o                         
   8  12   4        176.34        168.48         8.67 o                         
  -8  13   4          2.45          3.68         3.38 o                         
  -7  13   4         11.25         14.51         4.65 o                         
  -6  13   4          3.82          3.83         2.13 o                         
  -5  13   4        106.84        110.29         4.43 o                         
  -4  13   4         44.99         48.58         2.95 o                         
  -3  13   4        616.51        572.66        10.55 o                         
  -2  13   4        417.60        387.62         7.37 o                         
  -1  13   4        394.58        397.76         6.92 o                         
   0  13   4         28.54         35.37         2.21 o                         
   1  13   4         95.96         94.17         4.41 o                         
   2  13   4         15.73         16.96         2.32 o                         
   3  13   4        230.02        237.09         7.13 o                         
   4  13   4        194.75        206.54         5.78 o                         
   5  13   4        205.64        202.84         7.19 o                         
   6  13   4         24.69         23.35         3.36 o                         
   7  13   4        181.99        185.41         8.95 o                         
   8  13   4         69.09         68.85         7.84 o                         
  -7  14   4        464.63        444.72        18.47 o                         
  -6  14   4         10.42         10.01         2.30 o                         
  -5  14   4        118.48        114.61         4.80 o                         
  -4  14   4        109.34        106.76         4.17 o                         
  -3  14   4        367.52        347.36         7.07 o                         
  -2  14   4          2.67          2.48         1.49 o                         
  -1  14   4          4.40          4.63         1.45 o                         
   0  14   4        153.17        138.51         4.53 o                         
   1  14   4          5.31          6.34         1.89 o                         
   2  14   4        120.13        113.28         5.01 o                         
   3  14   4        807.17        811.22        20.19 o                         
   4  14   4         31.77         32.41         2.86 o                         
   5  14   4        207.43        202.07         9.92 o                         
   6  14   4          0.01         -0.32         2.71 o                         
   7  14   4        378.05        387.70        16.69 o                         
  -7  15   4          7.85         10.20         4.28 o                         
  -6  15   4         12.63         11.40         3.77 o                         
  -5  15   4        135.20        135.07         5.27 o                         
  -4  15   4          0.41          0.59         1.77 o                         
  -3  15   4         67.76         64.77         2.84 o                         
  -2  15   4         85.01         81.47         3.29 o                         
  -1  15   4        172.14        157.61         4.51 o                         
   0  15   4          3.59          5.92         1.73 o                         
   1  15   4          1.22          0.76         2.06 o                         
   2  15   4         10.65         10.33         2.38 o                         
   3  15   4        450.30        429.04        12.13 o                         
   4  15   4        128.75        126.49         4.66 o                         
   5  15   4        452.96        448.22        10.80 o                         
   6  15   4         80.39         79.08         5.55 o                         
   7  15   4         50.92         53.01         4.93 o                         
  -6  16   4         86.87         92.14         7.16 o                         
  -5  16   4         33.99         39.61         4.99 o                         
  -4  16   4          3.49          5.79         2.44 o                         
  -3  16   4         21.19         21.03         2.27 o                         
  -2  16   4          3.53          4.07         1.81 o                         
  -1  16   4         34.48         31.85         2.59 o                         
   0  16   4        117.73        114.50         4.50 o                         
   1  16   4        589.80        589.59        12.67 o                         
   2  16   4        279.95        300.98         8.17 o                         
   3  16   4          8.01          6.07         2.12 o                         
   4  16   4         38.42         41.79         3.02 o                         
   5  16   4         21.75         18.96         2.91 o                         
   6  16   4         84.91         77.64         6.19 o                         
  -5  17   4        146.93        141.15         8.70 o                         
  -4  17   4        136.50        123.50         8.39 o                         
  -3  17   4         29.10         24.60         3.43 o                         
  -2  17   4         58.38         53.66         3.51 o                         
  -1  17   4        700.10        707.27        13.73 o                         
   0  17   4          0.64          3.61         1.87 o                         
   1  17   4         26.31         30.91         4.13 o                         
   2  17   4        110.43        113.02         5.03 o                         
   3  17   4        110.74        131.19         6.20 o                         
   4  17   4        145.28        155.67         8.91 o                         
   5  17   4         52.34         51.43         4.34 o                         
  -4  18   4        186.15        198.88        10.12 o                         
  -3  18   4          0.35         -3.34         3.59 o                         
  -2  18   4         26.94         40.17         4.13 o                         
  -1  18   4        155.40        155.75         7.39 o                         
   0  18   4         94.19         96.33         7.07 o                         
   1  18   4          1.02          7.51         2.93 o                         
   2  18   4         63.02         61.19         5.73 o                         
   3  18   4        286.26        328.74        15.32 o                         
   4  18   4          7.95          7.63         3.65 o                         
  -3  19   4         54.33         54.48         5.21 o                         
  -2  19   4          2.79          1.27         3.13 o                         
  -1  19   4         13.73         14.64         4.12 o                         
   0  19   4         10.80          8.72         5.92 o                         
   1  19   4          1.87          1.28         3.04 o                         
   2  19   4         25.09         26.37         4.39 o                         
   3  19   4         10.06         19.03         4.11 o                         
 -11   1   5         44.71         40.84         5.44 o                         
 -10   1   5        172.63        160.39         7.34 o                         
  -9   1   5         60.33         57.71         3.94 o                         
  -8   1   5        181.18        185.35         6.56 o                         
  -7   1   5        125.38        120.88         5.07 o                         
  -6   1   5        550.73        600.35        10.00 o                         
  -5   1   5        762.50        796.68        11.74 o                         
  -4   1   5        193.03        165.12         4.26 o                         
  -3   1   5         15.30         16.95         0.84 o                         
  -2   1   5       2000.26       2087.65        21.24 o                         
  -1   1   5        290.61        269.83         3.24 o                         
   0   1   5         48.00         40.70         1.16 o                         
   1   1   5       1297.06       1348.89        17.76 o                         
   2   1   5       2257.24       2483.16        26.45 o                         
   3   1   5        835.58        815.77        10.53 o                         
   4   1   5        250.35        251.14         5.04 o                         
   5   1   5        510.20        490.44         8.82 o                         
   6   1   5          3.50          4.30         0.97 o                         
   7   1   5        137.79        136.18         4.47 o                         
   8   1   5        463.67        439.40         9.97 o                         
   9   1   5        597.39        593.32        15.95 o                         
  10   1   5         11.49          8.33         3.22 o                         
 -11   2   5        108.09        119.88         7.58 o                         
 -10   2   5         36.86         38.16         4.11 o                         
  -9   2   5         30.21         31.45         4.04 o                         
  -8   2   5       1297.52       1300.74        20.12 o                         
  -7   2   5         23.11         19.23         1.82 o                         
  -6   2   5         56.07         54.69         2.22 o                         
  -5   2   5        225.43        215.77         4.12 o                         
  -4   2   5        642.07        662.65        12.88 o                         
  -3   2   5         19.91         20.71         1.28 o                         
  -2   2   5        282.68        285.72         3.85 o                         
  -1   2   5       1703.36       1747.89        17.29 o                         
   0   2   5       4399.64       4683.46        53.24 o                         
   1   2   5       1782.15       2014.77        24.86 o                         
   2   2   5        939.46        841.99        11.27 o                         
   3   2   5       1030.06       1104.93        13.53 o                         
   4   2   5       1256.43       1307.05        17.33 o                         
   5   2   5          2.99          2.38         0.76 o                         
   6   2   5       1462.46       1436.82        16.83 o                         
   7   2   5         17.34         20.50         1.87 o                         
   8   2   5        563.36        549.00        11.32 o                         
   9   2   5        770.43        756.45        16.13 o                         
  10   2   5          7.51          8.70         2.55 o                         
 -10   3   5          2.61          2.25         2.69 o                         
  -9   3   5          0.19          0.86         2.33 o                         
  -8   3   5          1.39          1.15         1.63 o                         
  -7   3   5          5.34          5.16         1.21 o                         
  -6   3   5        690.77        704.03        11.20 o                         
  -5   3   5        169.56        164.87         3.51 o                         
  -4   3   5        555.64        558.92         9.19 o                         
  -3   3   5        269.04        265.38         3.82 o                         
  -2   3   5       2119.94       2274.27        28.00 o                         
  -1   3   5         43.80         48.87         1.09 o                         
   0   3   5        535.62        629.39         7.69 o                         
   1   3   5         34.37         51.28         1.08 o                         
   2   3   5        195.69        151.73         2.75 o                         
   3   3   5       1164.31       1251.36        15.96 o                         
   4   3   5       1977.57       2021.23        21.31 o                         
   5   3   5          0.43          0.98         0.67 o                         
   6   3   5        152.68        148.17         3.65 o                         
   7   3   5         52.18         41.45         2.38 o                         
   8   3   5        276.95        266.27         7.66 o                         
   9   3   5         11.52         11.31         2.19 o                         
  10   3   5        168.09        169.61         7.87 o                         
 -10   4   5         66.86         64.52         5.39 o                         
  -9   4   5         44.12         48.62         3.65 o                         
  -8   4   5         14.17         15.50         2.32 o                         
  -7   4   5        174.02        163.54         4.96 o                         
  -6   4   5          0.60          2.93         1.19 o                         
  -5   4   5        172.06        174.91         3.99 o                         
  -4   4   5        725.64        751.10         9.97 o                         
  -3   4   5        322.05        311.70         5.78 o                         
  -2   4   5       1954.79       2052.08        28.08 o                         
  -1   4   5       1509.15       1484.44        21.89 o                         
   0   4   5        526.60        476.96         8.46 o                         
   1   4   5       1505.21       1654.30        23.16 o                         
   2   4   5        149.68        175.78         2.85 o                         
   3   4   5       2369.68       2395.42        30.74 o                         
   4   4   5         22.76         23.04         0.93 o                         
   5   4   5        402.38        386.44         6.75 o                         
   6   4   5          0.32          0.57         1.00 o                         
   7   4   5        454.72        441.00         9.67 o                         
   8   4   5         17.73         16.85         2.44 o                         
   9   4   5        320.59        320.90        12.64 o                         
  10   4   5        263.86        281.11        13.45 o                         
 -10   5   5          0.49         -2.02         2.90 o                         
  -9   5   5        188.62        175.97         7.02 o                         
  -8   5   5         28.37         28.30         3.19 o                         
  -7   5   5        388.23        391.71         8.72 o                         
  -6   5   5        178.71        177.83         5.04 o                         
  -5   5   5        897.26        907.64        14.17 o                         
  -4   5   5        580.43        588.48         8.72 o                         
  -3   5   5          8.49         12.15         0.84 o                         
  -2   5   5         32.01         29.93         1.09 o                         
  -1   5   5        874.24        974.43        12.22 o                         
   0   5   5         21.99         22.84         1.01 o                         
   1   5   5       2959.14       3333.37        39.66 o                         
   2   5   5        228.75        212.75         3.21 o                         
   3   5   5        847.50        870.69        10.93 o                         
   4   5   5         62.30         65.37         1.59 o                         
   5   5   5       2471.59       2397.83        30.34 o                         
   6   5   5         85.11         78.30         2.77 o                         
   7   5   5        296.55        294.09         8.20 o                         
   8   5   5         97.48         91.55         5.03 o                         
   9   5   5          0.53         -0.83         2.32 o                         
  10   5   5          2.48          3.43         3.11 o                         
 -10   6   5        166.56        166.16         7.40 o                         
  -9   6   5          2.01          2.89         2.06 o                         
  -8   6   5         27.00         32.77         3.06 o                         
  -7   6   5       1020.78       1040.67        17.78 o                         
  -6   6   5         74.41         73.53         3.14 o                         
  -5   6   5        277.53        292.53         5.90 o                         
  -4   6   5         28.51         26.37         1.42 o                         
  -3   6   5          0.12          1.82         0.71 o                         
  -2   6   5        256.43        236.64         4.27 o                         
  -1   6   5       1212.11       1344.25        18.12 o                         
   0   6   5       3330.53       3360.55        43.97 o                         
   1   6   5       1865.73       1842.75        21.49 o                         
   2   6   5          4.83          2.81         0.55 o                         
   3   6   5          0.31          1.20         0.49 o                         
   4   6   5        120.21        100.93         2.23 o                         
   5   6   5          0.24          0.71         0.91 o                         
   6   6   5        154.54        143.75         4.28 o                         
   7   6   5        202.00        191.86         6.40 o                         
   8   6   5       1077.48       1097.33        22.38 o                         
   9   6   5        376.10        362.59        10.54 o                         
  10   6   5          2.50          5.60         3.03 o                         
 -10   7   5        155.58        166.54         8.14 o                         
  -9   7   5         64.49         66.61         3.80 o                         
  -8   7   5          0.03          0.31         2.04 o                         
  -7   7   5          3.87          3.04         1.78 o                         
  -6   7   5       1215.76       1204.12        20.48 o                         
  -5   7   5          0.40          1.44         1.27 o                         
  -4   7   5        564.58        553.94         9.86 o                         
  -3   7   5       2122.90       2133.71        27.34 o                         
  -2   7   5        253.35        254.26         5.00 o                         
  -1   7   5        446.16        416.75         5.59 o                         
   0   7   5        263.48        254.87         3.78 o                         
   1   7   5       2947.37       2873.81        33.68 o                         
   2   7   5         69.19         70.78         1.64 o                         
   3   7   5          0.55          1.64         0.69 o                         
   4   7   5       3082.74       3067.47        35.04 o                         
   5   7   5        160.85        154.79         4.34 o                         
   6   7   5        330.67        330.88         7.49 o                         
   7   7   5         93.33         99.42         6.73 o                         
   8   7   5        160.11        165.79         6.32 o                         
   9   7   5         30.00         29.62         3.94 o                         
  10   7   5          1.65          2.46         2.73 o                         
 -10   8   5         45.03         54.03         5.76 o                         
  -9   8   5         65.07         70.60         4.53 o                         
  -8   8   5          0.31          2.48         2.20 o                         
  -7   8   5         56.46         60.54         3.93 o                         
  -6   8   5         34.57         37.35         2.61 o                         
  -5   8   5         13.43         13.37         1.56 o                         
  -4   8   5        144.45        144.53         3.79 o                         
  -3   8   5        114.09        115.89         2.61 o                         
  -2   8   5       1061.57       1064.45        15.04 o                         
  -1   8   5          7.00          7.90         0.59 o                         
   0   8   5         59.11         63.03         1.43 o                         
   1   8   5        355.86        344.92         5.29 o                         
   2   8   5        628.44        595.81        10.77 o                         
   3   8   5       1578.44       1550.35        21.03 o                         
   4   8   5        240.52        230.46         5.82 o                         
   5   8   5        414.76        394.98         8.12 o                         
   6   8   5          1.21          2.77         1.55 o                         
   7   8   5        104.36        115.76         5.23 o                         
   8   8   5          7.47          7.72         2.30 o                         
   9   8   5          2.20          3.16         2.49 o                         
  10   8   5        277.44        267.90         9.35 o                         
  -9   9   5          1.82         -0.36         2.21 o                         
  -8   9   5         70.63         69.84         3.85 o                         
  -7   9   5          8.43          7.06         1.95 o                         
  -6   9   5        124.82        119.78         4.00 o                         
  -5   9   5        105.50        100.93         3.18 o                         
  -4   9   5        123.05        131.23         3.51 o                         
  -3   9   5        191.15        187.90         3.81 o                         
  -2   9   5       1379.77       1316.42        19.10 o                         
  -1   9   5         54.39         43.18         1.10 o                         
   0   9   5       1213.31       1126.88        11.80 o                         
   1   9   5        247.54        246.14         4.18 o                         
   2   9   5         46.49         41.29         1.95 o                         
   3   9   5          0.10          1.72         0.85 o                         
   4   9   5        195.45        183.73         4.88 o                         
   5   9   5        265.96        259.91         6.62 o                         
   6   9   5         28.49         22.68         2.07 o                         
   7   9   5         18.29         22.02         2.66 o                         
   8   9   5         39.44         46.60         3.62 o                         
   9   9   5          0.63          1.42         2.54 o                         
  -9  10   5        303.36        319.06        14.72 o                         
  -8  10   5         67.94         64.87         3.44 o                         
  -7  10   5        226.22        227.45         6.24 o                         
  -6  10   5          0.11         -0.50         1.61 o                         
  -5  10   5         38.32         41.31         2.31 o                         
  -4  10   5       1130.73       1123.56        17.23 o                         
  -3  10   5        169.22        159.69         3.65 o                         
  -2  10   5       1334.35       1214.81        15.54 o                         
  -1  10   5        681.92        617.14         8.18 o                         
   0  10   5        500.46        503.07         7.83 o                         
   1  10   5        107.73        132.08         2.67 o                         
   2  10   5          0.21          0.72         0.89 o                         
   3  10   5       1568.33       1526.24        21.93 o                         
   4  10   5        347.41        353.26         7.67 o                         
   5  10   5        165.95        167.74         4.43 o                         
   6  10   5        120.23        117.78         4.07 o                         
   7  10   5        427.28        423.72        10.88 o                         
   8  10   5         63.38         65.56         3.94 o                         
   9  10   5         51.14         49.28         4.06 o                         
  -9  11   5          2.56          3.07         3.02 o                         
  -8  11   5         20.43         21.21         2.84 o                         
  -7  11   5         59.57         66.34         3.19 o                         
  -6  11   5        185.95        188.19         5.30 o                         
  -5  11   5        373.96        355.01         7.38 o                         
  -4  11   5        257.60        245.80         5.60 o                         
  -3  11   5        544.18        533.01         8.68 o                         
  -2  11   5          8.16          6.02         0.83 o                         
  -1  11   5        305.79        272.70         4.92 o                         
   0  11   5          9.83          9.63         0.78 o                         
   1  11   5        495.00        496.89         8.21 o                         
   2  11   5          3.60          5.38         1.14 o                         
   3  11   5        375.35        344.07         6.88 o                         
   4  11   5        429.50        413.05         7.59 o                         
   5  11   5        442.75        443.08         8.86 o                         
   6  11   5        426.88        416.21         8.89 o                         
   7  11   5          9.99         11.06         2.10 o                         
   8  11   5        150.70        161.33         6.47 o                         
   9  11   5         68.30         72.44         5.66 o                         
  -8  12   5         41.83         42.58         4.47 o                         
  -7  12   5         28.15         26.60         2.65 o                         
  -6  12   5         57.33         62.63         4.59 o                         
  -5  12   5         18.23         18.14         1.94 o                         
  -4  12   5        106.30         95.84         3.42 o                         
  -3  12   5          0.36         -0.83         1.17 o                         
  -2  12   5         18.32         15.61         1.29 o                         
  -1  12   5        925.55        876.21        13.35 o                         
   0  12   5          9.75         10.99         1.86 o                         
   1  12   5         35.33         35.05         1.83 o                         
   2  12   5        209.86        192.90         4.80 o                         
   3  12   5         68.20         63.88         3.28 o                         
   4  12   5          5.03          5.94         1.26 o                         
   5  12   5         32.88         30.74         2.08 o                         
   6  12   5         36.19         33.93         2.56 o                         
   7  12   5          1.22          1.79         2.40 o                         
   8  12   5         55.95         57.86         5.34 o                         
  -8  13   5          8.77         11.80         3.20 o                         
  -7  13   5         66.32         67.18         5.66 o                         
  -6  13   5        113.90        116.52         5.18 o                         
  -5  13   5          8.43          7.88         2.15 o                         
  -4  13   5         16.34         11.39         1.86 o                         
  -3  13   5        100.61         93.53         3.44 o                         
  -2  13   5        373.02        346.54         6.91 o                         
  -1  13   5         91.48         85.13         2.80 o                         
   0  13   5        228.33        218.30         5.17 o                         
   1  13   5        469.29        496.69        10.17 o                         
   2  13   5         26.02         21.78         2.20 o                         
   3  13   5          8.12         10.18         2.19 o                         
   4  13   5         90.98         90.33         4.08 o                         
   5  13   5         75.44         70.64         4.26 o                         
   6  13   5         57.91         56.14         3.88 o                         
   7  13   5         10.75          8.96         3.17 o                         
   8  13   5         79.85         73.48         5.85 o                         
  -7  14   5         15.68         25.57         4.23 o                         
  -6  14   5          3.82          7.69         2.20 o                         
  -5  14   5         18.41         23.51         2.53 o                         
  -4  14   5        159.25        166.98         5.28 o                         
  -3  14   5        363.14        368.63         8.38 o                         
  -2  14   5        331.63        337.70         7.21 o                         
  -1  14   5          0.17          0.11         1.34 o                         
   0  14   5        265.69        257.53         6.06 o                         
   1  14   5        180.31        177.05         5.87 o                         
   2  14   5          4.53          5.28         1.87 o                         
   3  14   5        309.93        300.73        10.36 o                         
   4  14   5          9.36          8.22         2.10 o                         
   5  14   5         40.19         40.72         3.60 o                         
   6  14   5         47.68         52.04         3.79 o                         
   7  14   5        260.60        256.75        12.07 o                         
  -7  15   5         60.83         73.52         5.35 o                         
  -6  15   5         17.74         15.79         3.21 o                         
  -5  15   5        328.40        330.45         9.51 o                         
  -4  15   5         61.99         63.76         3.71 o                         
  -3  15   5        108.45        112.55         3.85 o                         
  -2  15   5        365.51        364.84         9.45 o                         
  -1  15   5         27.62         27.22         2.18 o                         
   0  15   5         49.74         55.94         2.88 o                         
   1  15   5          3.46          6.53         2.08 o                         
   2  15   5        244.34        249.32         7.22 o                         
   3  15   5        409.03        414.64        13.68 o                         
   4  15   5         11.05         13.41         2.10 o                         
   5  15   5        182.31        190.40         9.07 o                         
   6  15   5         80.75         81.00         6.25 o                         
   7  15   5        120.79        111.67         6.90 o                         
  -6  16   5         30.79         26.87         4.40 o                         
  -5  16   5        227.95        235.62        11.77 o                         
  -4  16   5        244.31        248.16        11.43 o                         
  -3  16   5          7.57          7.31         1.95 o                         
  -2  16   5          1.22          2.13         1.92 o                         
  -1  16   5       1011.05       1020.34        17.74 o                         
   0  16   5         92.28         94.11         3.65 o                         
   1  16   5         51.29         52.59         5.39 o                         
   2  16   5        414.73        444.43        10.53 o                         
   3  16   5          1.20          1.90         2.04 o                         
   4  16   5         30.25         33.07         3.25 o                         
   5  16   5          2.02          0.56         2.55 o                         
   6  16   5        398.91        423.06        14.03 o                         
  -5  17   5        117.60        135.93         7.80 o                         
  -4  17   5          3.82         -0.68         3.31 o                         
  -3  17   5         88.84         95.07         5.09 o                         
  -2  17   5         17.08         18.74         2.35 o                         
  -1  17   5         42.95         43.86         3.28 o                         
   0  17   5          0.50          0.49         1.99 o                         
   1  17   5         16.97         16.86         2.57 o                         
   2  17   5         83.64         94.61         6.71 o                         
   3  17   5         65.07         77.00         4.58 o                         
   4  17   5        114.17        120.66         6.14 o                         
   5  17   5         13.26         16.06         3.14 o                         
  -4  18   5        115.86        128.71         8.07 o                         
  -3  18   5        100.05         96.73         6.79 o                         
  -2  18   5          7.37          4.94         2.63 o                         
  -1  18   5          8.35         11.05         3.67 o                         
   0  18   5          0.45          0.56         4.06 o                         
   1  18   5         57.72         57.96         5.09 o                         
   2  18   5        203.84        208.25         9.02 o                         
   3  18   5         21.86         23.97         3.79 o                         
   4  18   5         49.67         43.46         4.16 o                         
  -2  19   5        722.15        686.75        33.09 o                         
  -1  19   5          6.50         14.02         4.88 o                         
   0  19   5        198.00        199.26        22.10 o                         
   1  19   5         14.19         20.66         5.07 o                         
   2  19   5        252.04        256.92        14.20 o                         
 -10   0   6       1374.69       1305.70        40.48 o                         
  -9   0   6        565.92        578.19        19.08 o                         
  -8   0   6       1957.74       1946.53        38.72 o                         
  -7   0   6         10.97         12.00         2.99 o                         
  -6   0   6       1949.60       2124.08        37.45 o                         
  -5   0   6        157.72        153.22         4.79 o                         
  -4   0   6        157.39        173.63         9.50 o                         
  -3   0   6        715.73        806.09        13.23 o                         
  -2   0   6      12679.03      13300.76       201.10 o                         
  -1   0   6        236.98        240.91         4.37 o                         
   0   0   6       2604.68       2537.93        48.38 o                         
   1   0   6        393.32        382.37         7.48 o                         
   2   0   6       1220.32       1279.93        21.38 o                         
   3   0   6        734.28        766.14        13.71 o                         
   4   0   6          7.56          5.84         1.24 o                         
   5   0   6       3848.96       3889.64        68.54 o                         
   6   0   6         53.45         61.21         3.30 o                         
   7   0   6         88.00         87.18         4.30 o                         
   8   0   6       1103.68       1117.78        25.87 o                         
   9   0   6        303.20        279.13        10.14 o                         
  10   0   6        246.11        233.41        12.29 o                         
 -10   1   6          3.08          8.83         3.97 o                         
  -9   1   6          6.67          8.44         2.75 o                         
  -8   1   6         61.52         67.96         3.48 o                         
  -7   1   6         88.57         87.67         2.98 o                         
  -6   1   6       2258.47       2330.68        30.94 o                         
  -5   1   6         77.12         73.82         2.20 o                         
  -4   1   6         32.44         38.20         1.49 o                         
  -3   1   6        223.70        215.54         3.59 o                         
  -2   1   6        103.02         99.72         1.94 o                         
  -1   1   6         61.44         54.93         1.15 o                         
   0   1   6        202.68        271.64         4.80 o                         
   1   1   6        552.08        566.30         7.84 o                         
   2   1   6       2976.38       3205.36        35.24 o                         
   3   1   6          0.07          1.81         0.54 o                         
   4   1   6       1388.03       1355.63        20.20 o                         
   5   1   6         94.21         82.98         2.57 o                         
   6   1   6         59.85         56.82         2.51 o                         
   7   1   6         89.47         82.55         3.33 o                         
   8   1   6        346.76        339.13         9.85 o                         
   9   1   6          0.46          0.45         2.05 o                         
  10   1   6          1.47          5.41         2.68 o                         
 -10   2   6          0.04         -0.97         2.91 o                         
  -9   2   6         58.84         56.81         3.78 o                         
  -8   2   6        213.88        215.89         5.99 o                         
  -7   2   6         27.05         23.91         1.85 o                         
  -6   2   6        134.12        132.45         3.54 o                         
  -5   2   6        401.75        410.79         7.76 o                         
  -4   2   6        475.58        474.32         7.15 o                         
  -3   2   6         15.51         15.47         0.82 o                         
  -2   2   6        497.14        508.63         6.99 o                         
  -1   2   6       1616.14       1694.06        18.90 o                         
   0   2   6        947.06       1097.04        16.68 o                         
   1   2   6       1801.85       2023.65        29.19 o                         
   2   2   6         61.89         42.91         1.24 o                         
   3   2   6         69.12         58.44         1.43 o                         
   4   2   6          8.50          8.98         0.91 o                         
   5   2   6        372.13        367.23         6.79 o                         
   6   2   6        481.40        459.69         9.57 o                         
   7   2   6         14.86         15.13         1.70 o                         
   8   2   6         67.01         62.98         4.16 o                         
   9   2   6         14.48         16.73         2.28 o                         
  10   2   6         20.76         20.05         3.95 o                         
 -10   3   6         59.33         62.45         5.06 o                         
  -9   3   6         74.75         67.78         4.52 o                         
  -8   3   6         91.37         90.78         4.38 o                         
  -7   3   6         31.63         28.19         1.86 o                         
  -6   3   6       1021.74       1044.95        14.99 o                         
  -5   3   6        155.22        148.60         3.37 o                         
  -4   3   6        126.76        126.11         2.78 o                         
  -3   3   6       1772.73       1949.87        25.16 o                         
  -2   3   6        350.43        364.54         5.68 o                         
  -1   3   6       1345.66       1519.54        20.46 o                         
   0   3   6        712.36        812.73        11.88 o                         
   1   3   6       1559.92       1509.33        24.36 o                         
   2   3   6        341.60        375.62         5.66 o                         
   3   3   6         66.19         63.54         2.00 o                         
   4   3   6       2034.24       2021.64        26.88 o                         
   5   3   6        183.00        176.97         3.96 o                         
   6   3   6        102.41         95.44         2.92 o                         
   7   3   6          3.71          6.17         1.35 o                         
   8   3   6        280.07        280.71         6.91 o                         
   9   3   6         53.08         52.42         4.38 o                         
  10   3   6         22.62         21.47         3.49 o                         
 -10   4   6        222.92        206.99         9.01 o                         
  -9   4   6        139.32        144.66         6.86 o                         
  -8   4   6          4.46          2.96         1.77 o                         
  -7   4   6         14.38         13.67         1.73 o                         
  -6   4   6         49.09         51.06         2.54 o                         
  -5   4   6        160.32        165.11         5.05 o                         
  -4   4   6        207.34        213.99         4.84 o                         
  -3   4   6        257.26        252.11         4.13 o                         
  -2   4   6       2288.16       2246.93        41.39 o                         
  -1   4   6        951.15       1012.50        14.51 o                         
   0   4   6       2206.28       2348.21        40.72 o                         
   1   4   6        173.65        147.43         2.90 o                         
   2   4   6        312.95        333.23         4.86 o                         
   3   4   6         22.16         18.94         1.18 o                         
   4   4   6         66.51         69.87         1.78 o                         
   5   4   6        296.45        297.30         5.96 o                         
   6   4   6        317.66        323.58         6.85 o                         
   7   4   6        473.12        455.10         9.64 o                         
   8   4   6        319.03        326.61         9.85 o                         
   9   4   6         73.50         72.17         4.46 o                         
  10   4   6         72.43         69.95         5.48 o                         
 -10   5   6         41.04         44.25         4.51 o                         
  -9   5   6         47.52         39.89         3.58 o                         
  -8   5   6         73.42         83.50         3.93 o                         
  -7   5   6        172.92        165.57         5.18 o                         
  -6   5   6        271.62        273.55         6.64 o                         
  -5   5   6        557.94        582.12        11.96 o                         
  -4   5   6        802.38        805.88        11.64 o                         
  -3   5   6        307.48        324.76         5.16 o                         
  -2   5   6         18.97         22.68         0.99 o                         
  -1   5   6         23.90         26.28         0.82 o                         
   0   5   6       1373.08       1402.91        18.64 o                         
   1   5   6         28.79         34.93         1.93 o                         
   2   5   6       1195.20       1207.14        16.54 o                         
   3   5   6       1416.30       1428.76        18.20 o                         
   4   5   6        362.21        311.40         4.37 o                         
   5   5   6        193.25        177.67         3.90 o                         
   6   5   6          8.73         12.88         1.32 o                         
   7   5   6        277.98        267.09         7.31 o                         
   8   5   6         47.70         43.33         3.38 o                         
   9   5   6         56.10         60.04         4.33 o                         
  10   5   6        255.07        267.02        15.00 o                         
 -10   6   6         31.11         35.73         3.91 o                         
  -9   6   6         61.53         59.70         4.49 o                         
  -8   6   6        208.99        218.53         6.28 o                         
  -7   6   6          1.37          2.35         1.71 o                         
  -6   6   6        128.27        130.26         4.35 o                         
  -5   6   6        235.38        224.74         4.73 o                         
  -4   6   6        833.22        854.44        13.26 o                         
  -3   6   6          2.38          3.19         0.82 o                         
  -2   6   6        174.07        186.11         3.60 o                         
  -1   6   6        809.57        787.08        12.07 o                         
   0   6   6        884.76        891.61        12.56 o                         
   1   6   6        488.85        507.47         8.12 o                         
   2   6   6        143.06        143.25         2.90 o                         
   3   6   6        405.31        393.58         5.46 o                         
   4   6   6         25.92         26.22         1.08 o                         
   5   6   6        220.91        208.46         4.13 o                         
   6   6   6       1023.62        980.97        16.72 o                         
   7   6   6         25.94         26.54         2.44 o                         
   8   6   6          0.06          2.21         2.16 o                         
   9   6   6        135.93        144.41         6.19 o                         
  10   6   6          0.12         -0.42         2.99 o                         
 -10   7   6         28.71         24.71         3.78 o                         
  -9   7   6        175.48        185.70         7.21 o                         
  -8   7   6          7.58          5.79         2.51 o                         
  -7   7   6         26.59         26.05         2.48 o                         
  -6   7   6         53.74         58.00         2.85 o                         
  -5   7   6        356.31        364.66         7.72 o                         
  -4   7   6          0.01          0.08         1.04 o                         
  -3   7   6        324.28        314.45         5.41 o                         
  -2   7   6        103.87        101.21         2.12 o                         
  -1   7   6        493.46        453.44         6.14 o                         
   0   7   6         81.68         80.83         1.70 o                         
   1   7   6        303.29        324.69         5.43 o                         
   2   7   6          0.18          1.97         0.55 o                         
   3   7   6        150.49        148.04         2.91 o                         
   4   7   6        327.49        293.67         5.43 o                         
   5   7   6        184.54        168.33         4.43 o                         
   6   7   6        322.69        299.43         6.51 o                         
   7   7   6          0.01          1.48         1.86 o                         
   8   7   6         20.49         16.61         2.59 o                         
   9   7   6          0.17          0.15         2.54 o                         
  10   7   6         23.03         25.59         3.62 o                         
  -9   8   6          9.33          9.33         2.91 o                         
  -8   8   6        289.29        276.57         9.04 o                         
  -7   8   6         59.27         64.22         3.52 o                         
  -6   8   6        229.48        227.50         6.44 o                         
  -5   8   6         33.65         36.91         2.07 o                         
  -4   8   6         42.32         40.05         2.17 o                         
  -3   8   6        614.40        583.72         9.58 o                         
  -2   8   6        295.50        292.11         5.14 o                         
  -1   8   6       1250.14       1302.27        20.92 o                         
   0   8   6          1.21          1.58         0.52 o                         
   1   8   6        803.79        735.86        11.73 o                         
   2   8   6        315.84        323.23         6.14 o                         
   3   8   6       1068.29        995.83        13.93 o                         
   4   8   6         81.23         81.09         2.65 o                         
   5   8   6          8.62          8.40         1.27 o                         
   6   8   6        821.17        791.68        13.28 o                         
   7   8   6        369.22        371.47         9.75 o                         
   8   8   6         25.66         22.15         2.67 o                         
   9   8   6        212.97        212.68        10.80 o                         
  -9   9   6         58.44         60.00         4.29 o                         
  -8   9   6         40.54         42.06         3.12 o                         
  -7   9   6        393.28        388.40         9.31 o                         
  -6   9   6          6.52          7.83         1.70 o                         
  -5   9   6        694.03        713.33        11.77 o                         
  -4   9   6        777.34        789.23        12.03 o                         
  -3   9   6        432.52        444.44         6.66 o                         
  -2   9   6        428.52        402.60         7.03 o                         
  -1   9   6        256.22        252.08         4.65 o                         
   0   9   6       2940.94       2736.10        43.97 o                         
   1   9   6        465.05        458.46         7.37 o                         
   2   9   6        127.10        142.65         3.59 o                         
   3   9   6       1015.88       1020.50        16.15 o                         
   4   9   6          0.46          0.51         1.13 o                         
   5   9   6        471.09        443.40         9.01 o                         
   6   9   6         55.94         53.71         2.81 o                         
   7   9   6         96.55         93.95         4.78 o                         
   8   9   6         56.25         61.19         4.65 o                         
   9   9   6        121.55        111.67         6.28 o                         
  -9  10   6          0.02          1.03         2.30 o                         
  -8  10   6        391.15        400.66         9.10 o                         
  -7  10   6         86.16         87.02         3.95 o                         
  -6  10   6         92.90         92.92         3.49 o                         
  -5  10   6        110.80        107.36         3.38 o                         
  -4  10   6        506.75        497.61         9.04 o                         
  -3  10   6          2.25          3.08         1.00 o                         
  -2  10   6        292.70        267.77         5.45 o                         
  -1  10   6        505.64        507.68         9.09 o                         
   0  10   6        751.89        675.07         8.77 o                         
   1  10   6         14.92         18.24         1.06 o                         
   2  10   6          4.43          4.57         1.03 o                         
   3  10   6          5.96          4.71         1.06 o                         
   4  10   6         62.18         55.36         3.28 o                         
   5  10   6          1.64          3.34         1.41 o                         
   6  10   6        186.30        182.86         5.06 o                         
   7  10   6        319.60        306.68         8.67 o                         
   8  10   6          1.64          1.66         2.32 o                         
   9  10   6         19.10         21.92         3.92 o                         
  -8  11   6         47.56         55.61         6.13 o                         
  -7  11   6        396.47        419.21         8.93 o                         
  -6  11   6         22.24         20.79         2.11 o                         
  -5  11   6         23.73         22.68         1.84 o                         
  -4  11   6          3.01          3.85         1.29 o                         
  -3  11   6        323.81        300.27         5.43 o                         
  -2  11   6        213.72        193.76         3.80 o                         
  -1  11   6         68.34         56.71         1.83 o                         
   0  11   6        257.10        268.41         4.52 o                         
   1  11   6         57.69         64.33         2.06 o                         
   2  11   6         30.63         22.88         1.65 o                         
   3  11   6        432.54        417.28         8.40 o                         
   4  11   6        247.95        229.60         6.65 o                         
   5  11   6         96.69         93.88         3.87 o                         
   6  11   6         40.33         41.88         2.59 o                         
   7  11   6         77.02         81.75         3.91 o                         
   8  11   6          1.41          2.70         2.36 o                         
  -8  12   6        336.72        367.44        13.45 o                         
  -7  12   6          3.20          3.63         2.13 o                         
  -6  12   6        236.92        229.55         7.00 o                         
  -5  12   6         88.00         86.62         3.76 o                         
  -4  12   6         76.02         81.36         3.23 o                         
  -3  12   6        451.87        433.52         7.79 o                         
  -2  12   6          0.02          1.64         0.96 o                         
  -1  12   6       1623.08       1563.94        27.73 o                         
   0  12   6          3.41          4.24         0.79 o                         
   1  12   6          3.81          1.79         0.84 o                         
   2  12   6        416.32        411.51         8.43 o                         
   3  12   6        288.73        290.00        11.25 o                         
   4  12   6        139.93        142.58         5.36 o                         
   5  12   6         43.39         39.54         3.18 o                         
   6  12   6        447.01        442.31        10.70 o                         
   7  12   6        258.53        242.64         8.33 o                         
   8  12   6          3.91          2.91         3.50 o                         
  -8  13   6         35.88         38.68         4.45 o                         
  -7  13   6        131.10        153.29         9.01 o                         
  -6  13   6         28.77         24.83         3.35 o                         
  -5  13   6        279.43        258.32         7.90 o                         
  -4  13   6        177.87        173.20         5.54 o                         
  -3  13   6         47.39         48.97         2.80 o                         
  -2  13   6          0.59          0.07         1.42 o                         
  -1  13   6         11.38         12.78         1.54 o                         
   0  13   6         87.77         77.64         2.96 o                         
   1  13   6        661.90        652.01        11.33 o                         
   2  13   6        374.37        390.85        14.61 o                         
   3  13   6        426.39        403.22        14.80 o                         
   4  13   6          5.68          2.54         2.24 o                         
   5  13   6         54.43         53.51         3.33 o                         
   6  13   6         10.89         10.13         2.80 o                         
   7  13   6         87.64         88.34         5.93 o                         
   8  13   6          1.93          2.89         3.63 o                         
  -7  14   6         60.45         61.59         5.97 o                         
  -6  14   6         33.22         35.42         3.42 o                         
  -5  14   6        476.13        451.75        11.15 o                         
  -4  14   6         15.62         15.08         2.41 o                         
  -3  14   6         77.57         79.00         5.05 o                         
  -2  14   6        143.07        142.98         4.61 o                         
  -1  14   6          0.08          1.75         1.38 o                         
   0  14   6         86.77         77.14         2.91 o                         
   1  14   6        271.51        259.39         6.80 o                         
   2  14   6         78.22         75.74         3.84 o                         
   3  14   6        238.38        244.04        10.46 o                         
   4  14   6         25.75         20.11         2.84 o                         
   5  14   6        803.58        827.96        17.76 o                         
   6  14   6          0.13          0.19         2.79 o                         
   7  14   6        116.60        112.58         6.37 o                         
  -6  15   6          0.04          0.83         2.36 o                         
  -5  15   6         10.48         10.05         2.47 o                         
  -4  15   6         66.85         65.08         3.74 o                         
  -3  15   6         77.95         71.14         3.51 o                         
  -2  15   6         12.39         15.35         2.01 o                         
  -1  15   6         20.62         19.02         2.09 o                         
   0  15   6          7.74          8.82         1.64 o                         
   1  15   6        787.29        813.85        18.31 o                         
   2  15   6        137.23        136.05         5.76 o                         
   3  15   6        374.96        379.61        13.31 o                         
   4  15   6         41.92         42.20         4.15 o                         
   5  15   6          6.92          6.88         3.38 o                         
   6  15   6          2.14          6.21         2.53 o                         
  -6  16   6          4.81          4.81         3.15 o                         
  -5  16   6         74.20         76.00         6.40 o                         
  -4  16   6         11.74         10.75         2.64 o                         
  -3  16   6          8.70          9.55         2.00 o                         
  -2  16   6         63.47         61.81         3.45 o                         
  -1  16   6        424.08        405.33         9.12 o                         
   0  16   6        346.93        343.19         8.76 o                         
   1  16   6          8.08          6.96         2.35 o                         
   2  16   6        156.59        175.01         7.02 o                         
   3  16   6          8.31          6.89         2.41 o                         
   4  16   6         12.22         12.20         2.79 o                         
   5  16   6          9.84          9.54         2.58 o                         
   6  16   6         20.96         18.08         3.72 o                         
  -5  17   6          4.13          7.14         4.33 o                         
  -4  17   6         20.58         18.12         3.10 o                         
  -3  17   6        266.91        268.29         8.34 o                         
  -2  17   6         36.23         32.93         3.05 o                         
  -1  17   6         92.38         87.11         7.02 o                         
   0  17   6         10.22          9.32         2.46 o                         
   1  17   6        295.14        315.14         8.93 o                         
   2  17   6        181.97        196.95        11.35 o                         
   3  17   6        135.12        141.77         5.95 o                         
   4  17   6        123.40        115.93         6.48 o                         
   5  17   6          2.17          0.11         2.91 o                         
  -3  18   6        275.33        272.35        32.45 o                         
  -2  18   6        120.69        124.07         9.35 o                         
  -1  18   6          0.13          5.80         3.16 o                         
   0  18   6         25.47         25.90         4.31 o                         
   1  18   6         65.46         70.83         5.57 o                         
   2  18   6          1.35          7.90         3.48 o                         
   3  18   6        110.84        110.95         7.66 o                         
  -1  19   6          0.54         -3.94         3.94 o                         
   0  19   6         18.95         18.64         4.68 o                         
   1  19   6         46.22         47.76         7.24 o                         
 -10   1   7         25.37          9.81         6.60 o                         
  -9   1   7         51.69         55.20         4.43 o                         
  -8   1   7        229.69        221.45         6.20 o                         
  -7   1   7        413.97        410.97         7.77 o                         
  -6   1   7         35.10         35.31         1.78 o                         
  -5   1   7          7.18          7.71         1.16 o                         
  -4   1   7        328.25        320.69         5.15 o                         
  -3   1   7        496.34        486.57         7.27 o                         
  -2   1   7        475.90        425.16         6.40 o                         
  -1   1   7        299.38        292.42         4.71 o                         
   0   1   7       2378.88       2569.48        38.08 o                         
   1   1   7        507.68        502.59         6.80 o                         
   2   1   7        755.98        768.94         9.93 o                         
   3   1   7        263.82        270.12         4.45 o                         
   4   1   7        286.07        304.97         5.54 o                         
   5   1   7        207.85        212.98         4.57 o                         
   6   1   7        194.55        185.24         4.14 o                         
   7   1   7       1411.48       1403.16        22.40 o                         
   8   1   7         38.46         43.93         3.41 o                         
   9   1   7          8.60          8.80         2.11 o                         
  10   1   7        337.50        331.29        12.84 o                         
 -10   2   7        376.13        357.83        14.37 o                         
  -9   2   7          0.76          1.95         2.10 o                         
  -8   2   7          5.42          5.23         1.92 o                         
  -7   2   7          0.00          1.13         1.04 o                         
  -6   2   7       1061.21       1059.77        16.20 o                         
  -5   2   7         20.25         20.32         1.39 o                         
  -4   2   7        452.13        429.27         7.31 o                         
  -3   2   7        640.27        613.31         8.61 o                         
  -2   2   7       1062.74       1092.47        16.24 o                         
  -1   2   7       1824.05       1966.51        22.04 o                         
   0   2   7         17.68          9.34         0.65 o                         
   1   2   7       2003.31       2210.88        34.59 o                         
   2   2   7        258.87        284.64         4.52 o                         
   3   2   7        369.77        321.67         4.75 o                         
   4   2   7       2546.84       2498.38        31.97 o                         
   5   2   7         61.78         60.22         2.27 o                         
   6   2   7       1348.51       1328.88        18.24 o                         
   7   2   7        664.60        645.45        10.96 o                         
   8   2   7          7.30          5.59         1.77 o                         
   9   2   7          1.03          0.84         1.98 o                         
  10   2   7         12.88         12.68         2.97 o                         
 -10   3   7         35.16         37.64         4.93 o                         
  -9   3   7         19.12         21.48         2.75 o                         
  -8   3   7        323.12        328.32         8.56 o                         
  -7   3   7         74.41         73.04         3.53 o                         
  -6   3   7         91.92         90.58         3.37 o                         
  -5   3   7        111.97        111.32         2.88 o                         
  -4   3   7        243.07        275.55         4.91 o                         
  -3   3   7        140.80        145.15         3.04 o                         
  -2   3   7       1613.40       1654.08        22.22 o                         
  -1   3   7          0.49          3.10         0.46 o                         
   0   3   7        675.36        580.75        10.12 o                         
   1   3   7       1061.85       1153.27        22.89 o                         
   2   3   7       2673.85       2708.81        32.80 o                         
   3   3   7         31.20         28.18         1.25 o                         
   4   3   7          0.03          0.05         0.73 o                         
   5   3   7          0.93          0.69         1.02 o                         
   6   3   7         84.75         73.51         2.42 o                         
   7   3   7         74.19         77.52         2.88 o                         
   8   3   7        563.25        524.96        10.25 o                         
   9   3   7         48.25         57.13         4.37 o                         
  10   3   7         92.22         98.51         8.36 o                         
 -10   4   7          6.43          3.91         2.88 o                         
  -9   4   7        113.64        121.99         5.24 o                         
  -8   4   7         60.21         63.97         3.59 o                         
  -7   4   7         29.97         30.17         2.11 o                         
  -6   4   7        257.63        254.49         5.87 o                         
  -5   4   7        221.88        204.39         3.73 o                         
  -4   4   7        752.43        786.84        13.67 o                         
  -3   4   7        236.63        217.26         4.24 o                         
  -2   4   7        430.14        399.39         8.68 o                         
  -1   4   7       1517.79       1523.79        22.72 o                         
   0   4   7          2.29          5.71         0.78 o                         
   1   4   7       2248.78       2262.61        28.94 o                         
   2   4   7        181.78        163.67         3.07 o                         
   3   4   7          8.93          7.43         0.88 o                         
   4   4   7         83.02         96.15         2.81 o                         
   5   4   7       1037.95       1019.90        16.98 o                         
   6   4   7         26.38         29.51         2.03 o                         
   7   4   7        457.87        436.43        10.33 o                         
   8   4   7        288.02        277.57         7.70 o                         
   9   4   7         48.36         52.97         3.87 o                         
  10   4   7         11.74         11.61         3.37 o                         
 -10   5   7         40.98         43.35         4.57 o                         
  -9   5   7        153.76        140.88         7.82 o                         
  -8   5   7         65.90         63.52         3.51 o                         
  -7   5   7        386.99        386.54         8.35 o                         
  -6   5   7        166.35        177.07         4.88 o                         
  -5   5   7         18.42         22.16         1.57 o                         
  -4   5   7         74.47         73.45         2.33 o                         
  -3   5   7       1379.21       1439.43        18.81 o                         
  -2   5   7        123.95        126.18         3.40 o                         
  -1   5   7        535.41        573.99         8.68 o                         
   0   5   7        153.35        134.99         2.83 o                         
   1   5   7        165.38        172.40         3.56 o                         
   2   5   7         39.96         45.12         1.53 o                         
   3   5   7       3455.63       3450.51        43.15 o                         
   4   5   7        179.88        174.91         3.47 o                         
   5   5   7        443.04        435.24         8.42 o                         
   6   5   7         10.07         11.05         1.55 o                         
   7   5   7        186.06        181.37         5.31 o                         
   8   5   7          0.40          2.46         2.17 o                         
   9   5   7          0.65          1.66         2.39 o                         
  10   5   7        177.47        171.64         8.36 o                         
 -10   6   7          4.19         10.32         2.92 o                         
  -9   6   7        282.80        269.74         9.56 o                         
  -8   6   7          1.73          1.76         1.83 o                         
  -7   6   7        349.94        358.38         8.19 o                         
  -6   6   7         62.08         59.39         2.87 o                         
  -5   6   7        173.60        161.34         4.09 o                         
  -4   6   7        112.98        109.62         3.36 o                         
  -3   6   7        427.93        425.72         9.19 o                         
  -2   6   7       1688.37       1707.59        31.60 o                         
  -1   6   7        882.00        912.30        12.00 o                         
   0   6   7          0.51          0.49         0.60 o                         
   1   6   7        165.32        187.68         6.88 o                         
   2   6   7       1344.57       1271.70        18.92 o                         
   3   6   7        365.19        338.05         6.25 o                         
   4   6   7        104.15         82.55         2.47 o                         
   5   6   7        245.12        236.09         4.98 o                         
   6   6   7       1200.99       1142.37        17.89 o                         
   7   6   7        498.13        500.65        11.24 o                         
   8   6   7          2.82          7.27         2.27 o                         
   9   6   7          6.79          7.98         2.69 o                         
  10   6   7         14.88         15.60         3.32 o                         
  -9   7   7         76.98         77.84         5.95 o                         
  -8   7   7        551.88        574.14        11.85 o                         
  -7   7   7         15.67         15.50         2.01 o                         
  -6   7   7        340.30        329.77         7.67 o                         
  -5   7   7        576.12        581.96        10.97 o                         
  -4   7   7        526.52        511.31         9.46 o                         
  -3   7   7        166.28        155.62         3.59 o                         
  -2   7   7         84.50         86.25         2.29 o                         
  -1   7   7       3252.84       3235.95        45.11 o                         
   0   7   7         19.52         25.72         1.06 o                         
   1   7   7         86.98         97.98         2.30 o                         
   2   7   7       2306.35       2304.41        26.96 o                         
   3   7   7         16.15         13.07         0.90 o                         
   4   7   7        466.80        470.87         7.94 o                         
   5   7   7          0.22          1.16         0.92 o                         
   6   7   7        750.47        751.78        13.42 o                         
   7   7   7          0.07          0.12         1.63 o                         
   8   7   7        144.36        127.17         6.98 o                         
   9   7   7        188.11        184.90         7.34 o                         
  -9   8   7         17.49         20.22         3.00 o                         
  -8   8   7          5.79          7.84         2.00 o                         
  -7   8   7          8.46         11.14         1.95 o                         
  -6   8   7         51.30         48.55         2.57 o                         
  -5   8   7         94.37         89.74         4.16 o                         
  -4   8   7        763.90        786.39        12.89 o                         
  -3   8   7         45.55         49.44         1.79 o                         
  -2   8   7         21.78         22.51         1.30 o                         
  -1   8   7        683.31        669.14        11.71 o                         
   0   8   7        243.60        218.13         3.04 o                         
   1   8   7       1282.95       1289.16        21.99 o                         
   2   8   7        494.66        505.51         7.72 o                         
   3   8   7        250.97        238.93         4.79 o                         
   4   8   7        102.16         80.77         2.63 o                         
   5   8   7        265.95        250.05         5.69 o                         
   6   8   7         33.99         31.30         2.40 o                         
   7   8   7          2.91          5.04         1.82 o                         
   8   8   7        313.23        300.89         8.63 o                         
   9   8   7         61.43         64.57         5.37 o                         
  -9   9   7         10.36         10.86         2.53 o                         
  -8   9   7         16.38         14.76         2.56 o                         
  -7   9   7         27.81         29.04         2.39 o                         
  -6   9   7        294.27        299.46         6.75 o                         
  -5   9   7         42.46         43.82         2.43 o                         
  -4   9   7        969.34        944.67        14.40 o                         
  -3   9   7          2.23          2.56         0.87 o                         
  -2   9   7        497.84        476.10         9.88 o                         
  -1   9   7        559.85        564.30        11.00 o                         
   0   9   7         14.49         13.43         0.71 o                         
   1   9   7          7.46          4.91         0.98 o                         
   2   9   7        180.77        155.10         3.20 o                         
   3   9   7        185.08        178.99         3.85 o                         
   4   9   7          5.63          1.83         1.13 o                         
   5   9   7          2.65          4.78         1.37 o                         
   6   9   7        120.97        127.41         4.48 o                         
   7   9   7         13.11         13.62         2.44 o                         
   8   9   7          0.08          2.10         2.44 o                         
   9   9   7         46.31         51.52         4.25 o                         
  -9  10   7         41.89         49.35         3.81 o                         
  -8  10   7         83.60         87.71         5.48 o                         
  -7  10   7        167.86        167.35         5.73 o                         
  -6  10   7        413.29        423.22         8.50 o                         
  -5  10   7        258.98        259.32         5.87 o                         
  -4  10   7        563.42        541.49         9.73 o                         
  -3  10   7        616.13        573.51         9.50 o                         
  -2  10   7        565.26        554.81        10.74 o                         
  -1  10   7         24.25         16.99         1.06 o                         
   0  10   7          8.40          6.02         0.78 o                         
   1  10   7        626.50        607.63         9.31 o                         
   2  10   7        955.38        980.10        16.33 o                         
   3  10   7        505.25        502.12         9.70 o                         
   4  10   7         34.39         33.38         1.90 o                         
   5  10   7        920.58        877.65        14.89 o                         
   6  10   7          3.74          1.74         1.61 o                         
   7  10   7         58.70         50.41         3.88 o                         
   8  10   7        214.17        210.30         7.74 o                         
   9  10   7         12.70         17.58         3.47 o                         
  -8  11   7        110.37        122.29         7.09 o                         
  -7  11   7        164.82        180.26         6.04 o                         
  -6  11   7        129.97        134.85         4.46 o                         
  -5  11   7         98.70         99.42         3.55 o                         
  -4  11   7         70.68         68.84         2.65 o                         
  -3  11   7          0.82          1.38         1.04 o                         
  -2  11   7         41.02         37.96         1.75 o                         
  -1  11   7        840.68        823.41        12.10 o                         
   0  11   7         47.74         47.54         2.17 o                         
   1  11   7        590.18        541.58         9.85 o                         
   2  11   7        159.52        145.61         3.52 o                         
   3  11   7        332.70        335.88         7.15 o                         
   4  11   7        414.39        402.81         7.84 o                         
   5  11   7         57.18         59.67         2.81 o                         
   6  11   7        381.38        373.09         8.20 o                         
   7  11   7          0.23          3.03         2.07 o                         
   8  11   7        160.24        151.34         6.82 o                         
  -8  12   7         20.23         19.29         4.65 o                         
  -7  12   7          6.06          7.16         3.07 o                         
  -6  12   7         95.65        104.53         5.61 o                         
  -5  12   7          2.02          1.29         1.62 o                         
  -4  12   7         65.01         64.16         3.22 o                         
  -3  12   7        674.93        663.52        10.90 o                         
  -2  12   7          0.43          1.46         1.14 o                         
  -1  12   7          4.48          5.11         1.17 o                         
   0  12   7         60.41         52.26         2.12 o                         
   1  12   7          0.06         -0.65         0.80 o                         
   2  12   7         26.84         26.94         1.70 o                         
   3  12   7        194.17        185.33         6.34 o                         
   4  12   7         89.46         81.42         3.52 o                         
   5  12   7         10.73         13.68         1.99 o                         
   6  12   7         88.77         92.47         5.07 o                         
   7  12   7        131.06        132.83         8.22 o                         
   8  12   7          9.18          5.74         3.44 o                         
  -7  13   7          8.22          9.83         2.70 o                         
  -6  13   7         56.69         58.65         4.41 o                         
  -5  13   7         24.35         27.65         3.62 o                         
  -4  13   7        297.14        281.29         8.20 o                         
  -3  13   7        115.38        108.23         4.33 o                         
  -2  13   7         62.98         61.44         3.29 o                         
  -1  13   7        392.80        391.95         7.53 o                         
   0  13   7         58.87         59.25         2.77 o                         
   1  13   7          0.35         -0.05         1.32 o                         
   2  13   7         63.85         67.34         5.27 o                         
   3  13   7        108.38        117.68         6.24 o                         
   4  13   7        111.90        106.51         5.80 o                         
   5  13   7          0.78          2.34         2.17 o                         
   6  13   7         98.85        105.66         5.69 o                         
   7  13   7         28.58         35.34         5.19 o                         
  -7  14   7          0.45         -2.71         2.71 o                         
  -6  14   7         41.23         48.04         3.98 o                         
  -5  14   7        366.12        374.48         9.46 o                         
  -4  14   7        189.24        190.65         6.64 o                         
  -3  14   7         10.23          7.59         1.90 o                         
  -2  14   7        272.62        261.43         6.60 o                         
  -1  14   7         12.60         10.44         1.66 o                         
   0  14   7         53.47         52.26         2.57 o                         
   1  14   7         86.53         85.25         4.47 o                         
   2  14   7          8.31          9.84         2.49 o                         
   3  14   7         79.67         70.91         5.40 o                         
   4  14   7        117.51        115.09         6.14 o                         
   5  14   7        571.07        581.05        13.59 o                         
   6  14   7          0.02          0.91         2.41 o                         
   7  14   7          4.13          5.51         3.07 o                         
  -6  15   7          5.42          5.67         2.50 o                         
  -5  15   7          7.34          8.68         2.43 o                         
  -4  15   7        105.55        116.08         5.17 o                         
  -3  15   7         39.45         39.71         2.94 o                         
  -2  15   7         72.65         76.72         3.40 o                         
  -1  15   7         74.77         73.39         3.73 o                         
   0  15   7        411.10        385.81         9.33 o                         
   1  15   7        519.10        553.71        12.50 o                         
   2  15   7         10.56          8.58         2.39 o                         
   3  15   7         97.41         97.78         5.80 o                         
   4  15   7          6.38          7.59         2.90 o                         
   5  15   7         23.90         17.26         2.93 o                         
   6  15   7         10.14         10.45         2.89 o                         
  -5  16   7          2.67          0.77         2.30 o                         
  -4  16   7         60.61         61.84         4.11 o                         
  -3  16   7        786.37        789.33        18.41 o                         
  -2  16   7        140.97        142.08         5.18 o                         
  -1  16   7         22.86         16.58         2.41 o                         
   0  16   7        109.49        107.15         4.72 o                         
   1  16   7         76.17         77.02         4.68 o                         
   2  16   7         83.90         81.06         5.34 o                         
   3  16   7         70.64         66.91         4.65 o                         
   4  16   7        600.40        650.34        19.13 o                         
   5  16   7         14.96         20.28         3.44 o                         
  -4  17   7          8.45         15.26         3.77 o                         
  -3  17   7          0.03          3.63         2.57 o                         
  -2  17   7         12.61         17.58         3.01 o                         
  -1  17   7         19.31         17.36         3.09 o                         
   0  17   7         93.87        101.50         5.64 o                         
   1  17   7         94.12        107.75         5.73 o                         
   2  17   7         84.39        104.36         6.15 o                         
   3  17   7         12.73         13.38         2.79 o                         
   4  17   7         32.54         34.02         5.87 o                         
  -3  18   7          8.11         10.31         3.33 o                         
  -2  18   7          5.99          2.28         2.79 o                         
  -1  18   7         38.18         46.03         4.65 o                         
   0  18   7         46.65         42.20         6.71 o                         
   1  18   7         53.18         42.97         5.95 o                         
   2  18   7         54.72         60.58         5.72 o                         
   3  18   7          5.39          7.56         3.44 o                         
 -10   0   8       1054.81        959.82        60.51 o                         
  -9   0   8         36.30         42.52         4.45 o                         
  -8   0   8         48.52         54.40         4.14 o                         
  -7   0   8        198.37        185.72         7.22 o                         
  -6   0   8          2.48          4.20         1.72 o                         
  -5   0   8        541.24        561.97        12.07 o                         
  -4   0   8       3861.49       4100.19        68.12 o                         
  -3   0   8        105.27        107.21         3.83 o                         
  -2   0   8        877.82        790.05        15.94 o                         
  -1   0   8         41.08         48.67         1.77 o                         
   0   0   8       3903.86       4135.78        78.96 o                         
   1   0   8        997.00        980.00        18.72 o                         
   2   0   8       1079.03       1025.49        21.55 o                         
   3   0   8       5515.74       5540.54       104.93 o                         
   4   0   8         67.36         80.11         3.07 o                         
   5   0   8        224.42        210.21         6.25 o                         
   6   0   8        621.23        630.29        15.29 o                         
   7   0   8        138.00        116.12         5.47 o                         
   8   0   8        318.78        303.61        10.09 o                         
   9   0   8        280.69        283.15        12.46 o                         
  10   0   8        602.68        607.02        24.20 o                         
 -10   1   8          1.93         10.39         5.96 o                         
  -9   1   8         28.86         25.40         4.64 o                         
  -8   1   8        855.32        853.11        18.01 o                         
  -7   1   8         26.44         24.25         2.37 o                         
  -6   1   8         60.51         60.38         3.17 o                         
  -5   1   8         23.43         21.49         1.42 o                         
  -4   1   8        786.68        784.11        12.27 o                         
  -3   1   8        122.69        112.00         2.95 o                         
  -2   1   8          2.09          0.54         0.77 o                         
  -1   1   8        487.39        498.56         7.05 o                         
   0   1   8       1669.78       1801.46        24.88 o                         
   1   1   8         26.97         14.73         0.73 o                         
   2   1   8        906.07        916.34        12.26 o                         
   3   1   8          4.88          1.69         0.67 o                         
   4   1   8          0.22          1.83         0.82 o                         
   5   1   8        247.06        242.67         5.08 o                         
   6   1   8       1295.44       1278.50        18.93 o                         
   7   1   8         21.64         17.81         1.87 o                         
   8   1   8         12.89         12.97         1.95 o                         
   9   1   8         58.17         52.80         3.71 o                         
  10   1   8         46.20         49.90         4.97 o                         
 -10   2   8         68.56         57.67         7.21 o                         
  -9   2   8         30.44         26.73         2.89 o                         
  -8   2   8         41.47         41.53         3.03 o                         
  -7   2   8        137.86        135.96         4.09 o                         
  -6   2   8        315.61        329.35         6.80 o                         
  -5   2   8         74.62         74.61         2.18 o                         
  -4   2   8        206.65        199.62         4.14 o                         
  -3   2   8        928.03        946.90        17.67 o                         
  -2   2   8         98.30        106.95         3.20 o                         
  -1   2   8        494.40        527.76         8.88 o                         
   0   2   8          0.70          1.97         0.52 o                         
   1   2   8        226.95        223.91         5.00 o                         
   2   2   8         10.61         12.33         0.88 o                         
   3   2   8        536.08        544.98         8.77 o                         
   4   2   8        887.58        854.83        11.76 o                         
   5   2   8          0.07          0.29         1.03 o                         
   6   2   8         75.03         73.20         2.59 o                         
   7   2   8         35.43         33.50         2.13 o                         
   8   2   8          0.72          0.15         1.54 o                         
   9   2   8          6.89          6.69         2.32 o                         
  10   2   8          6.75          8.49         3.35 o                         
 -10   3   8         11.79         20.01         4.70 o                         
  -9   3   8          3.69          4.42         2.26 o                         
  -8   3   8        429.43        428.07        10.30 o                         
  -7   3   8          1.81          1.80         1.50 o                         
  -6   3   8         37.53         38.94         2.16 o                         
  -5   3   8        651.23        684.09        11.10 o                         
  -4   3   8        779.90        776.23        10.64 o                         
  -3   3   8        663.38        698.49        10.79 o                         
  -2   3   8        147.42        153.55         3.00 o                         
  -1   3   8       2104.14       2045.63        23.38 o                         
   0   3   8         15.81         19.49         1.16 o                         
   1   3   8        186.21        170.78         3.17 o                         
   2   3   8       1825.92       1801.46        22.33 o                         
   3   3   8         27.38         20.23         1.12 o                         
   4   3   8        113.39        114.17         3.00 o                         
   5   3   8        136.71        128.47         3.16 o                         
   6   3   8       1038.93       1023.48        15.23 o                         
   7   3   8         38.44         34.65         2.11 o                         
   8   3   8         29.06         27.41         2.49 o                         
   9   3   8        371.53        363.56         9.64 o                         
  10   3   8          9.33          5.04         3.25 o                         
 -10   4   8         31.87         28.62         4.45 o                         
  -9   4   8          4.33          2.75         2.23 o                         
  -8   4   8         28.63         28.97         3.08 o                         
  -7   4   8        280.21        279.98         6.40 o                         
  -6   4   8        221.63        231.75         6.91 o                         
  -5   4   8        176.16        181.02         4.66 o                         
  -4   4   8        643.66        621.71         8.93 o                         
  -3   4   8        242.39        246.37         6.74 o                         
  -2   4   8        622.48        649.97        10.37 o                         
  -1   4   8          0.04          0.37         0.51 o                         
   0   4   8       1086.82       1129.79        19.49 o                         
   1   4   8        346.56        341.49         6.29 o                         
   2   4   8        769.20        784.24        12.47 o                         
   3   4   8        515.44        513.33         7.61 o                         
   4   4   8        328.93        308.55         5.83 o                         
   5   4   8        302.17        297.10         6.78 o                         
   6   4   8        175.79        179.97         4.84 o                         
   7   4   8         47.96         48.58         2.68 o                         
   8   4   8         14.07         14.58         2.14 o                         
   9   4   8        240.10        240.93         8.19 o                         
  10   4   8        114.28        113.17         6.90 o                         
 -10   5   8         55.22         59.00         4.83 o                         
  -9   5   8         57.71         64.41         4.40 o                         
  -8   5   8         46.03         44.97         3.40 o                         
  -7   5   8        258.98        262.02         6.50 o                         
  -6   5   8         76.41         70.72         2.90 o                         
  -5   5   8        346.41        348.93         6.33 o                         
  -4   5   8         43.04         38.23         1.95 o                         
  -3   5   8        113.45        118.26         3.25 o                         
  -2   5   8       1643.67       1627.20        30.82 o                         
  -1   5   8         30.19         30.21         1.31 o                         
   0   5   8        964.65        986.85        14.79 o                         
   1   5   8        680.53        745.09        11.79 o                         
   2   5   8        125.66         88.62         2.36 o                         
   3   5   8        137.49        127.84         2.79 o                         
   4   5   8        217.04        171.40         4.24 o                         
   5   5   8        671.88        659.12        10.61 o                         
   6   5   8          1.61          6.49         1.48 o                         
   7   5   8        234.94        232.36         5.99 o                         
   8   5   8        433.77        421.77        11.73 o                         
   9   5   8          0.03          1.17         2.65 o                         
  10   5   8        137.77        127.34         7.24 o                         
  -9   6   8          1.84          4.31         2.61 o                         
  -8   6   8         55.96         57.21         3.50 o                         
  -7   6   8         80.49         86.78         3.97 o                         
  -6   6   8        614.37        650.88        12.77 o                         
  -5   6   8          7.77          5.10         1.28 o                         
  -4   6   8        100.23        105.74         3.28 o                         
  -3   6   8        569.76        547.61         9.59 o                         
  -2   6   8         69.67         70.63         2.54 o                         
  -1   6   8        101.54         97.79         2.08 o                         
   0   6   8          3.69          3.53         0.67 o                         
   1   6   8        549.46        533.63        12.16 o                         
   2   6   8          6.75          4.37         1.01 o                         
   3   6   8        161.48        150.02         3.66 o                         
   4   6   8       1511.11       1474.42        18.94 o                         
   5   6   8        151.94        142.51         3.48 o                         
   6   6   8          4.00          2.38         1.38 o                         
   7   6   8        144.12        134.29         4.65 o                         
   8   6   8         34.16         32.03         3.01 o                         
   9   6   8          2.51          4.20         2.76 o                         
  -9   7   8          8.44         10.81         3.22 o                         
  -8   7   8         17.66         15.83         2.47 o                         
  -7   7   8         21.38         24.34         2.33 o                         
  -6   7   8          8.71          7.83         1.69 o                         
  -5   7   8        114.06        108.05         3.83 o                         
  -4   7   8        134.82        135.73         4.53 o                         
  -3   7   8        551.14        536.84        15.05 o                         
  -2   7   8         23.91         26.84         1.37 o                         
  -1   7   8        521.01        512.17         7.93 o                         
   0   7   8         42.06         29.53         1.14 o                         
   1   7   8         24.66         25.49         1.36 o                         
   2   7   8        418.95        351.29         6.61 o                         
   3   7   8         96.76         83.63         3.04 o                         
   4   7   8        442.60        396.41         7.01 o                         
   5   7   8         74.75         71.53         2.57 o                         
   6   7   8          1.27          0.21         1.49 o                         
   7   7   8         25.02         25.88         2.51 o                         
   8   7   8          3.44          5.80         2.22 o                         
   9   7   8         72.43         70.76         4.65 o                         
  -9   8   8          0.37          0.05         2.43 o                         
  -8   8   8        199.78        208.74         6.81 o                         
  -7   8   8        133.88        138.13         4.86 o                         
  -6   8   8         93.43         97.48         3.61 o                         
  -5   8   8        372.11        354.96         7.51 o                         
  -4   8   8        176.56        176.04         4.65 o                         
  -3   8   8        295.10        276.18         6.26 o                         
  -2   8   8         64.04         63.57         1.97 o                         
  -1   8   8        245.24        216.02         3.85 o                         
   0   8   8         39.03         37.88         1.12 o                         
   1   8   8       2249.04       2175.23        34.88 o                         
   2   8   8        129.20        138.88         3.61 o                         
   3   8   8         72.18         73.24         2.43 o                         
   4   8   8        791.42        784.04        15.08 o                         
   5   8   8        212.01        214.78         5.01 o                         
   6   8   8         28.81         31.29         2.65 o                         
   7   8   8        115.37        107.84         4.42 o                         
   8   8   8        163.51        159.48         6.03 o                         
   9   8   8          1.52          4.08         2.54 o                         
  -9   9   8        141.98        162.55         6.75 o                         
  -8   9   8         18.33         17.79         2.54 o                         
  -7   9   8        286.73        301.69         7.62 o                         
  -6   9   8         67.69         73.01         3.21 o                         
  -5   9   8        704.03        706.11        12.48 o                         
  -4   9   8        212.09        194.76         4.44 o                         
  -3   9   8          2.42          2.46         0.84 o                         
  -2   9   8       2494.30       2451.83        45.65 o                         
  -1   9   8        370.99        358.02         6.46 o                         
   0   9   8        294.80        295.47         5.08 o                         
   1   9   8        550.70        580.75        15.20 o                         
   2   9   8        122.62        118.69         3.32 o                         
   3   9   8        233.60        211.44         5.00 o                         
   4   9   8         52.76         57.38         2.40 o                         
   5   9   8        428.90        428.90         9.57 o                         
   6   9   8         56.99         60.28         3.21 o                         
   7   9   8        415.91        415.87         9.85 o                         
   8   9   8        581.74        575.66        14.95 o                         
   9   9   8          2.01          0.88         2.21 o                         
  -8  10   8         10.89         10.36         2.66 o                         
  -7  10   8        103.73        107.79         4.16 o                         
  -6  10   8        580.97        599.60        11.14 o                         
  -5  10   8          2.57          3.06         1.56 o                         
  -4  10   8        200.08        186.16         5.30 o                         
  -3  10   8        259.70        258.99         5.13 o                         
  -2  10   8        148.44        136.09         3.77 o                         
  -1  10   8         49.34         50.38         1.63 o                         
   0  10   8          0.21          0.86         0.81 o                         
   1  10   8        114.99        106.56         3.72 o                         
   2  10   8        134.41        112.04         3.57 o                         
   3  10   8          5.49          8.02         1.30 o                         
   4  10   8        281.69        283.74         6.27 o                         
   5  10   8        391.15        394.49         8.34 o                         
   6  10   8          0.14          1.83         1.68 o                         
   7  10   8         37.57         35.97         3.26 o                         
   8  10   8         13.52         13.61         2.65 o                         
  -8  11   8         12.55         14.80         2.86 o                         
  -7  11   8         49.02         48.66         3.21 o                         
  -6  11   8          1.62          2.45         1.75 o                         
  -5  11   8        293.49        276.56         6.89 o                         
  -4  11   8        101.53         97.84         3.47 o                         
  -3  11   8          1.50          1.06         1.24 o                         
  -2  11   8        102.33        105.75         2.83 o                         
  -1  11   8         74.30         77.96         2.90 o                         
   0  11   8         86.71         69.96         1.98 o                         
   1  11   8        216.03        212.18         4.99 o                         
   2  11   8        283.95        285.38         5.87 o                         
   3  11   8        129.27        135.03         5.41 o                         
   4  11   8         13.50         15.93         1.87 o                         
   5  11   8         99.99         98.19         3.63 o                         
   6  11   8          9.22          8.36         1.78 o                         
   7  11   8        254.54        259.07         8.62 o                         
   8  11   8          2.46          4.12         2.89 o                         
  -8  12   8        136.90        136.30         7.38 o                         
  -7  12   8          0.31          0.66         2.88 o                         
  -6  12   8        119.36        125.15         5.06 o                         
  -5  12   8        136.40        130.36         5.15 o                         
  -4  12   8          1.62          2.01         1.73 o                         
  -3  12   8        833.89        798.71        13.55 o                         
  -2  12   8         36.18         37.45         1.96 o                         
  -1  12   8         33.68         32.59         2.54 o                         
   0  12   8        157.63        156.59         4.16 o                         
   1  12   8       1069.89       1102.12        16.09 o                         
   2  12   8         95.95        112.77         3.53 o                         
   3  12   8          1.33          3.02         1.44 o                         
   4  12   8        613.80        609.78        14.76 o                         
   5  12   8        160.73        160.47         5.77 o                         
   6  12   8         13.05         12.31         2.53 o                         
   7  12   8        105.71         89.28         6.51 o                         
  -7  13   8         46.60         39.74         4.71 o                         
  -6  13   8         29.16         30.07         3.50 o                         
  -5  13   8         19.66         21.18         3.25 o                         
  -4  13   8         35.40         38.93         3.12 o                         
  -3  13   8        125.81        125.87         4.88 o                         
  -2  13   8        113.52        106.06         5.36 o                         
  -1  13   8        637.27        630.79        11.66 o                         
   0  13   8        337.31        344.12        10.59 o                         
   1  13   8        365.83        374.73         7.52 o                         
   2  13   8          6.31          7.90         1.92 o                         
   3  13   8         27.64         32.44         3.82 o                         
   4  13   8         31.34         24.97         4.27 o                         
   5  13   8          1.15          4.97         3.14 o                         
   6  13   8          4.64          2.84         3.00 o                         
   7  13   8        317.46        328.10        12.05 o                         
  -6  14   8         14.04         14.11         2.99 o                         
  -5  14   8        131.34        129.33         5.76 o                         
  -4  14   8         75.34         80.69         4.60 o                         
  -3  14   8         12.96         12.85         2.09 o                         
  -2  14   8         35.30         31.74         2.54 o                         
  -1  14   8          0.17         -1.09         1.77 o                         
   0  14   8        125.78        118.18         5.14 o                         
   1  14   8        162.88        169.32         5.96 o                         
   2  14   8         71.05         75.34         4.49 o                         
   3  14   8        871.42        892.49        27.64 o                         
   4  14   8          0.01          2.53         3.09 o                         
   5  14   8        356.65        369.45        11.42 o                         
   6  14   8          3.78          3.42         2.79 o                         
  -6  15   8         42.50         44.57         3.94 o                         
  -5  15   8          9.83          8.37         2.55 o                         
  -4  15   8         18.05         20.71         2.76 o                         
  -3  15   8         77.29         74.08         3.65 o                         
  -2  15   8          2.00          2.17         2.05 o                         
  -1  15   8        798.55        785.24        17.50 o                         
   0  15   8         90.80         89.66         4.59 o                         
   1  15   8        197.20        199.92         8.37 o                         
   2  15   8         13.37         12.66         2.83 o                         
   3  15   8         11.55          7.16         2.60 o                         
   4  15   8         17.56         24.48         3.63 o                         
   5  15   8         42.04         43.74         3.83 o                         
   6  15   8         36.47         37.08         3.82 o                         
  -5  16   8          4.29          6.58         2.32 o                         
  -4  16   8          5.18          5.40         2.59 o                         
  -3  16   8        161.70        153.98         6.71 o                         
  -2  16   8        247.83        258.57         8.74 o                         
  -1  16   8         11.90         10.39         2.33 o                         
   0  16   8        281.91        275.35        10.80 o                         
   1  16   8         94.58        100.55         5.52 o                         
   2  16   8         10.81         13.44         3.02 o                         
   3  16   8         15.63         18.51         3.22 o                         
   4  16   8          5.10          5.36         2.15 o                         
   5  16   8         42.25         44.54         4.70 o                         
  -4  17   8        106.91        100.54         6.70 o                         
  -3  17   8        128.98        130.72         7.06 o                         
  -2  17   8          2.60          2.88         2.51 o                         
  -1  17   8        277.46        293.79        10.21 o                         
   0  17   8        126.59        129.29         6.72 o                         
   1  17   8        140.97        140.16         8.01 o                         
   2  17   8         25.64         23.29         3.73 o                         
   3  17   8        104.02         96.63         7.00 o                         
   4  17   8         51.28         54.07         5.14 o                         
  -2  18   8          0.49          1.92         2.65 o                         
  -1  18   8         10.57         12.88         4.63 o                         
   0  18   8          1.70          5.25         4.16 o                         
   1  18   8         51.46         63.18         5.48 o                         
   2  18   8        193.46        182.91         8.95 o                         
 -10   1   9         53.65         40.57         6.24 o                         
  -9   1   9        132.05        137.80         8.26 o                         
  -8   1   9          1.37         -0.30         2.24 o                         
  -7   1   9          9.69          8.13         1.58 o                         
  -6   1   9         11.28          9.67         1.31 o                         
  -5   1   9        504.69        501.66         8.91 o                         
  -4   1   9        325.30        293.56         6.14 o                         
  -3   1   9         11.96          9.04         1.13 o                         
  -2   1   9       1163.92       1150.93        19.61 o                         
  -1   1   9         79.50         73.90         2.02 o                         
   0   1   9        478.50        512.56         8.77 o                         
   1   1   9         11.71         15.83         0.81 o                         
   2   1   9       1107.90       1138.04        13.72 o                         
   3   1   9        290.90        271.68         5.09 o                         
   4   1   9          0.16         -0.48         0.88 o                         
   5   1   9       2127.38       2095.97        28.53 o                         
   6   1   9         38.94         38.07         2.21 o                         
   7   1   9          7.53          8.06         1.70 o                         
   8   1   9        401.08        385.86         9.71 o                         
   9   1   9        158.22        166.19         8.65 o                         
  10   1   9         14.21         13.96         3.53 o                         
 -10   2   9         33.13         27.74         4.22 o                         
  -9   2   9         32.93         32.60         3.85 o                         
  -8   2   9        691.92        707.71        14.93 o                         
  -7   2   9         41.65         41.27         2.27 o                         
  -6   2   9        228.61        212.96         4.86 o                         
  -5   2   9        112.30        103.65         3.49 o                         
  -4   2   9         36.46         34.90         2.00 o                         
  -3   2   9        724.81        719.21        12.71 o                         
  -2   2   9        233.27        224.91         4.62 o                         
  -1   2   9       1564.29       1659.84        25.87 o                         
   0   2   9         64.89         67.11         1.72 o                         
   1   2   9        986.97        927.43        12.04 o                         
   2   2   9       2222.99       2195.08        30.55 o                         
   3   2   9        247.88        221.56         4.64 o                         
   4   2   9       1388.74       1378.63        17.60 o                         
   5   2   9        198.66        192.54         3.94 o                         
   6   2   9        183.59        180.97         4.89 o                         
   7   2   9          2.64          8.27         2.13 o                         
   8   2   9        307.24        303.70         7.88 o                         
   9   2   9        185.73        198.35         8.15 o                         
  10   2   9         10.36         14.73         3.39 o                         
 -10   3   9         81.88         83.30         5.82 o                         
  -9   3   9         13.11         13.77         2.83 o                         
  -8   3   9          2.06          1.72         1.80 o                         
  -7   3   9         16.24         15.06         1.70 o                         
  -6   3   9          0.80          2.09         1.30 o                         
  -5   3   9        177.73        178.62         3.96 o                         
  -4   3   9       1238.82       1243.27        18.04 o                         
  -3   3   9         29.72         24.50         1.40 o                         
  -2   3   9        339.91        305.22         5.48 o                         
  -1   3   9        460.02        457.51         7.58 o                         
   0   3   9       1118.84       1118.04        19.49 o                         
   1   3   9         86.95         75.90         2.92 o                         
   2   3   9        371.96        339.91         5.67 o                         
   3   3   9        102.21        116.71         3.38 o                         
   4   3   9          7.81         11.49         1.24 o                         
   5   3   9        164.42        159.65         4.29 o                         
   6   3   9        948.51        929.56        14.47 o                         
   7   3   9         25.07         27.95         2.15 o                         
   8   3   9        166.17        169.31         5.27 o                         
   9   3   9         38.38         38.27         3.56 o                         
  10   3   9          6.22         15.36         3.77 o                         
 -10   4   9         89.71         72.18         7.12 o                         
  -9   4   9          3.44         10.09         2.81 o                         
  -8   4   9        103.95        110.01         4.48 o                         
  -7   4   9         96.77         98.54         3.66 o                         
  -6   4   9        233.05        237.60         5.03 o                         
  -5   4   9          3.11          2.59         1.04 o                         
  -4   4   9        146.28        123.30         3.53 o                         
  -3   4   9        958.03        953.98        13.36 o                         
  -2   4   9         49.60         47.87         2.55 o                         
  -1   4   9       1198.06       1176.69        19.35 o                         
   0   4   9        374.08        365.99         9.32 o                         
   1   4   9        244.99        239.01         5.01 o                         
   2   4   9        214.81        236.37         4.82 o                         
   3   4   9       1360.18       1350.09        16.29 o                         
   4   4   9         51.55         58.05         2.23 o                         
   5   4   9        348.55        322.43         6.17 o                         
   6   4   9        134.04        139.59         4.14 o                         
   7   4   9        214.04        216.93         5.57 o                         
   8   4   9         15.09         12.91         2.23 o                         
   9   4   9         70.82         71.99         4.89 o                         
  -9   5   9         73.40         79.63         5.97 o                         
  -8   5   9         15.62         18.92         2.35 o                         
  -7   5   9         12.81         12.57         1.84 o                         
  -6   5   9         46.92         51.73         2.48 o                         
  -5   5   9       1232.45       1250.94        17.51 o                         
  -4   5   9        154.64        152.34         3.68 o                         
  -3   5   9         12.89         10.41         1.57 o                         
  -2   5   9        139.38        129.81         3.15 o                         
  -1   5   9         64.67         63.91         2.18 o                         
   0   5   9          8.59         10.94         1.44 o                         
   1   5   9       2432.32       2433.69        43.86 o                         
   2   5   9        234.95        233.34         4.81 o                         
   3   5   9        390.18        393.50         5.89 o                         
   4   5   9         17.72         20.08         1.43 o                         
   5   5   9        810.75        800.27        12.55 o                         
   6   5   9         20.98         23.82         1.90 o                         
   7   5   9         16.51         17.40         2.42 o                         
   8   5   9        214.15        209.64         6.33 o                         
   9   5   9         47.96         50.62         4.45 o                         
  -9   6   9        224.65        237.47         9.34 o                         
  -8   6   9        134.82        137.93         5.42 o                         
  -7   6   9        210.25        209.53         6.40 o                         
  -6   6   9         10.45         10.74         1.64 o                         
  -5   6   9         37.23         36.20         2.05 o                         
  -4   6   9        397.42        391.02         7.19 o                         
  -3   6   9        117.32        120.80         3.56 o                         
  -2   6   9          1.61          2.19         0.80 o                         
  -1   6   9        382.76        399.95         9.26 o                         
   0   6   9       2557.68       2369.82        34.98 o                         
   1   6   9       1089.97       1053.53        17.63 o                         
   2   6   9         75.44         46.52         2.23 o                         
   3   6   9        100.84        103.33         2.83 o                         
   4   6   9        621.96        556.85         8.73 o                         
   5   6   9        246.31        234.77         4.58 o                         
   6   6   9          5.22          4.06         2.08 o                         
   7   6   9         84.16         84.57         3.68 o                         
   8   6   9        123.77        124.86         5.90 o                         
   9   6   9        153.55        156.48        10.40 o                         
  -9   7   9         38.51         43.15         3.71 o                         
  -8   7   9        106.61        107.81         4.90 o                         
  -7   7   9         36.81         44.37         3.49 o                         
  -6   7   9        524.85        529.22        10.48 o                         
  -5   7   9         52.17         50.35         2.39 o                         
  -4   7   9        439.49        439.15        10.00 o                         
  -3   7   9       2172.56       2179.54        33.99 o                         
  -2   7   9         27.42         28.25         1.55 o                         
  -1   7   9        152.50        152.30         3.94 o                         
   0   7   9        607.79        585.27         9.13 o                         
   1   7   9         86.02         93.49         4.20 o                         
   2   7   9        325.18        344.09         7.42 o                         
   3   7   9        143.13        137.60         5.29 o                         
   4   7   9       1446.59       1487.38        21.92 o                         
   5   7   9         24.23         26.56         1.89 o                         
   6   7   9        568.21        554.65        10.39 o                         
   7   7   9        149.52        139.83         5.10 o                         
   8   7   9         65.66         69.69         4.55 o                         
   9   7   9        215.97        214.82         8.57 o                         
  -9   8   9          6.72          7.56         2.96 o                         
  -8   8   9         31.23         32.39         2.99 o                         
  -7   8   9         30.21         33.65         3.32 o                         
  -6   8   9        383.15        388.57         8.53 o                         
  -5   8   9        110.05        111.33         4.24 o                         
  -4   8   9          1.84          0.98         1.21 o                         
  -3   8   9        727.83        717.35        11.84 o                         
  -2   8   9         13.74         14.91         1.15 o                         
  -1   8   9        644.00        621.07        10.25 o                         
   0   8   9        501.15        501.73         8.63 o                         
   1   8   9         59.83         59.21         2.57 o                         
   2   8   9        323.51        266.66         6.50 o                         
   3   8   9        313.90        319.21         6.87 o                         
   4   8   9        120.50        104.91         3.28 o                         
   5   8   9          1.05          1.11         1.31 o                         
   6   8   9        157.74        161.89         7.55 o                         
   7   8   9        177.00        172.04         5.50 o                         
   8   8   9          0.23          2.36         2.19 o                         
   9   8   9          0.00          1.22         2.84 o                         
  -8   9   9        279.74        280.20         8.91 o                         
  -7   9   9          0.27          0.73         2.24 o                         
  -6   9   9        513.78        509.39        10.33 o                         
  -5   9   9          0.75         -1.41         1.57 o                         
  -4   9   9         84.48         76.63         2.99 o                         
  -3   9   9        499.99        505.86         8.41 o                         
  -2   9   9         70.59         62.67         2.43 o                         
  -1   9   9          1.13          0.90         0.83 o                         
   0   9   9         99.86         78.18         2.20 o                         
   1   9   9         24.16         20.03         2.08 o                         
   2   9   9          7.07         14.82         1.51 o                         
   3   9   9          8.42          3.96         1.33 o                         
   4   9   9        161.94        172.79         5.75 o                         
   5   9   9         49.30         48.03         2.38 o                         
   6   9   9          2.44          3.85         1.82 o                         
   7   9   9        142.76        133.72         4.82 o                         
   8   9   9         54.40         55.84         4.02 o                         
  -8  10   9         94.15         92.58         5.56 o                         
  -7  10   9        124.23        137.25         5.20 o                         
  -6  10   9        118.55        110.20         4.62 o                         
  -5  10   9        273.89        254.97         6.49 o                         
  -4  10   9        288.51        278.79         6.75 o                         
  -3  10   9        317.27        301.56         5.86 o                         
  -2  10   9         18.18         15.21         1.24 o                         
  -1  10   9         58.27         56.29         1.92 o                         
   0  10   9       1199.41       1173.11        18.22 o                         
   1  10   9        625.81        642.00        16.04 o                         
   2  10   9          0.21         -0.95         1.13 o                         
   3  10   9       1001.05       1002.22        17.33 o                         
   4  10   9         66.49         74.29         3.33 o                         
   5  10   9          3.04          4.70         1.69 o                         
   6  10   9        104.65        105.92         5.36 o                         
   7  10   9          7.02          5.83         2.16 o                         
   8  10   9          3.54          3.69         2.47 o                         
  -8  11   9         28.94         26.32         3.30 o                         
  -7  11   9          0.02         -0.08         2.52 o                         
  -6  11   9        116.80        120.08         4.32 o                         
  -5  11   9         73.23         67.95         3.28 o                         
  -4  11   9        118.99        108.93         3.98 o                         
  -3  11   9        644.48        648.70        11.96 o                         
  -2  11   9         60.82         57.61         2.27 o                         
  -1  11   9        348.43        313.71         7.35 o                         
   0  11   9          0.67          0.63         0.97 o                         
   1  11   9         58.58         67.00         2.33 o                         
   2  11   9        217.36        230.45         5.43 o                         
   3  11   9        410.91        418.28         8.45 o                         
   4  11   9        531.04        544.15        12.92 o                         
   5  11   9         70.82         67.86         3.48 o                         
   6  11   9        371.42        362.38        10.06 o                         
   7  11   9        138.80        137.00         5.47 o                         
   8  11   9         36.31         42.70         5.56 o                         
  -7  12   9          0.26         -0.95         3.40 o                         
  -6  12   9         54.20         56.67         3.48 o                         
  -5  12   9        270.89        263.26         8.77 o                         
  -4  12   9         14.56         13.75         2.18 o                         
  -3  12   9          6.65          6.56         1.53 o                         
  -2  12   9          0.02          0.32         1.29 o                         
  -1  12   9         58.11         61.64         2.69 o                         
   0  12   9         35.89         36.28         2.40 o                         
   1  12   9        342.04        337.51         6.19 o                         
   2  12   9         81.75         75.58         2.93 o                         
   3  12   9          3.67          4.38         1.68 o                         
   4  12   9         78.23         79.26         4.35 o                         
   5  12   9         85.38         87.96         4.53 o                         
   6  12   9         53.75         50.07         3.77 o                         
   7  12   9         23.02         23.44         4.13 o                         
  -7  13   9          0.88          0.25         3.17 o                         
  -6  13   9        156.70        149.48         8.85 o                         
  -5  13   9        102.79        105.93         5.80 o                         
  -4  13   9          2.91          3.17         2.13 o                         
  -3  13   9        227.88        229.10         6.78 o                         
  -2  13   9         62.96         62.49         3.49 o                         
  -1  13   9          8.21          4.94         2.01 o                         
   0  13   9         16.19         17.98         2.26 o                         
   1  13   9        111.45        114.88         3.64 o                         
   2  13   9        141.70        143.02         6.13 o                         
   3  13   9          5.56          4.38         2.75 o                         
   4  13   9         74.08         80.71         5.87 o                         
   5  13   9         34.89         31.02         4.03 o                         
   6  13   9         58.40         61.36         5.00 o                         
   7  13   9          2.70          3.66         3.14 o                         
  -6  14   9         51.25         51.77         4.63 o                         
  -5  14   9          3.30          3.86         2.39 o                         
  -4  14   9        154.28        152.08         5.63 o                         
  -3  14   9         27.83         27.83         2.67 o                         
  -2  14   9        121.92        123.38         7.59 o                         
  -1  14   9          0.06          2.65         1.81 o                         
   0  14   9         47.01         47.04         3.54 o                         
   1  14   9         56.98         59.28         3.80 o                         
   2  14   9        143.24        152.68         5.81 o                         
   3  14   9        661.44        720.28        17.79 o                         
   4  14   9         12.06          9.80         3.32 o                         
   5  14   9         29.68         37.66         4.09 o                         
   6  14   9         27.78         30.69         5.01 o                         
  -5  15   9        149.49        144.99         6.84 o                         
  -4  15   9         56.93         60.05         4.49 o                         
  -3  15   9         77.16         73.47         4.67 o                         
  -2  15   9        320.30        298.61         9.06 o                         
  -1  15   9        299.98        300.61         9.00 o                         
   0  15   9          1.99          2.79         2.41 o                         
   1  15   9          2.13          4.57         2.88 o                         
   2  15   9         32.43         22.94         4.18 o                         
   3  15   9         19.13         27.12         3.33 o                         
   4  15   9         62.08         69.48         5.56 o                         
   5  15   9        240.36        257.84         9.26 o                         
  -4  16   9        122.60        118.68         7.14 o                         
  -3  16   9          1.00          3.37         2.57 o                         
  -2  16   9          0.31         -1.98         2.91 o                         
  -1  16   9        266.77        260.28        10.83 o                         
   0  16   9        128.79        130.54         6.92 o                         
   1  16   9        154.33        167.35         8.78 o                         
   2  16   9        512.14        520.18        17.73 o                         
   3  16   9         11.06         11.45         3.82 o                         
   4  16   9         10.22          6.51         3.60 o                         
  -3  17   9         23.76         26.17         4.16 o                         
  -2  17   9         72.38         81.75         6.56 o                         
  -1  17   9         64.05         68.50         5.96 o                         
   0  17   9         25.04         31.76         4.87 o                         
   1  17   9          6.35          7.57         3.56 o                         
   2  17   9         80.57         79.71         7.77 o                         
   3  17   9          0.85          0.49         3.44 o                         
  -1  18   9         70.03         76.34         9.63 o                         
   0  18   9         57.45         52.92         5.86 o                         
   1  18   9         14.12         13.24         3.45 o                         
 -10   0  10         46.55         53.03        10.10 o                         
  -9   0  10        105.83        138.96        10.29 o                         
  -8   0  10         21.77         26.94         4.29 o                         
  -7   0  10        260.20        254.16        10.15 o                         
  -6   0  10        660.38        670.60        16.37 o                         
  -5   0  10        147.61        128.07         6.45 o                         
  -4   0  10        242.90        235.21         7.54 o                         
  -3   0  10        452.79        443.53        13.30 o                         
  -2   0  10       3911.52       3954.95        74.41 o                         
  -1   0  10        959.94        990.15        19.04 o                         
   0   0  10       1907.31       1923.52        47.31 o                         
   1   0  10       4789.62       4791.22        74.15 o                         
   2   0  10          2.51          3.61         1.44 o                         
   3   0  10        481.75        431.93         9.79 o                         
   4   0  10          0.32          1.32         1.20 o                         
   5   0  10          0.24          0.86         1.37 o                         
   6   0  10        228.35        204.45         6.70 o                         
   7   0  10        411.11        437.15        21.13 o                         
   8   0  10       1154.37       1166.94        33.62 o                         
   9   0  10        112.67        121.63         9.09 o                         
 -10   1  10        178.63        172.28        11.56 o                         
  -9   1  10          0.16         -0.29         3.19 o                         
  -8   1  10         54.24         57.99         4.22 o                         
  -7   1  10          0.05          1.06         1.54 o                         
  -6   1  10        834.65        837.12        18.30 o                         
  -5   1  10        138.37        126.41         3.57 o                         
  -4   1  10         32.90         26.95         1.82 o                         
  -3   1  10        276.80        262.69         6.40 o                         
  -2   1  10        201.22        206.04         4.78 o                         
  -1   1  10         32.25         26.05         1.18 o                         
   0   1  10         91.47        104.30         3.08 o                         
   1   1  10         26.11         36.43         1.36 o                         
   2   1  10         74.79         79.28         1.93 o                         
   3   1  10        278.37        283.42         4.78 o                         
   4   1  10       2126.90       2098.61        27.26 o                         
   5   1  10         38.96         33.74         1.66 o                         
   6   1  10         40.31         35.58         1.91 o                         
   7   1  10          6.72          9.55         1.95 o                         
   8   1  10          2.30          4.29         2.12 o                         
   9   1  10          8.44          9.20         2.87 o                         
  -9   2  10         22.65         20.88         3.32 o                         
  -8   2  10        165.59        159.75         6.02 o                         
  -7   2  10         97.54         91.32         3.48 o                         
  -6   2  10        104.06         99.90         3.48 o                         
  -5   2  10        469.20        451.72        11.13 o                         
  -4   2  10          0.06          0.10         1.09 o                         
  -3   2  10         44.34         44.60         2.03 o                         
  -2   2  10         27.34         24.36         1.55 o                         
  -1   2  10        380.07        382.30         6.83 o                         
   0   2  10         41.35         43.67         1.55 o                         
   1   2  10        520.96        545.02         7.58 o                         
   2   2  10        959.03        925.19        13.90 o                         
   3   2  10         19.78         17.28         1.36 o                         
   4   2  10         75.74         67.70         3.03 o                         
   5   2  10         61.60         59.37         2.05 o                         
   6   2  10         31.87         34.49         2.67 o                         
   7   2  10          0.69          3.31         1.64 o                         
   8   2  10          7.60          6.83         1.82 o                         
   9   2  10          6.56          3.85         2.82 o                         
  -9   3  10         61.97         67.45         5.10 o                         
  -8   3  10          8.40         11.71         2.43 o                         
  -7   3  10        169.37        170.71         4.83 o                         
  -6   3  10        643.42        651.55        11.28 o                         
  -5   3  10        218.95        214.83         7.62 o                         
  -4   3  10          4.65          3.48         1.03 o                         
  -3   3  10       1412.58       1358.85        19.49 o                         
  -2   3  10         76.16         69.22         2.76 o                         
  -1   3  10        334.12        319.02         5.38 o                         
   0   3  10        623.75        631.49        13.83 o                         
   1   3  10         29.99         34.92         1.26 o                         
   2   3  10         29.65         33.79         1.37 o                         
   3   3  10        386.90        347.68         6.35 o                         
   4   3  10       1821.68       1834.90        24.67 o                         
   5   3  10         36.90         32.47         2.02 o                         
   6   3  10         33.29         38.07         2.17 o                         
   7   3  10        221.32        219.00         5.54 o                         
   8   3  10         15.45         16.31         2.05 o                         
   9   3  10         41.92         41.37         3.99 o                         
  -9   4  10        180.14        189.15         7.71 o                         
  -8   4  10        100.18        100.53         4.18 o                         
  -7   4  10         47.69         51.27         3.25 o                         
  -6   4  10         43.68         44.04         2.45 o                         
  -5   4  10          1.39          3.16         1.31 o                         
  -4   4  10         56.85         59.20         2.46 o                         
  -3   4  10         84.11         77.89         3.67 o                         
  -2   4  10       1165.09       1156.44        16.41 o                         
  -1   4  10        433.11        409.20         6.85 o                         
   0   4  10       1125.14       1164.49        24.65 o                         
   1   4  10        492.66        471.97         7.72 o                         
   2   4  10        109.53         93.04         2.86 o                         
   3   4  10         17.52         16.40         1.36 o                         
   4   4  10          1.38          0.04         1.00 o                         
   5   4  10          0.40          2.15         1.26 o                         
   6   4  10         21.62         28.90         2.60 o                         
   7   4  10        530.44        515.40         9.46 o                         
   8   4  10        261.86        257.50         7.15 o                         
   9   4  10         82.37         84.79         6.13 o                         
  -9   5  10         60.96         64.70         5.15 o                         
  -8   5  10          6.70          5.93         2.10 o                         
  -7   5  10        230.03        225.13         5.90 o                         
  -6   5  10         79.56         80.05         3.55 o                         
  -5   5  10        264.45        255.32         5.47 o                         
  -4   5  10        943.73        897.72        13.35 o                         
  -3   5  10         23.67         20.67         1.96 o                         
  -2   5  10        223.78        245.67         5.06 o                         
  -1   5  10         89.47         97.60         2.78 o                         
   0   5  10          3.12         10.34         1.42 o                         
   1   5  10         53.18         45.19         1.94 o                         
   2   5  10       1021.90        900.63        15.33 o                         
   3   5  10        778.51        765.01        11.56 o                         
   4   5  10         53.90         60.52         2.19 o                         
   5   5  10        405.48        395.99         7.07 o                         
   6   5  10        341.57        328.53         8.79 o                         
   7   5  10         20.70         24.74         2.12 o                         
   8   5  10         87.63         86.74         4.95 o                         
   9   5  10         58.91         58.74         5.24 o                         
  -9   6  10         14.79         13.08         3.24 o                         
  -8   6  10        278.09        293.73        10.56 o                         
  -7   6  10         22.41         24.67         2.43 o                         
  -6   6  10         71.83         74.24         3.33 o                         
  -5   6  10        276.51        265.11         6.31 o                         
  -4   6  10         11.88         11.97         1.38 o                         
  -3   6  10          2.15          2.79         1.42 o                         
  -2   6  10        102.98        100.84         2.99 o                         
  -1   6  10        579.92        562.04        10.02 o                         
   0   6  10         20.26         18.27         1.52 o                         
   1   6  10        102.82         95.42         3.28 o                         
   2   6  10       1266.40       1242.54        18.85 o                         
   3   6  10        319.83        322.20         5.88 o                         
   4   6  10          1.28          2.32         1.12 o                         
   5   6  10        110.88        110.57         3.35 o                         
   6   6  10        168.88        157.18         4.83 o                         
   7   6  10          0.91          2.94         1.90 o                         
   8   6  10         88.44         94.82         4.54 o                         
   9   6  10         22.08         22.93         3.24 o                         
  -9   7  10          9.51          9.73         3.04 o                         
  -8   7  10         14.11         14.35         2.63 o                         
  -7   7  10         25.34         25.87         3.02 o                         
  -6   7  10         96.45         95.88         4.22 o                         
  -5   7  10        279.18        277.26         6.54 o                         
  -4   7  10          0.01         -0.61         1.38 o                         
  -3   7  10        374.15        361.08         6.88 o                         
  -2   7  10         88.85         76.77         2.67 o                         
  -1   7  10         54.73         57.55         2.20 o                         
   0   7  10        299.14        262.82         5.90 o                         
   1   7  10          1.89          1.82         1.19 o                         
   2   7  10        317.44        285.99         6.19 o                         
   3   7  10        241.01        223.71         5.43 o                         
   4   7  10          7.29         11.78         1.43 o                         
   5   7  10         66.64         66.69         2.78 o                         
   6   7  10          5.02          3.95         1.74 o                         
   7   7  10         41.70         40.02         2.93 o                         
   8   7  10          0.36         -1.08         2.38 o                         
   9   7  10         28.11         27.73         3.47 o                         
  -8   8  10         40.88         43.26         3.45 o                         
  -7   8  10        111.39        105.75         4.77 o                         
  -6   8  10         55.45         53.58         3.36 o                         
  -5   8  10          0.12         -1.03         1.64 o                         
  -4   8  10        212.55        204.75         7.06 o                         
  -3   8  10         16.07         14.30         1.55 o                         
  -2   8  10          4.08          2.77         1.09 o                         
  -1   8  10       2168.29       2160.03        28.25 o                         
   0   8  10        100.70         98.53         3.05 o                         
   1   8  10        193.38        194.69         5.11 o                         
   2   8  10        368.27        354.66         7.45 o                         
   3   8  10          4.44          6.84         1.51 o                         
   4   8  10          5.69          7.57         1.60 o                         
   5   8  10          0.24          1.01         1.35 o                         
   6   8  10        400.80        389.32         8.65 o                         
   7   8  10         24.65         23.31         2.59 o                         
   8   8  10        175.62        179.31         7.17 o                         
  -8   9  10         15.27         16.43         2.64 o                         
  -7   9  10        612.43        611.80        13.52 o                         
  -6   9  10         87.60         88.98         4.14 o                         
  -5   9  10         54.52         57.47         3.25 o                         
  -4   9  10       1200.17       1176.78        20.26 o                         
  -3   9  10        126.71        115.44         3.48 o                         
  -2   9  10        227.72        229.00         4.76 o                         
  -1   9  10         44.19         48.12         2.01 o                         
   0   9  10        357.28        343.63         6.48 o                         
   1   9  10         24.89         17.70         1.58 o                         
   2   9  10        506.17        521.91         9.54 o                         
   3   9  10        752.80        723.93        14.01 o                         
   4   9  10         75.78         81.12         3.66 o                         
   5   9  10        652.50        676.24        11.99 o                         
   6   9  10        479.85        481.46        10.69 o                         
   7   9  10          5.12          8.04         2.37 o                         
   8   9  10         12.25         14.50         2.79 o                         
  -8  10  10        335.13        335.81         9.03 o                         
  -7  10  10          0.43         -0.15         2.05 o                         
  -6  10  10        114.67        111.63         4.83 o                         
  -5  10  10         83.33         83.10         3.65 o                         
  -4  10  10          0.15         -0.30         1.60 o                         
  -3  10  10         71.21         67.63         2.79 o                         
  -2  10  10          7.38          9.79         1.23 o                         
  -1  10  10        258.58        261.20         6.11 o                         
   0  10  10         98.64         84.56         2.66 o                         
   1  10  10         34.37         37.62         2.09 o                         
   2  10  10        199.36        213.31         5.06 o                         
   3  10  10        254.80        269.20         6.58 o                         
   4  10  10          2.44          3.11         1.60 o                         
   5  10  10         45.11         48.69         2.72 o                         
   6  10  10        122.89        125.92         4.73 o                         
   7  10  10         95.06         99.21         4.66 o                         
   8  10  10          2.06          3.47         2.65 o                         
  -7  11  10        156.41        160.04         6.93 o                         
  -6  11  10         32.36         33.18         2.98 o                         
  -5  11  10         30.38         35.77         2.60 o                         
  -4  11  10         27.29         28.94         2.97 o                         
  -3  11  10         67.11         66.60         2.75 o                         
  -2  11  10        112.67        103.04         3.78 o                         
  -1  11  10         23.34         23.25         1.93 o                         
   0  11  10        221.99        234.48         5.77 o                         
   1  11  10         79.93         92.41         3.08 o                         
   2  11  10          0.57          2.66         1.30 o                         
   3  11  10         47.04         51.15         2.55 o                         
   4  11  10         23.03         19.96         2.23 o                         
   5  11  10        619.91        644.88        14.61 o                         
   6  11  10          0.36         -1.61         2.12 o                         
   7  11  10        410.68        416.77        12.23 o                         
  -7  12  10          4.98         12.18         3.65 o                         
  -6  12  10          0.45         -0.77         3.33 o                         
  -5  12  10        202.94        182.02         7.63 o                         
  -4  12  10        133.21        135.59         5.28 o                         
  -3  12  10         48.90         46.27         2.65 o                         
  -2  12  10         23.34         29.77         2.61 o                         
  -1  12  10       1444.97       1502.83        26.68 o                         
   0  12  10         23.30         24.77         2.37 o                         
   1  12  10          0.41          1.86         1.33 o                         
   2  12  10        488.11        494.99        10.62 o                         
   3  12  10          9.14         12.08         2.69 o                         
   4  12  10         28.06         32.46         3.07 o                         
   5  12  10          6.82          8.68         2.72 o                         
   6  12  10        207.69        210.83         8.86 o                         
   7  12  10         17.65         15.49         4.59 o                         
  -6  13  10         60.70         64.60         6.92 o                         
  -5  13  10        130.08        135.65         6.20 o                         
  -4  13  10         50.23         49.66         3.83 o                         
  -3  13  10        245.14        247.43         8.17 o                         
  -2  13  10        157.60        166.59         7.02 o                         
  -1  13  10        117.10        117.23         5.14 o                         
   0  13  10         45.50         45.61         3.93 o                         
   1  13  10        318.77        345.19         8.85 o                         
   2  13  10        201.93        201.86         7.11 o                         
   3  13  10         69.61         63.87         4.87 o                         
   4  13  10          0.87          0.23         2.95 o                         
   5  13  10        260.88        272.98        10.62 o                         
   6  13  10        230.87        239.65        11.09 o                         
  -6  14  10         20.70         17.24         4.13 o                         
  -5  14  10         25.06         18.65         3.33 o                         
  -4  14  10          5.39          5.13         2.81 o                         
  -3  14  10        176.43        177.30         9.98 o                         
  -2  14  10        131.95        134.54         6.78 o                         
  -1  14  10         81.01         84.90         5.04 o                         
   0  14  10         76.30         74.73         4.99 o                         
   1  14  10        446.79        472.72        13.10 o                         
   2  14  10          4.69          5.05         2.73 o                         
   3  14  10        477.83        474.06        13.33 o                         
   4  14  10          2.64         -0.17         2.78 o                         
   5  14  10        447.66        473.83        13.78 o                         
   6  14  10          3.76          5.08         2.96 o                         
  -5  15  10        107.70        104.56         6.60 o                         
  -4  15  10          0.03          2.25         2.46 o                         
  -3  15  10        499.98        486.69        21.14 o                         
  -2  15  10         33.16         35.52         3.72 o                         
  -1  15  10         58.99         60.81         4.56 o                         
   0  15  10          2.06          2.57         2.48 o                         
   1  15  10         63.52         64.19         5.07 o                         
   2  15  10         33.55         26.99         3.89 o                         
   3  15  10          6.72          5.56         3.24 o                         
   4  15  10         13.22         11.84         3.41 o                         
   5  15  10         80.43         90.19         6.03 o                         
  -4  16  10        112.05        126.65         6.94 o                         
  -3  16  10         11.00         10.88         3.22 o                         
  -2  16  10        274.95        288.29        18.35 o                         
  -1  16  10        158.93        166.08         8.43 o                         
   0  16  10         58.99         60.67         7.57 o                         
   1  16  10          6.47          8.01         3.03 o                         
   2  16  10          4.64          2.37         3.09 o                         
   3  16  10          7.79         13.76         3.97 o                         
   4  16  10        107.54        100.70         9.20 o                         
  -2  17  10         43.63         53.90         5.86 o                         
  -1  17  10         71.33         73.66         6.87 o                         
   0  17  10          9.23         14.69         3.69 o                         
   1  17  10        302.41        308.74        12.77 o                         
   2  17  10         24.44         27.08         4.88 o                         
  -9   1  11          9.25         12.02         3.87 o                         
  -8   1  11          6.62          6.37         2.89 o                         
  -7   1  11        311.70        316.36         8.28 o                         
  -6   1  11        130.35        124.67         4.22 o                         
  -5   1  11          0.43         -0.72         1.52 o                         
  -4   1  11        311.19        300.59         7.35 o                         
  -3   1  11          3.11          3.76         1.14 o                         
  -2   1  11        103.23        114.39         3.61 o                         
  -1   1  11        100.10         98.15         3.03 o                         
   0   1  11       1684.32       1729.31        29.89 o                         
   1   1  11        304.64        297.39         5.52 o                         
   2   1  11        112.63        114.59         2.58 o                         
   3   1  11       1858.60       1753.05        31.52 o                         
   4   1  11          2.56          1.97         0.84 o                         
   5   1  11         63.38         64.60         2.20 o                         
   6   1  11        209.11        209.97         7.21 o                         
   7   1  11        571.23        592.40        13.99 o                         
   8   1  11          0.39          0.50         2.13 o                         
   9   1  11         14.70         19.82         3.59 o                         
  -9   2  11         23.76         20.65         3.24 o                         
  -8   2  11         31.98         33.42         3.09 o                         
  -7   2  11          3.31          4.14         1.81 o                         
  -6   2  11         49.60         55.28         2.92 o                         
  -5   2  11        139.71        135.14         5.39 o                         
  -4   2  11        588.86        566.93        10.54 o                         
  -3   2  11        852.49        806.81        14.89 o                         
  -2   2  11        171.39        166.76         4.88 o                         
  -1   2  11       1138.87       1153.22        17.95 o                         
   0   2  11        741.99        751.27        13.54 o                         
   1   2  11        424.54        410.85         6.49 o                         
   2   2  11        603.75        606.34        10.40 o                         
   3   2  11         15.36         14.60         1.31 o                         
   4   2  11        604.45        574.33         9.34 o                         
   5   2  11         21.15         23.55         1.75 o                         
   6   2  11       1001.80       1029.22        17.30 o                         
   7   2  11        156.24        142.25         4.53 o                         
   8   2  11         18.16         20.18         2.99 o                         
   9   2  11        347.14        368.68        12.67 o                         
  -9   3  11          0.24          0.98         3.34 o                         
  -8   3  11         11.97         11.70         2.40 o                         
  -7   3  11        142.02        140.02         4.46 o                         
  -6   3  11        612.28        616.39        12.26 o                         
  -5   3  11         12.61         13.36         1.58 o                         
  -4   3  11         34.16         35.46         2.20 o                         
  -3   3  11        119.02        106.64         3.15 o                         
  -2   3  11        142.03        135.38         4.41 o                         
  -1   3  11        135.04        122.41         3.43 o                         
   0   3  11       1200.55       1127.50        24.91 o                         
   1   3  11        190.07        195.16         4.36 o                         
   2   3  11        118.96        132.27         3.58 o                         
   3   3  11        175.95        179.63         4.54 o                         
   4   3  11        789.69        725.12        11.28 o                         
   5   3  11          1.43          1.84         1.19 o                         
   6   3  11        102.84        107.13         3.41 o                         
   7   3  11          5.78          5.02         1.72 o                         
   8   3  11        139.87        140.61         5.42 o                         
   9   3  11        118.77        123.61         6.30 o                         
  -9   4  11         21.30         33.21         4.49 o                         
  -8   4  11         32.11         29.05         3.27 o                         
  -7   4  11         21.69         16.53         1.96 o                         
  -6   4  11         27.80         27.27         2.19 o                         
  -5   4  11        526.75        494.39         9.27 o                         
  -4   4  11         67.23         66.73         3.33 o                         
  -3   4  11        260.18        251.84         7.10 o                         
  -2   4  11        297.82        268.32         6.52 o                         
  -1   4  11        623.21        597.93        10.75 o                         
   0   4  11        166.26        193.07         5.07 o                         
   1   4  11       1218.79       1147.59        16.35 o                         
   2   4  11        114.78        123.10         3.48 o                         
   3   4  11         97.22         88.37         2.99 o                         
   4   4  11          4.34          5.36         1.15 o                         
   5   4  11        396.12        398.23         7.47 o                         
   6   4  11         13.38         15.01         1.65 o                         
   7   4  11         74.58         75.71         3.46 o                         
   8   4  11        172.34        173.27         6.58 o                         
   9   4  11         40.80         42.24         4.16 o                         
  -9   5  11          5.26          6.94         3.70 o                         
  -8   5  11         22.76         18.73         3.18 o                         
  -7   5  11        621.92        641.53        16.76 o                         
  -6   5  11         82.91         82.76         3.45 o                         
  -5   5  11         21.09         19.87         1.91 o                         
  -4   5  11         91.74         88.74         4.50 o                         
  -3   5  11        411.08        391.13         9.04 o                         
  -2   5  11          4.18          3.62         0.96 o                         
  -1   5  11        807.39        820.23        14.24 o                         
   0   5  11        179.09        182.96         5.24 o                         
   1   5  11        200.21        204.95         4.98 o                         
   2   5  11         75.85         86.11         2.77 o                         
   3   5  11       1190.85       1169.83        18.31 o                         
   4   5  11        100.15        100.18         2.91 o                         
   5   5  11         52.15         47.55         2.13 o                         
   6   5  11        170.56        182.80         5.18 o                         
   7   5  11        351.90        341.76         7.62 o                         
   8   5  11         70.59         79.85         4.72 o                         
   9   5  11         86.35         85.36         6.76 o                         
  -9   6  11        101.89        102.73         6.42 o                         
  -8   6  11          4.36          4.06         3.09 o                         
  -7   6  11         13.63         11.81         2.17 o                         
  -6   6  11          8.09          6.46         2.00 o                         
  -5   6  11          9.72          9.29         1.81 o                         
  -4   6  11          1.00          1.75         1.57 o                         
  -3   6  11        263.74        241.18         6.46 o                         
  -2   6  11       2255.03       2241.96        32.00 o                         
  -1   6  11       1074.31       1061.19        22.78 o                         
   0   6  11         84.39         61.14         2.68 o                         
   1   6  11          0.74          0.68         0.92 o                         
   2   6  11         55.36         37.27         2.21 o                         
   3   6  11          2.92          3.75         1.29 o                         
   4   6  11         79.08         65.78         2.72 o                         
   5   6  11        246.29        233.74         5.86 o                         
   6   6  11        243.76        253.19         6.45 o                         
   7   6  11        287.64        286.92         7.12 o                         
   8   6  11        146.13        150.13         7.24 o                         
  -8   7  11        293.32        305.28         9.88 o                         
  -7   7  11         23.63         22.34         3.04 o                         
  -6   7  11        388.39        401.36        13.48 o                         
  -5   7  11        906.06        898.29        17.55 o                         
  -4   7  11         62.75         62.12         3.28 o                         
  -3   7  11         71.76         69.13         3.32 o                         
  -2   7  11          0.46          1.43         1.13 o                         
  -1   7  11        380.55        377.56         6.91 o                         
   0   7  11        105.59        119.95         3.34 o                         
   1   7  11        397.17        404.93         9.44 o                         
   2   7  11       1376.76       1437.78        24.77 o                         
   3   7  11         42.99         45.46         3.55 o                         
   4   7  11        915.48        943.55        16.86 o                         
   5   7  11         18.64         18.50         1.92 o                         
   6   7  11        350.37        365.41         9.39 o                         
   7   7  11        151.04        158.29         6.04 o                         
   8   7  11         19.17         20.19         2.98 o                         
  -8   8  11        121.01        116.92         5.56 o                         
  -7   8  11        106.55        100.95         5.03 o                         
  -6   8  11         26.63         27.44         2.82 o                         
  -5   8  11        543.28        512.75        11.55 o                         
  -4   8  11          8.13          6.08         1.53 o                         
  -3   8  11        170.99        155.60         4.82 o                         
  -2   8  11        251.84        263.75         6.40 o                         
  -1   8  11          0.01          0.37         1.12 o                         
   0   8  11        340.85        309.10         6.79 o                         
   1   8  11        204.65        214.87         6.88 o                         
   2   8  11        279.99        273.80         6.91 o                         
   3   8  11          0.11         -0.73         1.35 o                         
   4   8  11          8.85          8.65         2.04 o                         
   5   8  11        260.28        246.56         6.10 o                         
   6   8  11          0.10          1.07         1.93 o                         
   7   8  11         14.32         11.62         2.59 o                         
   8   8  11        209.36        208.28         8.21 o                         
  -8   9  11        190.25        183.73         7.03 o                         
  -7   9  11          0.00         -0.40         2.41 o                         
  -6   9  11          1.00         -0.08         2.17 o                         
  -5   9  11        261.24        251.45         7.72 o                         
  -4   9  11         69.69         70.89         5.50 o                         
  -3   9  11          3.60          3.78         1.52 o                         
  -2   9  11         20.17         17.12         1.64 o                         
  -1   9  11         17.41         21.78         1.73 o                         
   0   9  11         49.14         56.10         2.96 o                         
   1   9  11         54.91         50.07         2.65 o                         
   2   9  11        112.70        118.40         4.20 o                         
   3   9  11         33.21         37.40         2.48 o                         
   4   9  11         13.96         15.78         2.20 o                         
   5   9  11        229.44        234.27         6.01 o                         
   6   9  11        105.08        103.45         4.60 o                         
   7   9  11        102.22         95.22         4.67 o                         
   8   9  11          0.03          0.75         2.34 o                         
  -7  10  11         64.47         60.69         3.89 o                         
  -6  10  11         59.92         60.35         6.34 o                         
  -5  10  11        514.93        497.66        11.33 o                         
  -4  10  11         11.06          9.40         1.80 o                         
  -3  10  11          4.51          4.34         1.36 o                         
  -2  10  11        889.60        886.29        21.94 o                         
  -1  10  11        303.38        302.72         6.86 o                         
   0  10  11          9.16         12.09         1.67 o                         
   1  10  11        525.09        535.82        10.26 o                         
   2  10  11        316.73        345.93         7.11 o                         
   3  10  11         70.85         75.55         3.41 o                         
   4  10  11          1.42          3.86         1.74 o                         
   5  10  11         92.30         86.00         3.82 o                         
   6  10  11          6.83          5.60         2.00 o                         
   7  10  11        575.05        573.66        13.24 o                         
  -7  11  11         92.70         85.70         5.17 o                         
  -6  11  11         77.34         74.09         4.86 o                         
  -5  11  11        261.59        262.82        10.51 o                         
  -4  11  11         27.13         27.37         2.40 o                         
  -3  11  11         43.89         40.23         2.63 o                         
  -2  11  11         93.05         93.22         4.06 o                         
  -1  11  11         12.79         13.47         1.82 o                         
   0  11  11         55.89         60.00         3.16 o                         
   1  11  11        749.78        765.68        14.28 o                         
   2  11  11        406.33        419.95         9.44 o                         
   3  11  11        171.03        172.17         5.06 o                         
   4  11  11        428.03        440.44        10.17 o                         
   5  11  11         28.91         32.19         3.38 o                         
   6  11  11        125.82        130.48         5.66 o                         
   7  11  11         57.19         64.25         5.59 o                         
  -6  12  11         24.68         23.52         4.30 o                         
  -5  12  11         26.73         23.26         3.21 o                         
  -4  12  11         20.82         19.77         2.48 o                         
  -3  12  11         92.00         90.81         4.25 o                         
  -2  12  11         24.88         32.16         3.31 o                         
  -1  12  11        296.97        300.57         8.55 o                         
   0  12  11         21.51         20.95         2.64 o                         
   1  12  11         11.70         12.00         1.87 o                         
   2  12  11         32.50         33.63         2.48 o                         
   3  12  11         18.13         17.62         2.49 o                         
   4  12  11        124.61        122.92         6.02 o                         
   5  12  11        118.38        120.92         6.06 o                         
   6  12  11         12.34         12.44         3.43 o                         
  -6  13  11          2.85          3.78         4.46 o                         
  -5  13  11         92.80         96.06         6.40 o                         
  -4  13  11         39.40         37.97         4.00 o                         
  -3  13  11         12.45         10.58         2.74 o                         
  -2  13  11          0.00          0.48         2.80 o                         
  -1  13  11         79.24         78.21         5.49 o                         
   0  13  11        108.03        133.21         6.65 o                         
   1  13  11         23.87         24.46         2.54 o                         
   2  13  11         24.58         26.52         3.13 o                         
   3  13  11         34.89         43.91         4.22 o                         
   4  13  11        124.84        141.36         8.72 o                         
   5  13  11         13.83         11.24         3.49 o                         
   6  13  11         51.96         57.64         4.64 o                         
  -5  14  11         83.56         81.58         6.10 o                         
  -4  14  11        127.49        130.63         6.96 o                         
  -3  14  11         37.65         35.87         4.04 o                         
  -2  14  11         54.99         59.94         4.95 o                         
  -1  14  11          4.14          4.47         3.35 o                         
   0  14  11         95.77        100.08         5.90 o                         
   1  14  11        421.31        446.82        12.72 o                         
   2  14  11         63.83         64.88         4.95 o                         
   3  14  11         88.73        102.32         6.60 o                         
   4  14  11          0.28          1.75         3.21 o                         
   5  14  11        104.85        110.02         6.67 o                         
  -4  15  11        116.57        130.25         7.20 o                         
  -3  15  11         58.03         62.09         5.61 o                         
  -2  15  11          1.17          2.23         3.42 o                         
  -1  15  11         41.55         40.35         4.72 o                         
   0  15  11        122.87        122.96         6.62 o                         
   1  15  11        128.09        131.35         6.34 o                         
   2  15  11        119.41        121.88         6.80 o                         
   3  15  11        243.36        256.20        15.72 o                         
   4  15  11          0.07          0.88         3.82 o                         
  -3  16  11        311.97        348.10        14.47 o                         
  -2  16  11        128.14        106.26         9.49 o                         
  -1  16  11        132.84        153.39        10.75 o                         
   0  16  11        228.09        250.51        10.23 o                         
   1  16  11          1.91          4.38         3.42 o                         
   2  16  11         22.74         20.20         3.62 o                         
   3  16  11          0.21          0.85         3.57 o                         
  -1  17  11          1.85          2.91         3.71 o                         
   0  17  11        102.38        107.72         7.60 o                         
   1  17  11         14.25         13.80         3.70 o                         
  -9   0  12         63.82         58.65         6.93 o                         
  -8   0  12          8.80         12.18         4.36 o                         
  -7   0  12        113.88        111.01         6.42 o                         
  -6   0  12         45.56         48.70         4.21 o                         
  -5   0  12        704.64        733.62        24.69 o                         
  -4   0  12       2063.27       2068.00        48.57 o                         
  -3   0  12        784.25        773.19        22.12 o                         
  -2   0  12       1128.15       1071.27        23.49 o                         
  -1   0  12       2627.85       2597.85        65.40 o                         
   0   0  12        104.26        107.44         5.55 o                         
   1   0  12        624.34        604.92        13.12 o                         
   2   0  12        795.21        729.80        18.68 o                         
   3   0  12        145.48        153.86         4.80 o                         
   4   0  12         90.00         80.02         3.23 o                         
   5   0  12        344.35        344.02        11.01 o                         
   6   0  12       1067.12       1087.00        36.54 o                         
   7   0  12         98.45        104.67         7.96 o                         
   8   0  12        462.96        476.58        20.35 o                         
   9   0  12         86.23         86.41         9.11 o                         
  -9   1  12          2.03          6.77         3.81 o                         
  -8   1  12        416.18        423.35        19.13 o                         
  -7   1  12         56.70         57.21         3.66 o                         
  -6   1  12         13.76         14.80         2.37 o                         
  -5   1  12         87.48         81.00         4.20 o                         
  -4   1  12         19.56         17.94         2.09 o                         
  -3   1  12         75.89         69.11         2.68 o                         
  -2   1  12         43.11         38.38         2.89 o                         
  -1   1  12        103.29        100.69         3.59 o                         
   0   1  12         97.98        107.68         3.44 o                         
   1   1  12        144.36        155.63         3.46 o                         
   2   1  12       1805.98       1820.15        24.37 o                         
   3   1  12         13.92         11.18         1.27 o                         
   4   1  12         18.48         16.02         1.47 o                         
   5   1  12         13.19         11.66         1.44 o                         
   6   1  12        196.80        194.65         7.64 o                         
   7   1  12         81.82         87.29         4.61 o                         
   8   1  12         34.63         38.31         4.35 o                         
   9   1  12          1.90         -3.13         4.26 o                         
  -9   2  12         67.56         71.13         7.51 o                         
  -8   2  12         48.16         44.10         4.43 o                         
  -7   2  12        169.74        176.22         6.10 o                         
  -6   2  12          8.06          8.64         1.83 o                         
  -5   2  12          4.11          3.98         1.67 o                         
  -4   2  12         33.50         34.70         2.46 o                         
  -3   2  12        379.18        369.87         8.17 o                         
  -2   2  12         96.20         88.95         3.35 o                         
  -1   2  12        273.27        274.13        12.98 o                         
   0   2  12        504.70        486.82         8.53 o                         
   1   2  12         48.42         43.26         1.51 o                         
   2   2  12         51.36         40.59         2.16 o                         
   3   2  12         75.52         75.64         3.37 o                         
   4   2  12        150.20        158.19         3.82 o                         
   5   2  12          1.64          2.67         1.28 o                         
   6   2  12          7.00          5.74         1.78 o                         
   7   2  12          1.42          2.76         1.89 o                         
   8   2  12         17.50         14.90         3.09 o                         
   9   2  12         17.56         14.70         3.30 o                         
  -9   3  12         30.38         32.51         4.16 o                         
  -8   3  12        295.31        300.59        10.39 o                         
  -7   3  12         22.63         26.97         2.62 o                         
  -6   3  12          2.83          2.37         1.63 o                         
  -5   3  12        642.59        627.76        10.98 o                         
  -4   3  12        248.66        241.20         5.67 o                         
  -3   3  12        348.11        331.49         9.61 o                         
  -2   3  12         51.33         49.85         3.48 o                         
  -1   3  12        171.77        180.01         5.51 o                         
   0   3  12         11.09         11.26         1.08 o                         
   1   3  12        386.20        354.79         6.63 o                         
   2   3  12       1775.67       1769.96        26.29 o                         
   3   3  12         61.98         54.21         2.72 o                         
   4   3  12         35.65         38.44         2.04 o                         
   5   3  12         25.07         24.91         1.94 o                         
   6   3  12        187.39        181.58         5.13 o                         
   7   3  12         33.02         29.65         2.56 o                         
   8   3  12          7.49          5.94         2.66 o                         
   9   3  12        287.64        279.02        13.43 o                         
  -9   4  12          1.70          4.66         3.35 o                         
  -8   4  12         17.90         15.80         3.40 o                         
  -7   4  12         41.40         43.29         3.11 o                         
  -6   4  12          4.32          4.89         1.77 o                         
  -5   4  12        135.79        139.93         4.75 o                         
  -4   4  12        635.24        598.73        12.41 o                         
  -3   4  12        218.24        210.21         5.43 o                         
  -2   4  12        604.45        626.31        15.17 o                         
  -1   4  12        240.75        235.15         5.87 o                         
   0   4  12          1.09          3.31         1.39 o                         
   1   4  12        117.15        117.18         3.29 o                         
   2   4  12        321.81        291.53         6.24 o                         
   3   4  12         48.61         44.01         2.14 o                         
   4   4  12        148.44        152.49         3.96 o                         
   5   4  12        594.40        612.15        10.72 o                         
   6   4  12        241.20        239.91         5.50 o                         
   7   4  12         97.48         94.04         4.74 o                         
   8   4  12        159.24        153.19         8.67 o                         
  -8   5  12         28.77         27.53         3.93 o                         
  -7   5  12        171.58        178.27         6.36 o                         
  -6   5  12        304.53        300.35         7.75 o                         
  -5   5  12         30.57         29.72         2.42 o                         
  -4   5  12          0.08          0.26         1.59 o                         
  -3   5  12         32.27         28.75         2.18 o                         
  -2   5  12        100.75        107.66         4.40 o                         
  -1   5  12          8.43          7.55         1.37 o                         
   0   5  12       1433.55       1365.52        24.56 o                         
   1   5  12        458.20        453.50         9.13 o                         
   2   5  12         46.05         49.49         2.40 o                         
   3   5  12        349.23        337.73         8.06 o                         
   4   5  12         58.74         58.55         2.63 o                         
   5   5  12         98.94         98.94         3.34 o                         
   6   5  12          3.82          2.69         1.67 o                         
   7   5  12        280.67        276.85         7.80 o                         
   8   5  12        186.49        174.07         9.32 o                         
  -8   6  12         46.19         43.47         4.47 o                         
  -7   6  12         79.56         90.95         5.53 o                         
  -6   6  12         44.62         44.80         3.22 o                         
  -5   6  12          8.55          9.56         1.95 o                         
  -4   6  12        127.27        129.47         4.57 o                         
  -3   6  12        399.98        364.15         8.63 o                         
  -2   6  12         69.02         66.60         2.97 o                         
  -1   6  12         27.93         29.25         2.06 o                         
   0   6  12        460.22        466.89         8.76 o                         
   1   6  12        362.65        359.80         8.48 o                         
   2   6  12          1.62          1.70         1.34 o                         
   3   6  12         60.64         59.62         2.70 o                         
   4   6  12        301.69        281.79         8.45 o                         
   5   6  12         11.90         15.10         1.97 o                         
   6   6  12        243.30        257.95         7.17 o                         
   7   6  12          1.93          4.23         2.12 o                         
   8   6  12         93.76         99.15         7.44 o                         
  -8   7  12         43.78         41.49         4.22 o                         
  -7   7  12         65.04         70.06         4.63 o                         
  -6   7  12          6.22          9.19         2.36 o                         
  -5   7  12        169.35        172.02         5.99 o                         
  -4   7  12        117.77        110.19         4.22 o                         
  -3   7  12        185.65        181.23         4.77 o                         
  -2   7  12        134.14        130.86         4.19 o                         
  -1   7  12         38.62         41.24         3.05 o                         
   0   7  12        113.47         99.65         3.35 o                         
   1   7  12        228.13        212.93         6.62 o                         
   2   7  12         24.62         25.86         2.24 o                         
   3   7  12         52.41         53.33         3.07 o                         
   4   7  12         31.62         36.44         2.92 o                         
   5   7  12          0.61          2.27         1.76 o                         
   6   7  12          1.84          3.69         1.97 o                         
   7   7  12          3.06          5.02         2.16 o                         
   8   7  12         26.07         28.77         3.88 o                         
  -8   8  12          6.37         10.77         2.71 o                         
  -7   8  12         81.82         75.08         4.53 o                         
  -6   8  12        231.50        218.01         7.16 o                         
  -5   8  12          2.65          4.08         1.81 o                         
  -4   8  12         28.05         27.65         2.48 o                         
  -3   8  12       1090.77       1087.43        21.63 o                         
  -2   8  12         27.38         27.86         2.20 o                         
  -1   8  12        110.53        100.35         5.01 o                         
   0   8  12         51.90         45.33         2.48 o                         
   1   8  12        127.48        123.78         3.78 o                         
   2   8  12          3.89          1.87         1.56 o                         
   3   8  12        198.79        202.31         5.59 o                         
   4   8  12        478.43        493.10        11.74 o                         
   5   8  12         28.17         30.86         2.54 o                         
   6   8  12        308.95        293.08         7.86 o                         
   7   8  12        409.88        393.38        10.79 o                         
   8   8  12        211.00        221.76         9.18 o                         
  -7   9  12         32.42         32.32         3.24 o                         
  -6   9  12        303.78        294.17         8.46 o                         
  -5   9  12          6.99          1.92         2.23 o                         
  -4   9  12         80.86         80.03         3.86 o                         
  -3   9  12         54.99         54.89         2.83 o                         
  -2   9  12        415.04        403.96        15.11 o                         
  -1   9  12          6.17          6.81         1.50 o                         
   0   9  12        919.69        947.68        17.81 o                         
   1   9  12        622.26        602.12        10.77 o                         
   2   9  12        148.67        145.58         4.96 o                         
   3   9  12        530.88        544.60        14.34 o                         
   4   9  12        149.59        153.26         5.64 o                         
   5   9  12         89.15         95.35         4.17 o                         
   6   9  12          0.67          0.54         1.81 o                         
   7   9  12         84.10         85.82         4.48 o                         
  -7  10  12         14.39         12.11         2.70 o                         
  -6  10  12         38.40         35.77         3.52 o                         
  -5  10  12         46.70         44.46         3.27 o                         
  -4  10  12          8.95          8.82         2.05 o                         
  -3  10  12        256.61        249.83         7.86 o                         
  -2  10  12         22.88         23.60         2.29 o                         
  -1  10  12         87.27         95.19         3.70 o                         
   0  10  12         46.28         49.17         2.68 o                         
   1  10  12         62.16         69.05         3.06 o                         
   2  10  12          8.91          8.86         1.55 o                         
   3  10  12         24.06         19.14         2.01 o                         
   4  10  12        263.42        256.23         7.57 o                         
   5  10  12        252.38        273.57         7.24 o                         
   6  10  12          8.66         16.00         4.15 o                         
   7  10  12         25.26         30.28         3.23 o                         
  -7  11  12         29.38         28.32         4.34 o                         
  -6  11  12          3.19          3.36         2.55 o                         
  -5  11  12         42.57         49.84         4.93 o                         
  -4  11  12         87.95         96.96         4.53 o                         
  -3  11  12          6.64          8.56         2.08 o                         
  -2  11  12        129.47        126.73         4.93 o                         
  -1  11  12         18.32         19.12         2.37 o                         
   0  11  12          3.33          3.66         2.18 o                         
   1  11  12          0.10          2.28         1.51 o                         
   2  11  12         36.08         36.22         2.10 o                         
   3  11  12        851.53        917.73        16.57 o                         
   4  11  12          0.23         -0.37         2.01 o                         
   5  11  12        473.95        485.47        12.11 o                         
   6  11  12         12.35         15.23         3.07 o                         
  -6  12  12        144.68        155.23        11.18 o                         
  -5  12  12         22.20         21.31         4.77 o                         
  -4  12  12          0.06          4.22         2.28 o                         
  -3  12  12       1002.38       1015.32        22.87 o                         
  -2  12  12          0.97          2.45         2.09 o                         
  -1  12  12          3.31          4.79         2.35 o                         
   0  12  12        217.83        213.71         8.05 o                         
   1  12  12         59.98         59.56         3.25 o                         
   2  12  12         32.12         37.44         2.63 o                         
   3  12  12         49.63         53.11         4.80 o                         
   4  12  12        358.79        381.74        13.54 o                         
   5  12  12         15.04         12.34         2.94 o                         
   6  12  12          5.20          7.04         3.56 o                         
  -5  13  12         15.66         20.39         3.89 o                         
  -4  13  12         28.10         30.03         4.35 o                         
  -3  13  12          5.76          4.53         3.13 o                         
  -2  13  12         64.60         65.65         5.19 o                         
  -1  13  12        529.39        595.53        20.80 o                         
   0  13  12        336.14        349.45        11.45 o                         
   1  13  12        174.76        177.11         6.06 o                         
   2  13  12          8.51          8.73         2.58 o                         
   3  13  12         52.26         60.23         6.98 o                         
   4  13  12        105.76        108.98         8.10 o                         
   5  13  12        123.84        118.84         6.83 o                         
  -4  14  12         89.65        115.23         7.54 o                         
  -3  14  12         35.44         35.47         4.70 o                         
  -2  14  12         41.10         40.64         5.17 o                         
  -1  14  12         53.06         61.54         8.08 o                         
   0  14  12         25.86         28.42         4.15 o                         
   1  14  12        349.08        356.51        11.01 o                         
   2  14  12         17.66         15.94         3.44 o                         
   3  14  12        546.11        579.83        20.77 o                         
   4  14  12         21.82         31.74         4.97 o                         
  -3  15  12          5.69          6.82         4.30 o                         
  -2  15  12          0.30          2.58         3.46 o                         
  -1  15  12         81.75         89.24         7.45 o                         
   0  15  12         32.08         41.30         5.69 o                         
   1  15  12          6.01          9.96         2.76 o                         
   2  15  12          0.83          4.26         2.89 o                         
   3  15  12        143.54        156.24        13.17 o                         
  -2  16  12         69.25         74.63         7.68 o                         
  -1  16  12          0.06         -2.06         3.49 o                         
   0  16  12         46.54         55.67         4.62 o                         
   1  16  12          3.70          3.99         3.29 o                         
   2  16  12         28.05         39.96         4.38 o                         
  -8   1  13         30.65         26.13         5.34 o                         
  -7   1  13          2.99          4.41         2.12 o                         
  -6   1  13         13.30         13.24         2.35 o                         
  -5   1  13          1.09         -0.07         2.01 o                         
  -4   1  13         11.85         12.79         1.94 o                         
  -3   1  13        357.12        344.52         8.34 o                         
  -2   1  13       1313.90       1252.42        34.46 o                         
  -1   1  13        235.12        215.29        13.45 o                         
   0   1  13        175.01        192.34         6.13 o                         
   1   1  13        761.50        746.04        13.54 o                         
   2   1  13         52.17         50.85         2.36 o                         
   3   1  13        128.09        130.42         3.63 o                         
   4   1  13         12.85         13.79         1.43 o                         
   5   1  13       1006.72       1008.15        18.68 o                         
   6   1  13         14.21         16.96         3.01 o                         
   7   1  13          8.84          9.33         2.35 o                         
   8   1  13        160.04        167.12         8.60 o                         
  -8   2  13        114.12        122.13         6.84 o                         
  -7   2  13         10.89         13.88         2.32 o                         
  -6   2  13        442.46        435.53        11.52 o                         
  -5   2  13        276.97        262.73         9.20 o                         
  -4   2  13         64.43         62.49         3.07 o                         
  -3   2  13        633.86        622.83        14.16 o                         
  -2   2  13         19.25         20.00         2.53 o                         
  -1   2  13        420.41        426.70        14.49 o                         
   0   2  13         62.92         64.05         3.36 o                         
   1   2  13        319.93        311.32         6.41 o                         
   2   2  13        883.05        821.93        18.39 o                         
   3   2  13         40.27         45.70         2.12 o                         
   4   2  13       1379.78       1388.76        19.66 o                         
   5   2  13         11.66          9.16         1.55 o                         
   6   2  13          0.01          2.64         2.21 o                         
   7   2  13        352.59        361.11         9.23 o                         
   8   2  13         26.88         32.67         3.92 o                         
  -8   3  13        187.29        187.40        10.08 o                         
  -7   3  13          0.16          0.58         2.11 o                         
  -6   3  13         19.64         18.38         2.60 o                         
  -5   3  13          3.38          3.65         1.82 o                         
  -4   3  13          0.40          1.80         1.45 o                         
  -3   3  13        129.34        125.71         4.33 o                         
  -2   3  13       1245.45       1194.13        21.98 o                         
  -1   3  13        178.92        176.98         6.75 o                         
   0   3  13         93.27        101.05         3.38 o                         
   1   3  13         72.04         76.55         2.73 o                         
   2   3  13        206.40        178.67         4.50 o                         
   3   3  13         79.59         79.84         3.28 o                         
   4   3  13          5.77          6.38         1.38 o                         
   5   3  13          3.53          4.57         1.35 o                         
   6   3  13        447.80        459.35         9.66 o                         
   7   3  13        200.10        201.78         7.12 o                         
   8   3  13         86.11         90.74         5.16 o                         
  -8   4  13          2.07          0.72         2.68 o                         
  -7   4  13        190.21        195.14         6.79 o                         
  -6   4  13         30.07         36.21         2.87 o                         
  -5   4  13          7.59          7.61         1.76 o                         
  -4   4  13        163.93        147.12         7.07 o                         
  -3   4  13        648.11        614.86        15.32 o                         
  -2   4  13         25.99         25.81         2.47 o                         
  -1   4  13        736.00        734.94        15.35 o                         
   0   4  13        159.71        170.05         5.51 o                         
   1   4  13          1.08          2.51         1.11 o                         
   2   4  13         47.20         40.95         2.11 o                         
   3   4  13        414.17        413.69         9.01 o                         
   4   4  13         16.38         15.90         1.70 o                         
   5   4  13         33.10         30.95         2.13 o                         
   6   4  13        113.96        120.28         5.63 o                         
   7   4  13        137.96        147.60         6.57 o                         
   8   4  13         76.57         81.86         6.52 o                         
  -8   5  13         18.16         16.53         3.37 o                         
  -7   5  13         35.19         36.34         3.29 o                         
  -6   5  13         37.61         34.28         2.72 o                         
  -5   5  13        486.74        466.39        11.29 o                         
  -4   5  13         30.63         27.65         2.24 o                         
  -3   5  13         76.00         74.76         4.07 o                         
  -2   5  13        110.82        114.74         4.47 o                         
  -1   5  13         21.12         27.43         2.37 o                         
   0   5  13         95.31         99.55         4.01 o                         
   1   5  13        784.73        783.69        13.88 o                         
   2   5  13        227.30        229.92         5.74 o                         
   3   5  13         84.49         86.34         3.82 o                         
   4   5  13         93.58        101.31         3.70 o                         
   5   5  13        891.35        906.37        16.01 o                         
   6   5  13        100.22        100.78         4.11 o                         
   7   5  13         16.73         16.32         3.41 o                         
   8   5  13         17.40         22.03         3.55 o                         
  -8   6  13         36.96         39.92         4.02 o                         
  -7   6  13         84.08         89.13         4.91 o                         
  -6   6  13          2.82          1.13         1.97 o                         
  -5   6  13         59.13         57.38         3.89 o                         
  -4   6  13       1115.98       1072.56        18.18 o                         
  -3   6  13        497.82        470.61         9.90 o                         
  -2   6  13        102.60         89.03         4.29 o                         
  -1   6  13        103.99         98.41         3.72 o                         
   0   6  13         70.81         82.44         3.52 o                         
   1   6  13        135.17        135.81         4.89 o                         
   2   6  13        187.77        172.86         5.33 o                         
   3   6  13        322.77        317.77         7.48 o                         
   4   6  13        190.20        196.59         6.27 o                         
   5   6  13        213.20        204.54         6.10 o                         
   6   6  13         78.86         84.05         3.82 o                         
   7   6  13          8.67          8.78         2.81 o                         
   8   6  13          4.10          0.44         3.33 o                         
  -8   7  13        150.00        162.98         7.36 o                         
  -7   7  13        201.61        199.18         7.69 o                         
  -6   7  13         75.98         76.64         4.26 o                         
  -5   7  13          9.20          8.51         2.32 o                         
  -4   7  13        189.22        178.12         5.24 o                         
  -3   7  13        462.63        446.69         9.13 o                         
  -2   7  13         19.34         23.66         2.51 o                         
  -1   7  13        409.86        405.11         9.04 o                         
   0   7  13        575.64        579.13        11.70 o                         
   1   7  13         13.26         12.83         1.72 o                         
   2   7  13        796.22        784.24        16.89 o                         
   3   7  13         55.33         66.32         3.20 o                         
   4   7  13        844.56        877.91        18.36 o                         
   5   7  13         41.17         45.35         3.21 o                         
   6   7  13         14.24         10.05         2.13 o                         
   7   7  13        269.83        283.04         9.87 o                         
  -7   8  13        270.43        275.86         9.21 o                         
  -6   8  13         21.64         24.81         2.95 o                         
  -5   8  13         22.39         17.01         2.56 o                         
  -4   8  13         57.49         56.64         3.11 o                         
  -3   8  13         21.12         21.97         2.42 o                         
  -2   8  13        155.38        144.67         5.42 o                         
  -1   8  13         68.54         69.31         3.48 o                         
   0   8  13        373.24        363.61        10.13 o                         
   1   8  13          2.26          2.96         1.37 o                         
   2   8  13         36.97         36.65         2.69 o                         
   3   8  13        198.53        204.75         6.57 o                         
   4   8  13          4.51          2.53         1.98 o                         
   5   8  13         63.71         63.37         3.86 o                         
   6   8  13        197.34        200.03         7.33 o                         
   7   8  13        202.80        199.13         7.15 o                         
  -7   9  13         77.58         78.12         7.93 o                         
  -6   9  13         35.35         38.04         3.87 o                         
  -5   9  13          9.63         11.87         2.45 o                         
  -4   9  13          0.53          1.80         2.29 o                         
  -3   9  13         77.62         72.99         3.58 o                         
  -2   9  13         58.37         59.10         3.32 o                         
  -1   9  13         75.65         74.84         3.50 o                         
   0   9  13         40.40         38.43         2.76 o                         
   1   9  13          0.16          1.38         1.39 o                         
   2   9  13         28.15         28.95         2.54 o                         
   3   9  13        223.60        236.12         7.68 o                         
   4   9  13        102.90        111.91         4.97 o                         
   5   9  13        250.30        243.89         6.82 o                         
   6   9  13         10.73         10.71         2.50 o                         
   7   9  13          1.92          3.09         2.60 o                         
  -6  10  13          2.44          5.12         2.74 o                         
  -5  10  13         13.88         16.33         2.75 o                         
  -4  10  13        364.32        358.08        11.71 o                         
  -3  10  13         31.63         30.49         3.06 o                         
  -2  10  13         13.93         15.08         2.35 o                         
  -1  10  13        110.13        116.03         6.27 o                         
   0  10  13        482.97        506.79        10.53 o                         
   1  10  13        296.70        309.18         7.22 o                         
   2  10  13         62.76         59.82         2.82 o                         
   3  10  13        157.34        148.31         5.35 o                         
   4  10  13         86.72         84.41         4.25 o                         
   5  10  13        583.38        603.75        13.50 o                         
   6  10  13        310.25        336.63        13.16 o                         
  -6  11  13          4.64          3.62         3.31 o                         
  -5  11  13          9.81         11.23         3.03 o                         
  -4  11  13        217.89        220.68         7.25 o                         
  -3  11  13         82.85         83.78         4.52 o                         
  -2  11  13          3.85          4.43         2.14 o                         
  -1  11  13        605.81        649.65        16.44 o                         
   0  11  13        139.37        139.89         6.58 o                         
   1  11  13        129.82        134.08         4.81 o                         
   2  11  13        267.70        266.71         6.21 o                         
   3  11  13         27.77         30.92         2.87 o                         
   4  11  13        241.82        247.89         8.43 o                         
   5  11  13          1.43          1.85         2.10 o                         
   6  11  13        100.10        105.84         7.00 o                         
  -5  12  13         46.91         45.63         5.21 o                         
  -4  12  13          7.35          9.76         3.35 o                         
  -3  12  13        148.18        142.61         6.15 o                         
  -2  12  13          0.52          1.17         2.33 o                         
  -1  12  13         88.55         97.48         7.67 o                         
   0  12  13          2.80          4.11         2.84 o                         
   1  12  13          0.37          1.95         1.79 o                         
   2  12  13        143.01        155.54         5.30 o                         
   3  12  13        197.58        210.03         8.39 o                         
   4  12  13         12.15         10.77         3.50 o                         
   5  12  13          0.25          0.51         2.61 o                         
  -5  13  13          8.49          5.90         3.42 o                         
  -4  13  13          5.38          4.64         3.34 o                         
  -3  13  13         33.66         33.97         4.76 o                         
  -2  13  13         46.30         56.38         6.95 o                         
  -1  13  13         35.30         29.26         4.56 o                         
   0  13  13          0.16         -0.05         3.10 o                         
   1  13  13         30.21         34.88         3.32 o                         
   2  13  13        151.20        156.11         7.34 o                         
   3  13  13         29.12         28.52         4.56 o                         
   4  13  13         32.59         31.90         6.53 o                         
  -4  14  13         26.47         33.46         4.77 o                         
  -3  14  13         18.11         21.26         4.12 o                         
  -2  14  13         30.83         39.35         5.97 o                         
  -1  14  13        138.85        142.52         9.14 o                         
   0  14  13        121.71        142.59         7.96 o                         
   1  14  13        128.51        124.12         6.83 o                         
   2  14  13         10.74         15.80         3.17 o                         
   3  14  13        185.66        194.67        11.00 o                         
   4  14  13         17.37         15.33         4.49 o                         
  -2  15  13        127.56        130.75         9.94 o                         
  -1  15  13        146.36        158.99        11.11 o                         
   0  15  13        116.18        123.68         6.76 o                         
   1  15  13        113.22        130.81         6.98 o                         
   2  15  13         27.38         19.05         6.67 o                         
  -8   0  14         12.42         15.06         5.72 o                         
  -7   0  14        594.23        625.74        24.35 o                         
  -6   0  14        645.85        677.41        24.03 o                         
  -5   0  14        711.58        676.07        23.86 o                         
  -4   0  14        296.09        278.59        13.26 o                         
  -3   0  14        864.86        806.78        26.95 o                         
  -2   0  14        237.60        227.61        12.54 o                         
  -1   0  14        446.57        391.90        17.97 o                         
   0   0  14       2057.93       1980.53        42.29 o                         
   1   0  14        332.48        327.40        13.46 o                         
   2   0  14         37.82         33.81         2.70 o                         
   3   0  14        137.88        154.25         7.86 o                         
   4   0  14        331.16        323.93        11.42 o                         
   5   0  14         11.77         12.77         4.40 o                         
   6   0  14        383.27        364.50        15.24 o                         
   7   0  14        167.39        158.06        13.44 o                         
   8   0  14        502.34        535.55        21.65 o                         
  -8   1  14          0.07          0.51         4.38 o                         
  -7   1  14          9.44          9.00         3.19 o                         
  -6   1  14        129.04        122.44         8.00 o                         
  -5   1  14         77.92         77.79         5.11 o                         
  -4   1  14        163.32        155.79         7.17 o                         
  -3   1  14        146.57        134.39         5.10 o                         
  -2   1  14         20.26         21.78         2.14 o                         
  -1   1  14         23.36         19.48         2.52 o                         
   0   1  14        699.33        743.84        15.03 o                         
   1   1  14          0.22          0.88         1.22 o                         
   2   1  14          1.35          3.00         1.40 o                         
   3   1  14         61.20         56.27         3.53 o                         
   4   1  14        572.47        544.81        11.07 o                         
   5   1  14        188.14        195.28         7.63 o                         
   6   1  14        158.57        154.13         6.64 o                         
   7   1  14          3.62          4.58         2.46 o                         
   8   1  14          5.87          5.49         2.89 o                         
  -8   2  14          5.22         10.46         3.64 o                         
  -7   2  14         33.00         38.97         4.06 o                         
  -6   2  14         30.71         25.00         3.37 o                         
  -5   2  14        250.93        240.13         7.53 o                         
  -4   2  14        125.22        122.24         4.98 o                         
  -3   2  14         84.72         84.58         4.06 o                         
  -2   2  14        164.26        154.22         6.14 o                         
  -1   2  14         62.24         66.73         4.75 o                         
   0   2  14         16.88         14.11         1.83 o                         
   1   2  14         63.91         70.67         3.01 o                         
   2   2  14        233.35        234.45         6.42 o                         
   3   2  14          7.85          6.13         1.30 o                         
   4   2  14          6.40          8.46         1.78 o                         
   5   2  14          1.62          0.31         1.64 o                         
   6   2  14          1.34          2.96         2.02 o                         
   7   2  14         63.78         65.86         5.33 o                         
   8   2  14          0.36         -0.80         2.42 o                         
  -8   3  14          3.28          2.79         3.05 o                         
  -7   3  14        207.49        219.24        12.17 o                         
  -6   3  14        226.82        213.09         9.28 o                         
  -5   3  14        246.71        236.65         9.54 o                         
  -4   3  14         13.57         16.00         2.32 o                         
  -3   3  14        175.49        180.57         5.90 o                         
  -2   3  14         97.50         91.79         4.75 o                         
  -1   3  14        175.20        165.74         6.49 o                         
   0   3  14        953.33        978.14        17.87 o                         
   1   3  14        114.19        104.84         4.16 o                         
   2   3  14         34.46         39.63         2.53 o                         
   3   3  14         33.46         35.61         2.69 o                         
   4   3  14        447.56        422.32         8.42 o                         
   5   3  14         16.90         20.71         2.18 o                         
   6   3  14         19.92         18.02         2.62 o                         
   7   3  14        255.14        237.38         9.07 o                         
   8   3  14         10.00         11.44         2.94 o                         
  -8   4  14         20.26         22.53         3.90 o                         
  -7   4  14         82.18         92.56         5.84 o                         
  -6   4  14        169.49        173.65         6.79 o                         
  -5   4  14         25.87         26.48         3.13 o                         
  -4   4  14        125.98        120.62         5.81 o                         
  -3   4  14         39.55         42.81         2.86 o                         
  -2   4  14         81.31         86.75         4.85 o                         
  -1   4  14        355.21        356.48        11.00 o                         
   0   4  14        714.84        694.15        12.67 o                         
   1   4  14        117.13        112.74         4.34 o                         
   2   4  14        193.88        180.91         5.78 o                         
   3   4  14        322.77        332.01         7.99 o                         
   4   4  14         50.87         50.59         2.63 o                         
   5   4  14         28.59         28.73         2.96 o                         
   6   4  14         30.13         34.76         3.25 o                         
   7   4  14        118.73        119.86         8.80 o                         
   8   4  14         62.93         60.95         4.72 o                         
  -8   5  14         48.38         49.11         5.21 o                         
  -7   5  14         29.08         32.11         3.76 o                         
  -6   5  14         63.00         59.57         3.66 o                         
  -5   5  14        144.20        135.29         7.26 o                         
  -4   5  14        108.89        106.68         5.19 o                         
  -3   5  14          0.18         -0.65         2.00 o                         
  -2   5  14        930.32        877.48        19.15 o                         
  -1   5  14        104.91        101.12         4.98 o                         
   0   5  14          0.03         -0.04         1.16 o                         
   1   5  14        149.76        147.68         5.22 o                         
   2   5  14         38.07         33.55         2.39 o                         
   3   5  14        167.30        161.87         5.91 o                         
   4   5  14         40.45         41.80         2.60 o                         
   5   5  14        529.62        531.90        12.00 o                         
   6   5  14        273.77        266.56         8.24 o                         
   7   5  14          5.79          4.40         3.11 o                         
  -7   6  14         18.37         21.91         3.20 o                         
  -6   6  14         82.75         83.39         4.57 o                         
  -5   6  14        172.71        165.08         5.75 o                         
  -4   6  14        113.21         98.70         4.68 o                         
  -3   6  14          0.47          1.58         1.97 o                         
  -2   6  14         62.05         64.57         4.23 o                         
  -1   6  14        292.15        300.35         8.27 o                         
   0   6  14         10.60         10.89         1.61 o                         
   1   6  14         23.79         23.79         2.09 o                         
   2   6  14        228.90        209.08         5.96 o                         
   3   6  14         26.00         20.72         2.42 o                         
   4   6  14        334.33        348.25         9.13 o                         
   5   6  14         12.31         15.40         2.28 o                         
   6   6  14        193.71        195.72         7.86 o                         
   7   6  14        141.92        139.96         7.40 o                         
  -7   7  14         57.32         54.49         4.13 o                         
  -6   7  14         95.77        100.53         5.60 o                         
  -5   7  14        192.71        177.95         6.42 o                         
  -4   7  14         41.35         34.81         2.68 o                         
  -3   7  14         58.09         60.79         3.69 o                         
  -2   7  14         20.13         16.48         2.54 o                         
  -1   7  14         80.53         84.67         4.98 o                         
   0   7  14         26.47         26.55         2.26 o                         
   1   7  14          3.21          5.23         1.55 o                         
   2   7  14         52.52         54.88         3.22 o                         
   3   7  14         29.57         29.49         2.44 o                         
   4   7  14          7.99          9.69         2.04 o                         
   5   7  14          5.05          4.97         2.10 o                         
   6   7  14         14.06         13.50         3.25 o                         
   7   7  14        155.05        177.07         7.52 o                         
  -7   8  14          3.85          6.97         2.74 o                         
  -6   8  14         12.01         11.14         2.69 o                         
  -5   8  14        270.22        260.51        12.27 o                         
  -4   8  14          0.00         -0.24         1.99 o                         
  -3   8  14         10.57          9.94         2.28 o                         
  -2   8  14         10.57         14.51         2.25 o                         
  -1   8  14        321.64        317.64         8.98 o                         
   0   8  14         18.43         19.11         2.43 o                         
   1   8  14        505.78        503.55        10.03 o                         
   2   8  14        285.18        281.56         8.15 o                         
   3   8  14          0.57          1.57         1.82 o                         
   4   8  14        298.90        330.07        10.02 o                         
   5   8  14        179.95        178.45         6.33 o                         
   6   8  14        446.41        483.51        12.91 o                         
   7   8  14          3.45          5.61         3.67 o                         
  -6   9  14          9.97          5.75         2.72 o                         
  -5   9  14        174.66        168.33         6.46 o                         
  -4   9  14        236.08        231.56        10.96 o                         
  -3   9  14         16.91         17.48         2.89 o                         
  -2   9  14        778.45        781.62        24.30 o                         
  -1   9  14        220.17        205.57        10.23 o                         
   0   9  14        252.33        264.31         7.94 o                         
   1   9  14        197.18        205.61         5.33 o                         
   2   9  14          0.05          0.30         1.69 o                         
   3   9  14        261.49        265.80         9.48 o                         
   4   9  14         33.93         34.03         3.28 o                         
   5   9  14        251.97        264.77         7.69 o                         
   6   9  14         62.74         64.89         4.99 o                         
  -6  10  14          2.47          3.51         2.59 o                         
  -5  10  14        149.69        152.43         6.19 o                         
  -4  10  14          0.02          0.89         2.29 o                         
  -3  10  14        106.29        118.85         6.93 o                         
  -2  10  14          0.40          0.91         2.28 o                         
  -1  10  14          0.97          3.20         1.99 o                         
   0  10  14          6.99         11.16         2.05 o                         
   1  10  14          0.57          0.21         1.53 o                         
   2  10  14        256.85        262.86         6.57 o                         
   3  10  14        301.03        313.23         8.30 o                         
   4  10  14          9.32          8.61         2.49 o                         
   5  10  14         39.99         50.81         3.65 o                         
   6  10  14         53.06         52.79         4.61 o                         
  -5  11  14         25.85         25.02         3.93 o                         
  -4  11  14         55.99         60.97         4.86 o                         
  -3  11  14          0.05         -1.51         2.12 o                         
  -2  11  14         12.92          8.73         2.56 o                         
  -1  11  14         62.08         63.41         5.06 o                         
   0  11  14         38.56         43.92         3.67 o                         
   1  11  14        711.63        772.80        16.91 o                         
   2  11  14          1.94          3.59         1.75 o                         
   3  11  14        359.91        390.61         9.93 o                         
   4  11  14         13.97         20.78         3.46 o                         
   5  11  14         39.23         41.13         4.01 o                         
  -5  12  14        402.64        426.60        14.72 o                         
  -4  12  14         28.10         36.81         4.55 o                         
  -3  12  14         25.84         29.97         4.95 o                         
  -2  12  14         39.42         37.47         4.86 o                         
  -1  12  14        191.52        204.83        20.64 o                         
   0  12  14         13.98         16.80         2.96 o                         
   1  12  14        174.20        187.24         7.20 o                         
   2  12  14        355.93        375.50        11.82 o                         
   3  12  14          0.00         -2.98         2.98 o                         
   4  12  14          0.19         -2.13         3.63 o                         
  -4  13  14         35.28         37.67         5.11 o                         
  -3  13  14        355.22        372.13        16.64 o                         
  -2  13  14        275.71        256.87        11.56 o                         
  -1  13  14        143.86        154.12         8.61 o                         
   0  13  14         50.41         56.42         4.56 o                         
   1  13  14         26.17         24.72         3.29 o                         
   2  13  14          9.80         19.39         4.84 o                         
   3  13  14         21.69         26.50         4.41 o                         
   4  13  14        120.16        115.94        10.07 o                         
  -3  14  14         21.45         23.74         4.84 o                         
  -2  14  14         53.76         54.59         7.98 o                         
  -1  14  14        144.83        148.98         8.67 o                         
   0  14  14         19.78         27.36         3.95 o                         
   1  14  14        359.03        382.01        19.36 o                         
   2  14  14         29.13         30.05         5.51 o                         
  -7   1  15          0.41          2.56         2.96 o                         
  -6   1  15          0.56         -1.63         3.18 o                         
  -5   1  15        377.20        366.91        13.11 o                         
  -4   1  15        599.43        574.23        19.69 o                         
  -3   1  15        166.24        162.01         5.99 o                         
  -2   1  15         82.39         71.15         4.47 o                         
  -1   1  15         91.83         87.54         6.11 o                         
   0   1  15        238.53        231.89         6.78 o                         
   1   1  15        132.52        132.65         4.54 o                         
   2   1  15         40.07         38.87         2.79 o                         
   3   1  15        974.48        968.82        22.88 o                         
   4   1  15         40.06         38.30         3.47 o                         
   5   1  15         95.08         86.08         4.09 o                         
   6   1  15         74.08         70.81         5.03 o                         
   7   1  15        133.17        129.03         7.08 o                         
  -7   2  15         30.82         26.86         3.45 o                         
  -6   2  15          2.03          2.03         2.50 o                         
  -5   2  15        164.21        154.04         8.78 o                         
  -4   2  15         93.96         90.11         5.59 o                         
  -3   2  15        300.59        284.05         9.33 o                         
  -2   2  15         12.95         12.42         2.36 o                         
  -1   2  15        484.19        458.93        14.99 o                         
   0   2  15        559.79        553.31        10.53 o                         
   1   2  15         42.92         50.78         3.19 o                         
   2   2  15        965.25        966.63        17.49 o                         
   3   2  15        107.10        117.40         4.66 o                         
   4   2  15         72.54         69.82         3.61 o                         
   5   2  15        207.66        215.15         6.03 o                         
   6   2  15        262.66        253.02         9.97 o                         
   7   2  15        454.83        449.85        13.46 o                         
  -7   3  15          6.97         10.39         2.80 o                         
  -6   3  15          8.07         10.75         2.49 o                         
  -5   3  15         68.53         69.70         5.60 o                         
  -4   3  15        657.13        640.59        28.47 o                         
  -3   3  15         71.71         69.19         4.38 o                         
  -2   3  15          9.58         13.52         2.45 o                         
  -1   3  15          9.35          9.36         2.89 o                         
   0   3  15          7.51          9.35         1.66 o                         
   1   3  15        219.09        234.19         7.70 o                         
   2   3  15         28.39         29.16         2.66 o                         
   3   3  15         11.35          9.66         1.44 o                         
   4   3  15        591.38        587.65        11.81 o                         
   5   3  15        210.19        212.97         6.47 o                         
   6   3  15        117.07        114.60         7.31 o                         
   7   3  15         24.06         25.62         3.69 o                         
  -7   4  15         14.46         16.94         2.80 o                         
  -6   4  15         54.09         64.07         4.18 o                         
  -5   4  15        412.87        417.73        14.24 o                         
  -4   4  15          0.60          2.57         2.37 o                         
  -3   4  15        244.00        234.39        10.89 o                         
  -2   4  15        119.90        116.99         6.08 o                         
  -1   4  15         65.22         68.39         3.93 o                         
   0   4  15        110.88        115.91         3.97 o                         
   1   4  15        260.86        259.21         6.88 o                         
   2   4  15         23.55         25.85         2.79 o                         
   3   4  15          0.14          0.60         1.87 o                         
   4   4  15         16.29         16.40         2.14 o                         
   5   4  15        216.06        230.41         7.77 o                         
   6   4  15         77.72         71.57         8.58 o                         
   7   4  15          0.35          1.27         2.93 o                         
  -7   5  15        291.28        294.60        10.95 o                         
  -6   5  15         32.41         28.25         3.46 o                         
  -5   5  15          4.29          5.38         2.35 o                         
  -4   5  15         46.54         43.93         4.24 o                         
  -3   5  15         11.56         12.85         2.59 o                         
  -2   5  15         60.67         52.34         4.45 o                         
  -1   5  15        194.18        190.04         7.78 o                         
   0   5  15        313.00        327.39         8.71 o                         
   1   5  15         94.30         99.49         4.30 o                         
   2   5  15         44.91         46.58         3.43 o                         
   3   5  15       1173.27       1192.86        23.71 o                         
   4   5  15         82.54         85.25         3.58 o                         
   5   5  15          4.15          5.04         2.41 o                         
   6   5  15         11.82         15.48         3.58 o                         
   7   5  15         25.98         32.94         5.36 o                         
  -7   6  15          0.07          2.14         2.74 o                         
  -6   6  15        312.75        311.94        10.77 o                         
  -5   6  15        100.98         98.26         5.11 o                         
  -4   6  15        100.99         96.29         7.33 o                         
  -3   6  15        178.03        177.17         7.19 o                         
  -2   6  15        232.45        223.26         8.34 o                         
  -1   6  15        282.54        262.20         8.47 o                         
   0   6  15        184.05        188.19         6.12 o                         
   1   6  15        203.24        202.62         6.40 o                         
   2   6  15         36.41         36.08         3.37 o                         
   3   6  15         31.75         29.74         3.19 o                         
   4   6  15          1.52          2.94         1.83 o                         
   5   6  15         15.00         13.72         2.96 o                         
   6   6  15         48.85         45.02         4.82 o                         
   7   6  15         91.66         87.42         7.62 o                         
  -6   7  15        279.59        283.71         9.79 o                         
  -5   7  15        280.25        272.37         8.98 o                         
  -4   7  15          5.61          8.76         2.39 o                         
  -3   7  15        203.70        198.94         7.79 o                         
  -2   7  15         46.14         43.59         3.60 o                         
  -1   7  15          2.52          2.80         2.04 o                         
   0   7  15        417.68        438.15        11.04 o                         
   1   7  15        285.12        283.99         8.42 o                         
   2   7  15       1126.25       1184.64        27.33 o                         
   3   7  15          0.47          3.90         1.95 o                         
   4   7  15         82.70         81.60         4.47 o                         
   5   7  15        158.27        151.28         7.81 o                         
   6   7  15        129.41        142.18         7.22 o                         
  -6   8  15          0.60          0.68         2.82 o                         
  -5   8  15         35.16         33.05         4.00 o                         
  -4   8  15         34.97         29.72         3.26 o                         
  -3   8  15          5.18         10.39         2.74 o                         
  -2   8  15        273.25        270.33        11.53 o                         
  -1   8  15          2.75          4.63         1.94 o                         
   0   8  15        111.25        113.54         4.49 o                         
   1   8  15         60.74         64.44         3.69 o                         
   2   8  15         42.15         44.28         3.59 o                         
   3   8  15        118.18        123.40         5.77 o                         
   4   8  15         99.49        102.08         4.54 o                         
   5   8  15        293.99        303.15         9.28 o                         
   6   8  15         23.45         21.13         3.46 o                         
  -6   9  15         10.22          9.40         3.13 o                         
  -5   9  15         65.62         58.60         4.53 o                         
  -4   9  15         33.80         35.18         5.56 o                         
  -3   9  15         58.86         53.81         3.34 o                         
  -2   9  15          4.11          1.89         1.96 o                         
  -1   9  15         66.97         72.45         3.96 o                         
   0   9  15         29.99         28.87         2.67 o                         
   1   9  15        146.77        151.99         5.52 o                         
   2   9  15         49.10         42.86         3.20 o                         
   3   9  15        308.42        319.07        10.32 o                         
   4   9  15         33.23         33.65         3.40 o                         
   5   9  15          8.42          9.51         2.26 o                         
  -5  10  15         13.42         10.57         3.79 o                         
  -4  10  15          4.97          5.48         3.00 o                         
  -3  10  15          3.06          4.38         2.30 o                         
  -2  10  15        351.94        342.22        10.64 o                         
  -1  10  15        371.91        389.16        11.16 o                         
   0  10  15        180.62        189.30         7.04 o                         
   1  10  15         85.19         83.19         4.05 o                         
   2  10  15        245.14        257.83         9.24 o                         
   3  10  15        289.87        312.48         9.44 o                         
   4  10  15        102.93        106.49         7.46 o                         
   5  10  15        134.44        132.66         6.15 o                         
  -4  11  15          0.04         -0.52         3.53 o                         
  -3  11  15        232.52        245.12        16.33 o                         
  -2  11  15          5.15          3.64         2.97 o                         
  -1  11  15         26.49         22.44         3.69 o                         
   0  11  15         85.26         88.40         4.55 o                         
   1  11  15        199.16        214.76         8.67 o                         
   2  11  15        268.03        299.98         9.62 o                         
   3  11  15         83.96         89.77         5.24 o                         
   4  11  15        151.07        160.81         8.37 o                         
  -4  12  15         17.28         20.00         5.60 o                         
  -3  12  15        150.24        147.98        11.62 o                         
  -2  12  15          0.68          3.46         3.86 o                         
  -1  12  15          6.57          5.82         4.70 o                         
   0  12  15         90.69         94.40         5.63 o                         
   1  12  15        155.34        168.72         8.66 o                         
   2  12  15          0.56          0.26         3.59 o                         
   3  12  15          4.72         -1.51         4.35 o                         
  -3  13  15         30.15         34.31         4.90 o                         
  -2  13  15          9.06         11.32         4.20 o                         
  -1  13  15         22.12         34.30         5.38 o                         
   0  13  15        112.41        130.04         6.83 o                         
   1  13  15         34.63         35.30         6.11 o                         
   2  13  15          9.65         12.00         6.29 o                         
   0  14  15         20.06         17.11         8.52 o                         
  -7   0  16        519.40        542.45        27.22 o                         
  -6   0  16         13.57         19.47         4.72 o                         
  -5   0  16        152.23        138.39        10.75 o                         
  -4   0  16        166.49        178.87         9.78 o                         
  -3   0  16        169.73        158.27        10.55 o                         
  -2   0  16       1847.74       1829.53        67.08 o                         
  -1   0  16        303.18        318.50        15.79 o                         
   0   0  16         40.31         34.29         4.13 o                         
   1   0  16         10.83         12.96         3.17 o                         
   2   0  16          8.49         11.76         3.25 o                         
   3   0  16         38.24         41.95         4.87 o                         
   4   0  16        148.13        143.21        12.33 o                         
   5   0  16        178.35        154.09         7.83 o                         
   6   0  16        666.52        603.70        30.84 o                         
   7   0  16        203.24        204.36        15.90 o                         
  -7   1  16         32.63         36.73         6.03 o                         
  -6   1  16        122.01        131.41         7.55 o                         
  -5   1  16         88.85         90.45         7.36 o                         
  -4   1  16          2.50          4.93         2.66 o                         
  -3   1  16          1.91          1.11         2.33 o                         
  -2   1  16         68.07         78.98         4.81 o                         
  -1   1  16         26.97         31.24         4.27 o                         
   0   1  16         29.90         32.52         3.12 o                         
   1   1  16         56.67         46.07         3.13 o                         
   2   1  16        639.28        629.53        14.44 o                         
   3   1  16        202.49        191.41         7.93 o                         
   4   1  16        215.52        200.07         7.09 o                         
   5   1  16         37.78         43.54         3.42 o                         
   6   1  16         18.13         17.33         4.86 o                         
   7   1  16         16.91         22.62         4.47 o                         
  -7   2  16        125.95        124.25         6.33 o                         
  -6   2  16         95.49         98.95         5.98 o                         
  -5   2  16         16.61         20.68         3.34 o                         
  -4   2  16         31.49         24.06         3.04 o                         
  -3   2  16         51.89         55.22         3.85 o                         
  -2   2  16          0.04         -0.68         1.84 o                         
  -1   2  16         36.10         43.50         4.18 o                         
   0   2  16        184.84        187.02         5.42 o                         
   1   2  16          8.12         10.92         2.21 o                         
   2   2  16          7.58          5.88         1.95 o                         
   3   2  16         15.67         19.30         2.28 o                         
   4   2  16          9.28          7.76         1.95 o                         
   5   2  16        136.84        142.17         5.03 o                         
   6   2  16          0.37          4.08         3.40 o                         
   7   2  16        156.51        158.75        10.05 o                         
  -7   3  16        104.09        100.53         5.77 o                         
  -6   3  16         59.54         63.06         4.95 o                         
  -5   3  16         81.29         79.99         4.63 o                         
  -4   3  16        169.93        173.81        13.26 o                         
  -3   3  16         32.19         26.72         2.84 o                         
  -2   3  16        261.08        247.99         7.53 o                         
  -1   3  16        151.31        146.39         7.14 o                         
   0   3  16         19.50         18.91         1.94 o                         
   1   3  16        150.78        145.09         5.16 o                         
   2   3  16        492.19        492.42        13.96 o                         
   3   3  16         12.39         12.19         2.06 o                         
   4   3  16         13.04         10.31         1.95 o                         
   5   3  16        100.13        104.84         5.53 o                         
   6   3  16          1.46          2.23         3.42 o                         
  -7   4  16          5.59          4.91         2.90 o                         
  -6   4  16          0.99          1.96         2.71 o                         
  -5   4  16          0.06          1.04         2.27 o                         
  -4   4  16        110.78        112.77         5.35 o                         
  -3   4  16        325.09        315.76         9.10 o                         
  -2   4  16        560.82        547.04        18.02 o                         
  -1   4  16         88.76         82.02         4.61 o                         
   0   4  16         90.91         91.05         4.03 o                         
   1   4  16         52.77         54.84         3.40 o                         
   2   4  16         21.59         18.24         2.76 o                         
   3   4  16          6.11          8.09         2.10 o                         
   4   4  16         19.23         22.50         2.53 o                         
   5   4  16        194.98        195.26         8.34 o                         
   6   4  16         85.32         90.34         6.67 o                         
  -6   5  16         33.32         33.80         3.95 o                         
  -5   5  16          0.69          0.62         2.36 o                         
  -4   5  16        324.47        304.62         9.95 o                         
  -3   5  16          0.03          0.11         2.19 o                         
  -2   5  16         46.48         47.93         3.88 o                         
  -1   5  16         17.80         12.12         2.93 o                         
   0   5  16        235.90        223.18         7.22 o                         
   1   5  16        126.84        124.08         6.53 o                         
   2   5  16        107.51        104.72         6.10 o                         
   3   5  16        525.54        524.78        12.86 o                         
   4   5  16        177.53        182.77         6.50 o                         
   5   5  16         15.12         18.21         3.59 o                         
   6   5  16         17.60         17.90         4.67 o                         
  -6   6  16         96.24         97.05         5.77 o                         
  -5   6  16          1.90          0.30         2.37 o                         
  -4   6  16          0.03         -1.40         2.33 o                         
  -3   6  16        170.17        161.07         7.51 o                         
  -2   6  16         10.33          9.68         2.50 o                         
  -1   6  16          6.65          7.72         2.46 o                         
   0   6  16         54.75         55.19         3.18 o                         
   1   6  16         25.59         32.32         3.15 o                         
   2   6  16        252.33        247.20         8.39 o                         
   3   6  16         61.47         69.13         3.66 o                         
   4   6  16        264.93        288.11         9.99 o                         
   5   6  16        187.13        196.47         8.51 o                         
   6   6  16         54.82         50.15         5.10 o                         
  -6   7  16          6.39          1.15         2.69 o                         
  -5   7  16         30.87         27.54         3.54 o                         
  -4   7  16          0.01          2.02         2.39 o                         
  -3   7  16          5.45          3.21         2.67 o                         
  -2   7  16         15.56         13.93         2.46 o                         
  -1   7  16         15.19         10.64         2.41 o                         
   0   7  16         46.90         51.60         3.55 o                         
   1   7  16         79.18         79.63         4.30 o                         
   2   7  16          7.69          6.10         2.24 o                         
   3   7  16         12.03         13.37         2.49 o                         
   4   7  16          1.63          3.89         2.66 o                         
   5   7  16        117.47        121.82         7.89 o                         
   6   7  16          0.05          0.39         2.99 o                         
  -5   8  16          4.56          3.50         3.07 o                         
  -4   8  16         62.63         55.14         4.60 o                         
  -3   8  16        250.97        240.89         8.29 o                         
  -2   8  16         17.64         13.40         3.18 o                         
  -1   8  16        471.36        491.91        19.57 o                         
   0   8  16         55.79         61.83         3.93 o                         
   1   8  16         38.17         39.97         3.55 o                         
   2   8  16        173.89        187.50         8.75 o                         
   3   8  16          5.11          5.34         2.30 o                         
   4   8  16        595.49        632.29        18.27 o                         
   5   8  16         37.50         35.20         3.90 o                         
  -5   9  16          4.18          3.37         2.97 o                         
  -4   9  16        373.09        340.73        13.41 o                         
  -3   9  16         10.56          8.28         2.82 o                         
  -2   9  16        285.78        297.00         9.33 o                         
  -1   9  16         21.64         25.52         3.62 o                         
   0   9  16         70.01         83.15         4.46 o                         
   1   9  16        328.59        357.57         9.98 o                         
   2   9  16         72.58         78.69         4.29 o                         
   3   9  16        293.54        298.61        10.07 o                         
   4   9  16          3.37          3.19         2.15 o                         
   5   9  16         19.66         24.80         3.29 o                         
  -4  10  16         21.18         23.08         3.57 o                         
  -3  10  16         47.76         49.15         4.31 o                         
  -2  10  16          0.87         -1.24         2.86 o                         
  -1  10  16         16.63         20.04         3.50 o                         
   0  10  16        117.18        116.47         5.33 o                         
   1  10  16        183.61        189.67         8.16 o                         
   2  10  16          3.13          3.93         2.39 o                         
   3  10  16         35.12         41.17         3.71 o                         
   4  10  16        140.51        135.06         6.03 o                         
  -3  11  16        150.27        150.62        15.07 o                         
  -2  11  16         29.98         24.76         4.59 o                         
  -1  11  16        376.88        436.31        19.54 o                         
   0  11  16          4.69          7.58         2.85 o                         
   1  11  16        159.71        176.21         9.86 o                         
   2  11  16         17.71         24.87         3.48 o                         
   3  11  16        124.84        135.94         7.85 o                         
  -2  12  16          0.38          1.75         4.88 o                         
  -1  12  16        168.50        173.69        12.84 o                         
   0  12  16        210.82        215.59        11.75 o                         
   1  12  16         29.85         39.33         6.99 o                         
   2  12  16          3.29          5.01         6.57 o                         
  -6   1  17        152.33        154.43         8.44 o                         
  -5   1  17         90.02        101.95         7.47 o                         
  -4   1  17         11.61         13.52         3.05 o                         
  -3   1  17         12.64         17.58         3.11 o                         
  -2   1  17        304.36        297.18        11.05 o                         
  -1   1  17         83.06         79.08         5.06 o                         
   0   1  17        110.20        107.76         4.84 o                         
   1   1  17        492.50        476.75        11.57 o                         
   2   1  17         27.67         29.10         3.19 o                         
   3   1  17        174.40        180.64         7.85 o                         
   4   1  17          0.10          0.41         2.19 o                         
   5   1  17        326.64        348.09        17.65 o                         
   6   1  17         89.19         81.75        10.50 o                         
  -6   2  17        178.70        200.32        11.46 o                         
  -5   2  17        129.13        129.41         6.93 o                         
  -4   2  17         44.52         48.50         4.11 o                         
  -3   2  17        298.51        272.56        10.99 o                         
  -2   2  17        116.87        109.08         4.84 o                         
  -1   2  17         22.69         24.46         2.95 o                         
   0   2  17        326.43        312.82         7.75 o                         
   1   2  17        446.82        465.58        11.62 o                         
   2   2  17        241.49        225.28         8.15 o                         
   3   2  17         62.85         61.08         4.01 o                         
   4   2  17        547.53        543.85        12.71 o                         
   5   2  17        294.80        301.22        17.08 o                         
   6   2  17         41.66         34.22         6.27 o                         
  -6   3  17        191.66        199.75         8.82 o                         
  -5   3  17          6.49          5.49         2.82 o                         
  -4   3  17          6.95          7.08         2.84 o                         
  -3   3  17          0.51         -0.19         2.37 o                         
  -2   3  17        161.41        161.86         6.52 o                         
  -1   3  17        265.51        256.32        10.88 o                         
   0   3  17         70.34         64.78         3.65 o                         
   1   3  17          1.61          1.55         2.15 o                         
   2   3  17        340.67        344.86        10.44 o                         
   3   3  17        130.89        128.76         6.10 o                         
   4   3  17         59.52         61.13         4.31 o                         
   5   3  17        137.38        137.93        10.19 o                         
   6   3  17         72.57         73.14         8.00 o                         
  -6   4  17         10.46          7.19         3.03 o                         
  -5   4  17         43.20         43.09         4.28 o                         
  -4   4  17         49.03         58.66         4.51 o                         
  -3   4  17         90.40         85.20         4.84 o                         
  -2   4  17         83.59         87.04         4.91 o                         
  -1   4  17         91.86         86.00         4.99 o                         
   0   4  17         36.42         38.98         3.18 o                         
   1   4  17         28.08         21.02         3.01 o                         
   2   4  17         11.18          9.78         2.44 o                         
   3   4  17        197.97        194.89         7.66 o                         
   4   4  17         65.50         67.97         4.91 o                         
   5   4  17          6.08         10.78         4.49 o                         
   6   4  17        229.12        228.98        13.76 o                         
  -6   5  17          7.77          5.75         2.88 o                         
  -5   5  17         45.05         36.13         4.09 o                         
  -4   5  17         26.04         29.10         3.51 o                         
  -3   5  17          1.21          3.66         2.28 o                         
  -2   5  17        299.76        285.84         8.90 o                         
  -1   5  17         78.62         71.44         4.64 o                         
   0   5  17         24.92         23.47         3.01 o                         
   1   5  17        847.07        900.18        19.62 o                         
   2   5  17         33.36         27.57         2.84 o                         
   3   5  17         37.40         36.93         3.16 o                         
   4   5  17          3.25          2.00         3.18 o                         
   5   5  17        148.90        137.77         8.85 o                         
  -5   6  17        118.51        117.53         9.26 o                         
  -4   6  17        176.24        167.07         9.23 o                         
  -3   6  17        179.36        169.77         8.12 o                         
  -2   6  17         80.61         75.65         4.57 o                         
  -1   6  17         51.51         47.96         3.64 o                         
   0   6  17          7.14          8.76         2.15 o                         
   1   6  17         21.13         17.93         2.75 o                         
   2   6  17         42.72         46.95         3.50 o                         
   3   6  17        101.79        108.52         5.63 o                         
   4   6  17         92.46         97.39         6.38 o                         
   5   6  17         93.33         89.99         6.74 o                         
  -5   7  17         43.40         41.64         4.25 o                         
  -4   7  17         35.32         32.17         4.24 o                         
  -3   7  17         28.12         28.20         3.59 o                         
  -2   7  17        150.24        149.23         5.85 o                         
  -1   7  17        377.38        372.15        13.75 o                         
   0   7  17        873.90        910.44        21.03 o                         
   1   7  17          4.13          7.51         2.31 o                         
   2   7  17         74.34         77.28         4.44 o                         
   3   7  17         18.68         24.91         3.17 o                         
   4   7  17         28.18         35.34         3.93 o                         
   5   7  17         58.33         59.69         6.96 o                         
  -4   8  17        107.70        100.47         7.09 o                         
  -3   8  17          0.87          1.73         2.58 o                         
  -2   8  17        106.07        110.57         8.43 o                         
  -1   8  17          0.37          0.66         2.58 o                         
   0   8  17        120.18        130.90         6.40 o                         
   1   8  17        128.26        133.84         5.98 o                         
   2   8  17         23.07         25.93         3.30 o                         
   3   8  17        246.87        262.32         8.65 o                         
   4   8  17         54.71         55.20         4.53 o                         
  -4   9  17          0.51         -0.67         2.75 o                         
  -3   9  17        164.61        164.16        10.40 o                         
  -2   9  17         15.04         13.77         3.27 o                         
  -1   9  17         69.17         79.05         5.78 o                         
   0   9  17          7.72          8.16         2.78 o                         
   1   9  17        192.62        221.28         8.54 o                         
   2   9  17         43.08         49.04         3.76 o                         
   3   9  17         29.54         31.66         3.53 o                         
   4   9  17         41.70         49.35         4.57 o                         
  -3  10  17        211.22        209.06        15.54 o                         
  -2  10  17        191.09        188.73         8.83 o                         
  -1  10  17          7.23          7.67         3.67 o                         
   0  10  17        337.86        365.17        17.63 o                         
   1  10  17         43.41         52.90         4.60 o                         
   2  10  17          1.76          1.68         2.64 o                         
   3  10  17        202.10        224.02         9.22 o                         
  -2  11  17          7.46          2.74         3.79 o                         
  -1  11  17        270.14        249.96        16.13 o                         
   0  11  17        165.23        167.31        15.47 o                         
   1  11  17        151.10        166.61         9.64 o                         
   2  11  17         97.71        105.09         6.93 o                         
  -5   0  18         22.48         26.83         5.30 o                         
  -4   0  18        858.46        937.66        33.50 o                         
  -3   0  18        119.57        126.80         9.59 o                         
  -2   0  18         53.24         52.94         4.96 o                         
  -1   0  18          5.21          5.30         2.72 o                         
   0   0  18        370.13        349.93        13.58 o                         
   1   0  18        184.42        179.85         9.64 o                         
   2   0  18         17.59         26.41         5.58 o                         
   3   0  18         90.19         84.14         7.96 o                         
   4   0  18        436.44        488.84        23.25 o                         
   5   0  18        162.30        171.97        14.66 o                         
  -5   1  18         18.94         16.67         4.00 o                         
  -4   1  18          7.83          4.81         3.46 o                         
  -3   1  18         61.86         72.18         5.48 o                         
  -2   1  18         39.31         43.82         3.77 o                         
  -1   1  18         16.67         16.17         2.43 o                         
   0   1  18        312.67        307.98         8.92 o                         
   1   1  18        108.01        100.95         5.59 o                         
   2   1  18        128.71        135.01         5.72 o                         
   3   1  18         82.56         86.42         6.13 o                         
   4   1  18        118.34        117.56         7.01 o                         
   5   1  18          2.86          8.53         5.80 o                         
  -5   2  18         32.56         37.51         4.28 o                         
  -4   2  18          7.12          4.84         3.02 o                         
  -3   2  18         17.91         17.71         3.13 o                         
  -2   2  18         83.69         84.73         5.33 o                         
  -1   2  18          1.54          4.54         2.00 o                         
   0   2  18          5.62          4.80         2.38 o                         
   1   2  18         37.55         39.32         3.23 o                         
   2   2  18         41.52         36.83         3.19 o                         
   3   2  18        191.74        179.18         8.80 o                         
   4   2  18          0.13          1.33         2.76 o                         
   5   2  18        135.76        120.07         9.71 o                         
  -5   3  18          0.08         -1.59         3.21 o                         
  -4   3  18         25.34         25.25         3.82 o                         
  -3   3  18        123.03        125.12         8.48 o                         
  -2   3  18          2.99          2.84         2.51 o                         
  -1   3  18        147.62        142.33         6.17 o                         
   0   3  18        302.77        306.57         9.37 o                         
   1   3  18         18.38         20.07         3.99 o                         
   2   3  18          0.05          1.33         2.15 o                         
   3   3  18          2.75         -2.23         3.10 o                         
   4   3  18          0.28          2.92         2.82 o                         
   5   3  18         13.77         14.83         4.92 o                         
  -5   4  18        140.76        164.35         8.08 o                         
  -4   4  18        199.96        197.09         8.66 o                         
  -3   4  18         21.04         22.27         3.15 o                         
  -2   4  18          9.77         12.34         2.73 o                         
  -1   4  18          3.61          1.80         2.49 o                         
   0   4  18        167.39        168.84         6.94 o                         
   1   4  18         77.29         81.29         4.86 o                         
   2   4  18        134.91        124.48         5.89 o                         
   3   4  18        149.30        139.32         7.06 o                         
   4   4  18         34.25         34.72         3.88 o                         
   5   4  18        174.85        163.54        13.59 o                         
  -5   5  18         32.11         32.74         3.60 o                         
  -4   5  18         89.08         91.57         6.47 o                         
  -3   5  18          1.83          2.08         2.72 o                         
  -2   5  18        269.97        257.02        10.94 o                         
  -1   5  18         42.21         41.51         3.85 o                         
   0   5  18         64.12         61.07         4.17 o                         
   1   5  18        275.57        283.79         9.45 o                         
   2   5  18         32.75         31.22         3.36 o                         
   3   5  18         26.03         31.43         3.78 o                         
   4   5  18         12.95         11.40         3.43 o                         
  -4   6  18          4.88          5.02         2.46 o                         
  -3   6  18          2.74          3.46         2.61 o                         
  -2   6  18          0.95          1.03         2.87 o                         
  -1   6  18         10.04          7.68         2.48 o                         
   0   6  18        116.91        126.58         8.02 o                         
   1   6  18        103.76         99.32         5.70 o                         
   2   6  18        220.18        216.87         8.94 o                         
   3   6  18        187.47        189.00         9.10 o                         
   4   6  18        125.86        114.02         7.07 o                         
  -4   7  18          5.42          6.11         3.45 o                         
  -3   7  18         42.27         50.27         4.23 o                         
  -2   7  18         24.55         25.93         3.41 o                         
  -1   7  18         62.69         54.71         4.25 o                         
   0   7  18          3.84          4.24         3.47 o                         
   1   7  18          1.66          1.52         2.80 o                         
   2   7  18          2.76          2.87         2.94 o                         
   3   7  18         47.02         51.45         4.15 o                         
   4   7  18          0.55          4.77         3.19 o                         
  -3   8  18        227.97        227.27        10.08 o                         
  -2   8  18          2.50          3.27         2.57 o                         
  -1   8  18        128.44        137.20         9.13 o                         
   0   8  18         62.67         60.77         8.22 o                         
   1   8  18         48.34         54.01         4.60 o                         
   2   8  18        485.65        506.33        15.23 o                         
   3   8  18         59.55         66.28         4.36 o                         
  -2   9  18         96.46         86.69         6.06 o                         
  -1   9  18        205.44        210.76        11.18 o
[truncated: 7,858 more chars]
